# Supplementary material for: A C–H activation-based enantioselective synthesis of lower carbo[n]helicenes
Source: Nat Chem. 2023 Apr 6;15(6):872–80. doi: 10.1038/s41557-023-01174-5 (PMC10239729; doi:10.1038/s41557-023-01174-5)
Supplement: Supplementary file 2 — Cartesian coordinates of DFT-optimized structures. [file 41557_2023_1174_MOESM2_ESM.xyz]

128
I-L1
 P                  0.49001300   -1.57117700   -0.13415200
 Pd                -0.67280000    0.42987200   -0.11111100
 C                  2.91311200    1.65070400   -0.22083800
 C                 -1.30923600    0.27514500    1.79612700
 C                 -2.11498200   -0.77090000    2.33470500
 C                 -0.86985500    1.30773600    2.62871300
 C                 -2.27539800   -0.86908000    3.76312200
 C                 -0.99770500    1.17819000    4.04142800
 C                 -1.65405300    0.10274000    4.59558300
 H                 -0.59353800    1.96749500    4.68158100
 H                 -1.74413600    0.00736500    5.68071400
 C                 -3.48758100    1.51896500   -1.54721800
 C                 -2.36746100    2.19653700   -0.97665400
 C                 -4.56618900    1.14537500   -0.69781800
 C                 -2.30812100    2.51327200    0.39017500
 C                 -4.51027000    1.51764100    0.66680400
 C                 -3.44244300    2.20791200    1.19192500
 C                  0.97392900   -2.53450000    1.35338400
 C                  1.55421600   -3.80405500    1.16294200
 C                  0.79642900   -2.04527500    2.64722000
 C                  1.91699700   -4.59544100    2.25455500
 H                  1.72639100   -4.18107300    0.15219100
 C                  1.13857900   -2.82752100    3.76276900
 H                  0.42281000   -1.03771900    2.80408100
 C                  1.68722900   -4.09420400    3.54789300
 H                  1.96494100   -4.70817900    4.41078500
 C                 -0.70376000   -2.66325700   -1.02813300
 C                 -1.22707800   -3.82449800   -0.45139800
 C                 -1.19354900   -2.22208200   -2.27352400
 C                 -2.23284300   -4.55936400   -1.10198400
 H                 -0.88944100   -4.15452500    0.53105200
 C                 -2.18599000   -2.94348000   -2.94297300
 H                 -0.80902600   -1.29859600   -2.71253300
 C                 -2.69734700   -4.10698700   -2.34002100
 H                 -3.48695900   -4.66660500   -2.85153600
 C                  2.03217900   -1.61972400   -1.17936900
 C                  3.11208100   -0.76036900   -0.96498600
 C                  2.12042600   -2.62064700   -2.18963200
 C                  4.31102900   -0.91380800   -1.74202000
 C                  3.25415500   -2.76562700   -2.95502300
 H                  1.27378300   -3.28375600   -2.36531500
 C                  4.38029900   -1.92548700   -2.75578500
 H                  3.29696200   -3.53891000   -3.72677400
 C                  3.08129800    0.29866600    0.08778900
 C                  5.56743200   -2.06016500   -3.52823400
 C                  6.64681200   -1.23064300   -3.31212700
 H                  5.60704200   -2.83557000   -4.29810300
 H                  7.55399200   -1.34155500   -3.91144400
 C                  6.58318400   -0.22989700   -2.30981900
 H                  7.44270200    0.42384000   -2.14275100
 C                  5.44637300   -0.07495800   -1.54494000
 H                  5.40639600    0.69740300   -0.77652200
 C                 -3.05314900   -1.93334300    4.29700800
 C                 -2.79913200   -1.71041100    1.51249600
 C                 -3.57092800   -2.71311900    2.06174800
 H                 -2.72387800   -1.60947200    0.42988900
 H                 -3.15773600   -2.01158500    5.38305500
 C                 -3.68526700   -2.83832700    3.46881100
 H                 -4.28961700   -3.64299400    3.89558400
 H                 -4.09879900   -3.41044400    1.40677100
 C                 -5.69613200    0.42993500   -1.21072900
 C                 -5.77145200    0.13085500   -2.53977100
 C                 -3.57924700    1.20813700   -2.96591000
 C                 -4.73766800    0.52429600   -3.45411600
 C                  3.38625100   -0.09162900    1.43552900
 C                  3.30400400    0.87882400    2.48228600
 C                  3.85151600   -1.39680300    1.76475000
 C                  3.58183000    0.48955400    3.82231100
 C                  4.16586000   -1.73140300    3.06490100
 H                  3.96152800   -2.13889600    0.97450400
 C                  4.00656900   -0.79019400    4.11145400
 H                  3.48371500    1.23586800    4.61563800
 H                  4.52233100   -2.73844400    3.29122100
 H                  4.23257500   -1.07689100    5.14137000
 C                 -1.11387000    3.15886500    1.01323500
 H                 -0.77428700    4.10883000    0.59304700
 C                 -0.44772300    2.60050400    2.04730700
 H                  0.38246000    3.14811700    2.50043300
 C                  3.01259400    2.22034400    2.13677100
 C                  2.86380900    2.64049400    0.82689000
 H                  2.93534900    2.95548400    2.94141200
 O                  2.94294200    2.16979800   -1.47785300
 C                  2.29681300    1.65506600   -2.64741300
 H                  2.60125400    2.34402400   -3.44496000
 H                  2.62002200    0.63525100   -2.88703000
 C                  0.77303000    1.72042500   -2.46380300
 O                  0.19703400    2.79322800   -2.66958000
 O                  0.22885800    0.63538600   -2.04354900
 H                 -1.55556100    2.54290000   -1.62005700
 H                 -6.49015800    0.14422100   -0.51991900
 H                 -6.63823400   -0.40655300   -2.93392600
 C                 -2.57270600    1.57477600   -3.89458500
 C                 -2.71639800    1.29701300   -5.24460500
 C                 -4.85707600    0.25593500   -4.84081300
 C                 -3.86757500    0.63990300   -5.72699800
 H                 -5.75109200   -0.26133800   -5.19988000
 H                 -3.97267100    0.42977400   -6.79436600
 H                 -1.67446400    2.08796600   -3.55273400
 H                 -1.92766800    1.59598700   -5.93950300
 C                  2.69637700    4.09407600    0.54602900
 C                  3.45833800    5.03128600    1.27110100
 C                  1.76605200    4.58248000   -0.39086000
 C                  3.28378900    6.40497200    1.08583900
 H                  4.21529700    4.67798600    1.97537000
 C                  1.59029600    5.95541000   -0.57292800
 H                  1.17358400    3.89555500   -0.98950100
 C                  2.34315400    6.87449300    0.16511700
 H                  3.89309100    7.10980000    1.65788000
 H                  0.85753000    6.30440900   -1.30527100
 H                  2.20487600    7.94863900    0.01654800
 F                 -3.46034900    2.53394000    2.48592600
 F                 -5.52571500    1.18459200    1.47144600
 C                  0.90427800   -2.29533800    5.15263900
 C                  2.54922700   -5.95288700    2.06439800
 H                  1.18059100   -1.23271100    5.21675900
 H                 -0.16457300   -2.36553400    5.41469500
 H                  1.47964300   -2.85428200    5.90582600
 H                  2.63768200   -6.21593100    0.99993500
 H                  3.56041900   -5.98411200    2.50396600
 H                  1.95917300   -6.74102500    2.56102600
 C                 -2.78901500   -5.80134600   -0.44901600
 C                 -2.69467400   -2.48651400   -4.28602300
 H                 -3.63571400   -6.21727700   -1.01484300
 H                 -2.01846900   -6.58668200   -0.36895300
 H                 -3.13300600   -5.58690900    0.57630000
 H                 -3.78996100   -2.57316000   -4.35130500
 H                 -2.43070500   -1.43881700   -4.48125100
 H                 -2.26881200   -3.10118600   -5.09828400
128
I*-L1
 P                  0.27202100    0.58977500   -0.02470700
 C                  2.23255600    4.24096600    0.08539800
 C                  1.00685100   -0.55852200    1.21016400
 C                  1.77843300   -1.64914200    0.76239800
 C                  0.83545200   -0.35669800    2.57694200
 C                  2.35867200   -2.53361200    1.67422800
 H                  1.93206500   -1.81118800   -0.30659200
 C                  1.40384300   -1.23223700    3.51733800
 H                  0.27978400    0.50265900    2.93477600
 C                  2.15553800   -2.31150700    3.05017300
 H                  2.61040100   -2.99916800    3.77067400
 C                 -0.81071700   -0.49781700   -1.04661200
 C                 -1.26213500   -1.73054100   -0.56902800
 C                 -1.28757900   -0.00648800   -2.27630100
 C                 -2.18369600   -2.48983800   -1.31001500
 H                 -0.91542600   -2.10769800    0.39488000
 C                 -2.17288900   -0.76190900   -3.04895000
 H                 -0.95983300    0.97466500   -2.63026900
 C                 -2.61716500   -1.99801200   -2.54435800
 H                 -3.32425600   -2.58822200   -3.13590800
 C                  1.71434100    0.97415500   -1.14721600
 C                  2.64794900    1.98586900   -0.90101800
 C                  1.89694000    0.11570400   -2.27448000
 C                  3.77897800    2.13845700   -1.78113400
 C                  2.95989800    0.26369900   -3.13112800
 H                  1.17860500   -0.67896600   -2.46979500
 C                  3.92903100    1.27579500   -2.91571500
 H                  3.06929800   -0.40707700   -3.98763200
 C                  2.57628500    2.90615000    0.27621300
 C                  5.04302500    1.44054200   -3.78519500
 C                  5.98867300    2.41292400   -3.54362600
 H                  5.13566000    0.77638100   -4.64883500
 H                  6.84212400    2.53156000   -4.21605700
 C                  5.85714500    3.25834100   -2.41391800
 H                  6.61377400    4.02245700   -2.21880100
 C                  4.78453900    3.12499600   -1.55805500
 H                  4.70268300    3.78192500   -0.69274600
 C                  3.01613400    2.46186800    1.56648900
 C                  2.91315600    3.35907300    2.67876200
 C                  3.60448800    1.18398400    1.77962200
 C                  3.31565600    2.91418600    3.96808000
 C                  4.02167400    0.79513000    3.03530300
 H                  3.72288800    0.50505700    0.93540100
 C                  3.85650500    1.65779300    4.14666900
 H                  3.20631700    3.59622500    4.81523900
 H                  4.46509100   -0.19296900    3.17481100
 H                  4.17305200    1.33166800    5.14060500
 C                  2.47052900    4.68761500    2.44878600
 C                  2.17630900    5.15893700    1.18365100
 H                  2.42864200    5.38278200    3.29112200
 O                  2.03081800    4.66053400   -1.20195100
 C                  0.74688800    5.17216100   -1.61321400
 H                  0.67561500    6.25111300   -1.41478300
 H                  0.68147800    4.96950300   -2.68983900
 C                 -0.32208000    4.41907100   -0.83369100
 O                 -0.67011100    4.85117200    0.27386600
 O                 -0.67703800    3.28032600   -1.31017100
 C                  1.84903600    6.59471300    0.98292900
 C                  2.59798700    7.37840900    0.08856600
 C                  0.79944000    7.19382200    1.69782800
 C                  2.31120600    8.73539600   -0.07817900
 H                  3.40112100    6.91165200   -0.48568900
 C                  0.51737800    8.55140400    1.53361000
 H                  0.17598700    6.57901100    2.34924500
 C                  1.27140400    9.32716200    0.64707200
 H                  2.90347000    9.33346200   -0.77584200
 H                 -0.30909400    8.99724500    2.09087200
 H                  1.04576800   10.38889300    0.51632700
 C                 -3.88852300    2.48827000   -1.72635300
 C                 -3.69883800    3.07080400    0.60112800
 C                 -3.74825000    3.81872200   -2.06556100
 C                 -3.57057000    4.44520100    0.27661100
 C                 -3.58445900    4.83004300   -1.09381400
 C                 -2.87894100    0.38124000    2.18529500
 C                 -3.24541500   -0.20984200    3.43724200
 C                 -1.43592800    1.93961700    3.40408000
 C                 -2.75519800    0.26135700    4.63133300
 C                 -1.87070900    1.37487300    4.65521500
 H                 -3.06007800   -0.19689700    5.57596800
 C                 -3.62415900   -0.07694600    0.99873100
 C                 -4.02398600    0.62684300   -0.08607600
 C                 -3.83679500    2.05885100   -0.37953500
 H                 -3.94003500   -1.12553200    1.02644800
 C                 -1.90336400    1.38227900    2.17055700
 F                 -4.04506500    1.58801400   -2.70759100
 F                 -3.74762000    4.15234800   -3.36076800
 C                 -3.41618600    6.20112100   -1.47177100
 C                 -3.24354100    7.15794900   -0.51529000
 H                 -3.42724300    6.45670500   -2.53207200
 C                 -3.36801500    5.46736800    1.29095900
 C                 -3.20998900    6.82518900    0.88098500
 H                 -3.10871500    8.20391400   -0.80276100
 Pd                -1.28251300    2.23481800    0.46474900
 H                 -3.83658500    2.78626100    1.63982000
 H                 -3.96167700   -1.03683700    3.43375100
 H                 -4.52871900    0.06799900   -0.87759700
 C                 -3.25255700    5.16350600    2.66745100
 C                 -3.00807600    6.15469700    3.60371900
 H                 -3.32087200    4.13130100    3.00980800
 H                 -2.90431000    5.88564000    4.65755100
 C                 -2.88129600    7.49940200    3.19999100
 C                 -2.98359500    7.82400200    1.85858700
 H                 -2.87162500    8.86075800    1.53074800
 H                 -2.69306800    8.27906400    3.94250700
 C                 -1.39703900    1.93606500    5.87246600
 C                 -0.54569200    3.02228300    5.86860100
 H                 -1.72572100    1.49280400    6.81683600
 C                 -0.12212900    3.58714100    4.64051700
 C                 -0.54334900    3.05369600    3.44082100
 H                 -0.20534900    3.49647800    2.50057400
 H                 -0.19495400    3.44797200    6.81239600
 H                  0.54749900    4.44883200    4.63950900
 C                  3.18663400   -3.70706500    1.20917900
 C                  1.21522500   -0.95368100    4.98669200
 H                  4.19389500   -3.68557600    1.65726700
 H                  2.72371500   -4.66317400    1.50661500
 H                  3.30356000   -3.71503600    0.11546800
 H                  1.66527200    0.01770400    5.25027900
 H                  0.14515300   -0.88363100    5.23919700
 H                  1.67348800   -1.73075800    5.61632300
 C                 -2.62727800   -0.28347000   -4.40506200
 C                 -2.69486900   -3.79679000   -0.75450100
 H                 -2.11527400   -0.84347000   -5.20667100
 H                 -3.70962200   -0.43447800   -4.53825200
 H                 -2.41817800    0.78553400   -4.54594200
 H                 -1.86521800   -4.44742300   -0.43334300
 H                 -3.32739000   -3.62491200    0.13377200
 H                 -3.29679500   -4.34871100   -1.49152600
128
I-TS-L1
 P                 -0.81064000    1.41421800    0.00000500
 Pd                -2.17753600    3.33503100   -0.02094000
 C                  1.42099500    5.05797500   -0.15548000
 C                 -3.03953200    3.06760300    1.75807500
 C                 -4.01665100    2.03943400    1.95178700
 C                 -2.59429900    3.82403400    2.83875200
 C                 -4.44175500    1.71777600    3.28881400
 C                 -3.01800400    3.48622200    4.15898100
 C                 -3.90238500    2.45579100    4.38071000
 H                 -2.62835600    4.06620300    5.00069400
 H                 -4.21851100    2.20525900    5.39701600
 C                 -4.77468100    5.23992200   -0.69459500
 C                 -3.45278700    5.19204800   -0.11114100
 C                 -5.74621300    6.14883400   -0.16880500
 C                 -3.15569500    6.06375300    0.96505200
 C                 -5.36377200    7.03927800    0.85756600
 C                 -4.09325600    7.02062600    1.39140200
 C                 -0.33247400    0.43964900    1.48466400
 C                  0.44575300   -0.72426100    1.32950800
 C                 -0.72446000    0.84111500    2.76061900
 C                  0.83012500   -1.48007100    2.43791300
 H                  0.76037200   -1.04591200    0.33446100
 C                 -0.34414200    0.10208800    3.89536700
 H                 -1.30711300    1.74913300    2.89217400
 C                  0.42409100   -1.04974800    3.71518000
 H                  0.72856400   -1.63135600    4.59147200
 C                 -1.81727100    0.19893900   -0.96230800
 C                 -2.44769300   -0.86118600   -0.30510000
 C                 -2.06389200    0.40962800   -2.33364700
 C                 -3.31329600   -1.72696100   -0.99477700
 H                 -2.28952000   -1.01741900    0.76294200
 C                 -2.88364800   -0.46644900   -3.05036500
 H                 -1.59483000    1.25448800   -2.84289600
 C                 -3.50911000   -1.52276400   -2.36234500
 H                 -4.16437300   -2.20266600   -2.91619200
 C                  0.79120700    1.56482600   -0.97152300
 C                  1.70807100    2.61747500   -0.82980800
 C                  1.07465100    0.51949500   -1.89898300
 C                  2.91630100    2.61779200   -1.61947700
 C                  2.20389700    0.52621300   -2.68169700
 H                  0.37351000   -0.30695000   -2.00545300
 C                  3.15193000    1.57357200   -2.57516800
 H                  2.38328700   -0.28693800   -3.39024400
 C                  1.57092200    3.70993000    0.18794900
 C                  4.33075300    1.59517600   -3.37189500
 C                  5.26101400    2.60082800   -3.22872800
 H                  4.48595200    0.79199800   -4.09735100
 H                  6.16376200    2.60986400   -3.84463100
 C                  5.05046300    3.62120500   -2.26832900
 H                  5.79675600    4.40962500   -2.14347700
 C                  3.91581000    3.62815100   -1.48505600
 H                  3.78251300    4.41881300   -0.74874100
 C                 -5.39451500    0.67891800    3.48033700
 C                 -4.60040200    1.32060900    0.86841200
 C                 -5.53804600    0.33224600    1.08666200
 H                 -4.30306300    1.57482900   -0.15039300
 H                 -5.70602500    0.43595900    4.50042300
 C                 -5.93239500   -0.00081300    2.40628400
 H                 -6.67128900   -0.78971600    2.57069500
 H                 -5.97514900   -0.19462900    0.23522100
 C                 -7.09810100    6.18222000   -0.64726600
 C                 -7.49552400    5.34370200   -1.64188700
 C                 -5.20127500    4.40733400   -1.81978400
 C                 -6.56385200    4.44927700   -2.26323800
 C                  1.84161300    3.36784900    1.56185500
 C                  1.78711400    4.38376600    2.56892300
 C                  2.26756900    2.06834000    1.95896200
 C                  2.01036200    4.03931700    3.93098500
 C                  2.52692600    1.77158200    3.28095500
 H                  2.39761600    1.29422600    1.20558200
 C                  2.36421800    2.75445300    4.28607400
 H                  1.92693000    4.82348800    4.68868100
 H                  2.84418000    0.76280600    3.55183200
 H                  2.54721300    2.50084300    5.33318100
 C                 -1.92011800    5.98752300    1.78240800
 H                 -1.25331100    6.85469800    1.78128000
 C                 -1.69770400    4.98465300    2.65405900
 H                 -0.84026600    5.06196100    3.32933700
 C                  1.57784400    5.72525500    2.17013000
 C                  1.43337600    6.09002400    0.84631200
 H                  1.54659200    6.50128300    2.93875500
 O                  1.43667000    5.54863900   -1.43622300
 C                  0.69130500    5.04208700   -2.53369000
 H                  0.72723300    5.83547600   -3.29336300
 H                  1.12318500    4.11487900   -2.93594800
 C                 -0.74809500    4.77509500   -2.10571700
 O                 -1.45779900    5.77803200   -1.76636800
 O                 -1.11252100    3.58685400   -1.99503600
 H                 -2.39502600    5.39904200   -1.03300100
 H                 -7.79485900    6.88519600   -0.18928500
 H                 -8.52914100    5.35507100   -1.99760500
 C                 -4.31907000    3.55755400   -2.53041700
 C                 -4.74802700    2.78031400   -3.59209100
 C                 -6.98590400    3.62489500   -3.33689400
 C                 -6.09685800    2.79764000   -3.99661400
 H                 -8.03445700    3.66705800   -3.64437800
 H                 -6.43286700    2.17341700   -4.82867300
 H                 -3.26961100    3.51416200   -2.25973200
 H                 -4.02719600    2.15370800   -4.11587600
 C                  1.34806000    7.53774600    0.50239800
 C                  2.26567300    8.43478100    1.08045100
 C                  0.34606800    8.05593600   -0.33805200
 C                  2.18291800    9.80776500    0.83462600
 H                  3.06425200    8.04683100    1.71783100
 C                  0.26076200    9.42906800   -0.57658100
 H                 -0.37261700    7.38218300   -0.80085900
 C                  1.17630600   10.31148600    0.00650600
 H                  2.91101300   10.48449100    1.28971400
 H                 -0.53309900    9.81147600   -1.22366000
 H                  1.10679100   11.38531900   -0.18572600
 F                 -3.79111900    7.86998800    2.38306200
 F                 -6.25725800    7.91008100    1.33972200
 C                 -0.73035300    0.59258000    5.26695800
 C                  1.66008600   -2.73151000    2.28526800
 H                 -0.19332700    1.52797600    5.50007700
 H                 -1.80498300    0.82479100    5.31480500
 H                 -0.49085100   -0.14283500    6.04937700
 H                  1.96488300   -2.89310700    1.24073600
 H                  2.57344400   -2.68215400    2.90102600
 H                  1.09910000   -3.62235900    2.61483300
 C                 -4.00659000   -2.83643700   -0.24451900
 C                 -3.09507300   -0.31307800   -4.53712300
 H                 -4.63250300   -3.45251000   -0.90700700
 H                 -3.27717300   -3.49878200    0.25037300
 H                 -4.65005500   -2.42010000    0.54859600
 H                 -4.15950200   -0.15146900   -4.77451300
 H                 -2.52135300    0.53100500   -4.94702000
 H                 -2.78139900   -1.22371100   -5.07414400
128
I*-TS-L1
 P                 -1.37048400   -0.09785100    0.42361100
 C                  0.44423300    3.74175000   -0.11387900
 C                 -0.81901500   -1.27242500    1.73628800
 C                  0.42805800   -1.92282300    1.68516500
 C                 -1.68720500   -1.55276100    2.79517000
 C                  0.81859500   -2.80667400    2.69600000
 H                  1.11366500   -1.73978400    0.85678900
 C                 -1.32059400   -2.43392500    3.82567900
 H                 -2.66737200   -1.08561100    2.83180100
 C                 -0.06417400   -3.04352100    3.76402200
 H                  0.23915400   -3.72769800    4.56309700
 C                 -2.36521600   -1.17208400   -0.70928200
 C                 -2.82502500   -2.43422700   -0.32284300
 C                 -2.76418000   -0.63603600   -1.94629500
 C                 -3.69128100   -3.16724100   -1.15240200
 H                 -2.52273600   -2.86283800    0.63416300
 C                 -3.62044900   -1.34730000   -2.79051800
 H                 -2.41976000    0.35837500   -2.23824600
 C                 -4.07765000   -2.61077900   -2.37653700
 H                 -4.75427300   -3.17231600   -3.02816000
 C                  0.18031000    0.21538100   -0.56318800
 C                  1.01512500    1.33125600   -0.43958500
 C                  0.53279200   -0.82849200   -1.47253900
 C                  2.24429600    1.37702700   -1.19670700
 C                  1.67878400   -0.77777400   -2.22576900
 H                 -0.12536600   -1.69180900   -1.57173100
 C                  2.57089100    0.31811500   -2.10693600
 H                  1.91788800   -1.59002600   -2.91746800
 C                  0.73862300    2.50203500    0.45294400
 C                  3.77767000    0.37762200   -2.85823600
 C                  4.65019100    1.43351400   -2.71175500
 H                  4.00160000   -0.43727900   -3.55203900
 H                  5.57617600    1.46913300   -3.29125200
 C                  4.34776000    2.47260000   -1.79755100
 H                  5.04711000    3.30278600   -1.67059400
 C                  3.18058400    2.44542000   -1.06402700
 H                  2.97312400    3.25254900   -0.36231700
 C                  0.89885500    2.39984800    1.87261600
 C                  0.66979300    3.55573000    2.69077500
 C                  1.30726200    1.19753200    2.51451500
 C                  0.80687500    3.44684800    4.10399900
 C                  1.41582300    1.11639200    3.88643000
 H                  1.54159600    0.32774100    1.90728300
 C                  1.15757500    2.25100300    4.69413400
 H                  0.63817100    4.33667300    4.71665700
 H                  1.70710500    0.17007200    4.34812500
 H                  1.25234200    2.17957300    5.78037400
 C                  0.35118900    4.78504900    2.06533100
 C                  0.25091900    4.90781200    0.69212400
 H                  0.21480400    5.67530500    2.68149700
 O                  0.39299500    3.83009700   -1.48466800
 C                 -0.82883000    4.24053400   -2.10048800
 H                 -0.94221400    5.33277300   -2.11454000
 H                 -0.78694300    3.86254300   -3.13296500
 C                 -2.00919500    3.60235000   -1.37834200
 O                 -2.98992600    4.31585200   -1.03401000
 O                 -1.87647000    2.38905100   -1.09207500
 C                 -0.02264400    6.24177600    0.09135000
 C                  0.85104000    6.79416500   -0.86213700
 C                 -1.15760800    6.97266200    0.48028700
 C                  0.59349300    8.05071700   -1.41336400
 H                  1.72597600    6.22233300   -1.17887000
 C                 -1.41438300    8.22881400   -0.07519600
 H                 -1.85247000    6.54185100    1.20223300
 C                 -0.54133200    8.77161800   -1.02244100
 H                  1.28120900    8.47023000   -2.15240200
 H                 -2.30893200    8.77768400    0.22950700
 H                 -0.74499500    9.75266000   -1.45944200
 C                 -7.03497300    2.88846700   -0.50679200
 C                 -4.79567300    3.08463200    0.46570100
 C                 -7.36640200    4.14918400   -0.05919100
 C                 -5.21253200    4.32272500    1.07994300
 C                 -6.48113000    4.89165400    0.74912100
 C                 -5.04201800    0.03022800    1.67197000
 C                 -5.84299900   -0.70170600    2.59848800
 C                 -3.72393000    0.91161600    3.53858200
 C                 -5.64748000   -0.57884400    3.95432400
 C                 -4.59389100    0.23198000    4.46275900
 H                 -6.28977100   -1.11463900    4.65852500
 C                 -5.35751600   -0.09051600    0.22857100
 C                 -5.62348400    0.91606600   -0.63365400
 C                 -5.77142800    2.32680200   -0.23470800
 H                 -5.44719400   -1.11186400   -0.15930700
 C                 -3.99216600    0.82428200    2.13320200
 F                 -7.94584100    2.18606400   -1.19840000
 F                 -8.56401100    4.65863700   -0.37000300
 C                 -6.86207900    6.20180300    1.19420400
 C                 -6.03097800    6.92910400    1.98941700
 H                 -7.82811600    6.59673100    0.87698700
 C                 -4.37782800    5.07788500    2.00717700
 C                 -4.79135700    6.37562600    2.45235400
 H                 -6.31748100    7.92957900    2.32415100
 Pd                -2.91104700    1.67878300    0.68211100
 H                 -3.77024400    3.54633900   -0.27018000
 H                 -6.64371400   -1.34070300    2.21431100
 H                 -5.94969300    0.64665800   -1.64256200
 C                 -3.21139300    4.52974700    2.58456000
 C                 -2.49713600    5.20248500    3.56058800
 H                 -2.89563300    3.53429800    2.27993500
 H                 -1.64342000    4.71238900    4.02599100
 C                 -2.88066600    6.49587000    3.96183500
 C                 -4.00567200    7.07508700    3.40102800
 H                 -4.32912800    8.07113300    3.71544800
 H                 -2.30542600    7.03028600    4.72207300
 C                 -4.34265100    0.33555400    5.85967300
 C                 -3.25126700    1.03107400    6.33633100
 H                 -5.02425000   -0.16712200    6.55193700
 C                 -2.35022200    1.64003500    5.42766500
 C                 -2.58188100    1.57946000    4.06972900
 H                 -1.86251800    2.02400800    3.38039200
 H                 -3.06769300    1.09671900    7.41198900
 H                 -1.46174700    2.15461600    5.79808700
 C                  2.16278500   -3.49310100    2.65420700
 C                 -2.26934800   -2.66892400    4.97415800
 H                  2.05110300   -4.58990100    2.67903300
 H                  2.72680200   -3.23074200    1.74691400
 H                  2.77845600   -3.21406900    3.52588000
 H                 -2.36780100   -1.75657900    5.58509200
 H                 -3.28119300   -2.90772700    4.60976400
 H                 -1.93039400   -3.48748800    5.62646000
 C                 -4.09062200   -0.73773500   -4.08842100
 C                 -4.18831100   -4.52095300   -0.70563600
 H                 -3.30663700   -0.11892200   -4.55112000
 H                 -4.39848000   -1.50566200   -4.81419300
 H                 -4.96081700   -0.08031200   -3.91437100
 H                 -3.34883700   -5.21046700   -0.51665800
 H                 -4.75468600   -4.44105200    0.23742800
 H                 -4.84534300   -4.98472100   -1.45617300
128
II-L1
 P                  0.56892200   -1.89022200    0.00413400
 Pd                -0.82135400    0.08121700    0.49599600
 C                  2.36224900    1.76451100   -0.67309400
 C                 -1.80863100   -0.61887100    2.12362300
 C                 -2.72893300   -1.72693700    2.01772100
 C                 -1.50663900   -0.12468900    3.39620300
 C                 -3.27810000   -2.32960200    3.20863100
 C                 -2.02917300   -0.76746900    4.56381300
 C                 -2.88826700   -1.83133800    4.48122100
 H                 -1.73569500   -0.37953000    5.54365100
 H                 -3.28817600   -2.30051400    5.38422900
 C                 -2.49372300    2.54124100   -0.28237100
 C                 -1.76192700    1.89888700    0.77290400
 C                 -2.60448200    3.97144300   -0.30629300
 C                 -1.26249400    2.67989300    1.83627500
 C                 -2.05866000    4.71784300    0.75349000
 C                 -1.41354000    4.09086500    1.79086100
 C                  1.23436700   -2.91771400    1.38193800
 C                  2.11477700   -3.99150100    1.14875200
 C                  0.87350400   -2.59799800    2.69036800
 C                  2.62892900   -4.73711000    2.21251300
 H                  2.41418300   -4.24847800    0.13086900
 C                  1.37629200   -3.32982800    3.77964000
 H                  0.21242800   -1.75552200    2.87887200
 C                  2.24812900   -4.39033500    3.52304400
 H                  2.65324500   -4.96527100    4.36224200
 C                 -0.45719800   -3.08313300   -0.96127700
 C                 -0.87816000   -4.30499700   -0.43362100
 C                 -0.92926500   -2.67988200   -2.22376800
 C                 -1.77171600   -5.12685000   -1.14283100
 H                 -0.54202000   -4.61862400    0.55636600
 C                 -1.79707100   -3.48704400   -2.96234300
 H                 -0.60637400   -1.72720500   -2.64556400
 C                 -2.21543600   -4.70742400   -2.40020500
 H                 -2.91027300   -5.34045000   -2.96125100
 C                  2.06725400   -1.71250400   -1.11522200
 C                  2.95979000   -0.63742900   -1.03446100
 C                  2.33112600   -2.76139000   -2.04893600
 C                  4.14543300   -0.62554800   -1.85405500
 C                  3.43813500   -2.74573000   -2.86330400
 H                  1.63331600   -3.59496400   -2.12720000
 C                  4.38030600   -1.68701700   -2.78892400
 H                  3.60641200   -3.55969500   -3.57371600
 C                  2.72987400    0.53453100   -0.13842500
 C                  5.54150600   -1.65618200   -3.61006400
 C                  6.44596000   -0.62073900   -3.51245000
 H                  5.70450700   -2.47271900   -4.31867300
 H                  7.33606400   -0.60581900   -4.14642600
 C                  6.22500000    0.42623200   -2.58320500
 H                  6.94891500    1.24088000   -2.50365000
 C                  5.10608800    0.42525300   -1.77708700
 H                  4.95072700    1.23527900   -1.06460400
 C                 -4.19343800   -3.41209500    3.10014100
 C                 -3.13886500   -2.29220400    0.77511800
 C                 -4.04220900   -3.33259800    0.69508300
 H                 -2.71241900   -1.90364300   -0.14430400
 H                 -4.59474500   -3.84622100    4.02053000
 C                 -4.58137800   -3.90328600    1.87085300
 H                 -5.29582200   -4.72815800    1.80431300
 H                 -4.32232200   -3.72487100   -0.28509100
 C                 -3.16415600    4.67067300   -1.42740800
 C                 -3.56760500    4.00094900   -2.54175800
 C                 -3.07411700    1.84057700   -1.43253900
 C                 -3.52933300    2.56751600   -2.57911200
 C                  2.98246100    0.42136500    1.26943400
 C                  2.74606700    1.55244500    2.11503100
 C                  3.52248800   -0.75675400    1.85617600
 C                  2.96889600    1.43560100    3.51385900
 C                  3.75589600   -0.83208900    3.21393800
 H                  3.75078800   -1.61292900    1.22230500
 C                  3.45775200    0.26574500    4.05754200
 H                  2.75503600    2.29813900    4.15069800
 H                  4.15902300   -1.75340300    3.63990300
 H                  3.63078900    0.18837800    5.13390500
 C                 -0.51900900    2.18784700    3.00231500
 H                  0.14204900    2.92685000    3.45707900
 C                 -0.62144000    1.01483100    3.65839900
 H                 -0.01903800    0.92535200    4.56985400
 C                  2.30820400    2.76450000    1.52725500
 C                  2.12412300    2.90216500    0.16477500
 H                  2.09674100    3.61816700    2.17429300
 O                  2.33610700    2.03779000   -2.02412900
 C                  1.68157500    1.29950000   -3.02054300
 H                  1.66696800    1.93342500   -3.91944400
 H                  2.20203800    0.36143600   -3.28769900
 C                  0.26261700    0.93524400   -2.64817300
 O                 -0.50170100    0.59936900   -3.68091900
 O                 -0.11987600    0.93914000   -1.50062500
 H                 -1.40590900    0.38844000   -3.35958300
 H                 -3.21288100    5.75915000   -1.37836900
 H                 -3.94871800    4.54234900   -3.41161700
 C                 -3.21399800    0.43586400   -1.47114400
 C                 -3.65219300   -0.23968200   -2.60020500
 C                 -3.96460000    1.86486800   -3.73229600
 C                 -4.00841600    0.48068500   -3.76108200
 H                 -4.27975400    2.44294700   -4.60532900
 H                 -4.34452000   -0.04586300   -4.65780600
 H                 -2.96072200   -0.12042000   -0.57489900
 H                 -3.73614100   -1.32795300   -2.57433500
 C                  1.69648100    4.21300900   -0.39369000
 C                  2.34601700    5.39205400    0.01267900
 C                  0.60922300    4.32200400   -1.27808200
 C                  1.92326800    6.64113200   -0.44907900
 H                  3.19919600    5.32412800    0.69215800
 C                  0.18904900    5.56851000   -1.74210700
 H                  0.05944500    3.42685200   -1.56284500
 C                  0.84313900    6.73377400   -1.33045400
 H                  2.44224200    7.54481700   -0.11905700
 H                 -0.67185200    5.62684900   -2.41142800
 H                  0.50678000    7.70977600   -1.68918800
 F                 -0.87785600    4.85384600    2.75969400
 F                 -2.12121400    6.05890500    0.72427100
 C                  0.99687100   -2.92466900    5.18142000
 C                  3.57007900   -5.89377100    1.97676300
 H                  1.39908500   -1.92295400    5.41045600
 H                 -0.09719800   -2.85781500    5.28915600
 H                  1.38371600   -3.62862500    5.93325700
 H                  3.83808700   -5.99120200    0.91423300
 H                  4.50296200   -5.77304600    2.55191000
 H                  3.11644500   -6.84656800    2.29861000
 C                 -2.27655400   -6.39824700   -0.50991700
 C                 -2.26925200   -3.07379700   -4.33525100
 H                 -2.80014700   -7.04004700   -1.23399000
 H                 -1.45429700   -6.97953900   -0.06320300
 H                 -2.98150100   -6.15736200    0.30460500
 H                 -3.36324600   -3.17002700   -4.42936400
 H                 -1.99945100   -2.03210600   -4.56164400
 H                 -1.82186500   -3.71336300   -5.11499900
128
II*-L1
 P                  0.74313600   -1.94165000   -0.33007600
 C                  2.49652600    1.83260900   -0.82782300
 C                  1.34167400   -3.21251500    0.87124300
 C                  2.57769400   -3.87267300    0.74553000
 C                  0.52290600   -3.51031600    1.96497900
 C                  3.00330500   -4.79025800    1.71200600
 H                  3.23062500   -3.66776200   -0.10400700
 C                  0.92400100   -4.42591500    2.95119500
 H                 -0.44197400   -3.02065700    2.06598000
 C                  2.16768700   -5.04979200    2.81212800
 H                  2.49965800   -5.75934300    3.57712800
 C                 -0.33222500   -2.90617000   -1.49105900
 C                 -0.83817200   -4.16789000   -1.17107600
 C                 -0.77280600   -2.26048000   -2.66031100
 C                 -1.79158500   -4.78926000   -1.99693800
 H                 -0.50740500   -4.67870300   -0.26441500
 C                 -1.72862400   -2.85015600   -3.49032500
 H                 -0.38820200   -1.26873000   -2.90916800
 C                 -2.22621300   -4.11866100   -3.14444400
 H                 -2.97959600   -4.58802400   -3.78474000
 C                  2.25054000   -1.63161300   -1.38004600
 C                  3.10941900   -0.54177800   -1.22147300
 C                  2.56012300   -2.63205800   -2.35237700
 C                  4.32496700   -0.47642500   -1.99621100
 C                  3.69323000   -2.56365700   -3.12395200
 H                  1.87872600   -3.47371500   -2.48211900
 C                  4.61369800   -1.49491400   -2.96287300
 H                  3.90289300   -3.34143800   -3.86334900
 C                  2.83055200    0.59418100   -0.28912500
 C                  5.80971500   -1.41942700   -3.72940600
 C                  6.70363900   -0.38686300   -3.54534100
 H                  6.00881100   -2.20238900   -4.46624800
 H                  7.62123700   -0.33963000   -4.13723000
 C                  6.43493400    0.61274200   -2.57799600
 H                  7.15143300    1.42349700   -2.42367300
 C                  5.27873400    0.56971600   -1.82739700
 H                  5.09231400    1.34436600   -1.08345600
 C                  2.97656300    0.46065800    1.12759500
 C                  2.66578300    1.57942500    1.97046400
 C                  3.44005900   -0.73670100    1.74026000
 C                  2.79875500    1.44474200    3.38110500
 C                  3.55457500   -0.83885200    3.11027700
 H                  3.71178000   -1.58239400    1.11260600
 C                  3.23202800    0.26191200    3.94155300
 H                  2.55910300    2.30420100    4.01314000
 H                  3.89775500   -1.77642400    3.55366400
 H                  3.33160700    0.17028000    5.02574600
 C                  2.28827400    2.80596400    1.37235800
 C                  2.24045100    2.96898800   -0.00092100
 H                  2.07797900    3.66502700    2.01239600
 O                  2.45697200    1.92576500   -2.20345600
 C                  1.29871300    2.40841600   -2.85553600
 H                  1.27805300    3.50476900   -2.93486100
 H                  1.31796800    1.98586600   -3.87386900
 C                  0.03016100    1.92741400   -2.17656000
 O                 -0.96694200    2.78326900   -2.22786100
 O                 -0.00276800    0.84041500   -1.62747500
 C                  1.94991600    4.30906200   -0.57811600
 C                  2.84172700    4.91562500   -1.48115500
 C                  0.77565400    4.98926500   -0.22191700
 C                  2.55604700    6.17196500   -2.01924800
 H                  3.75332300    4.38694500   -1.76907000
 C                  0.48897300    6.24455800   -0.76351500
 H                  0.07553100    4.51856800    0.46648800
 C                  1.37667600    6.83928400   -1.66460500
 H                  3.25694000    6.63437000   -2.71920100
 H                 -0.43939900    6.74894900   -0.48438600
 H                  1.15186700    7.81944800   -2.09287900
 C                 -4.51863500    0.78786800   -1.84840200
 C                 -2.73697600    0.80990900   -0.17630000
 C                 -4.66453300    2.15353200   -1.75990500
 C                 -2.96524600    2.21492400    0.01057700
 C                 -3.93290900    2.89535600   -0.81197400
 C                 -3.01038300   -2.07872200    1.23256700
 C                 -3.66971200   -2.85965000    2.23331400
 C                 -1.59756300   -1.11001800    2.97745700
 C                 -3.37735200   -2.71614700    3.56580100
 C                 -2.34074100   -1.83477500    3.97702000
 H                 -3.92144200   -3.28794800    4.32240000
 C                 -3.46754500   -2.28811800   -0.14938800
 C                 -3.67802200   -1.38099200   -1.12704400
 C                 -3.60297000    0.08289000   -1.02737900
 H                 -3.73400800   -3.32233400   -0.39248600
 C                 -1.97658400   -1.20795200    1.59185500
 F                 -5.26968100    0.12256300   -2.74309400
 F                 -5.53731700    2.77941500   -2.56573900
 C                 -4.15452500    4.31008500   -0.70985200
 C                 -3.49036900    5.05287600    0.21598900
 H                 -4.87763600    4.76750100   -1.38626200
 C                 -2.27856500    3.03929500    1.01735500
 C                 -2.56091500    4.43964300    1.12122700
 H                 -3.67150500    6.12794400    0.29768900
 Pd                -0.97901300   -0.24058900    0.12767000
 H                 -1.72493400    2.45729500   -1.68892400
 H                 -4.45141600   -3.55743800    1.91848500
 H                 -4.09119500   -1.76478600   -2.06096800
 C                 -1.37319000    2.49371700    1.95167000
 C                 -0.77541200    3.26125600    2.93795400
 H                 -1.15533600    1.43317200    1.89367500
 H                 -0.09611400    2.78022500    3.64512100
 C                 -1.05223100    4.63790900    3.03132100
 C                 -1.93260300    5.21195600    2.12951900
 H                 -2.16252000    6.27944600    2.18719300
 H                 -0.58195300    5.24667900    3.80749100
 C                 -1.98933100   -1.70655100    5.34919900
 C                 -0.91535400   -0.93618700    5.74026200
 H                 -2.58221900   -2.24892500    6.09138300
 C                 -0.12875500   -0.28506300    4.75946900
 C                 -0.45535100   -0.37874600    3.42242200
 H                  0.18983800    0.09414100    2.68035000
 H                 -0.65496900   -0.84646800    6.79815000
 H                  0.75127200    0.28529200    5.05765500
 C                  4.33479300   -5.49170600    1.58664700
 C                  0.03019000   -4.67682600    4.14007400
 H                  4.96488900   -5.31175800    2.47361800
 H                  4.20348600   -6.58380100    1.50351100
 H                  4.89262700   -5.15121400    0.70173500
 H                 -0.01666700   -3.78238600    4.78333300
 H                 -1.00451500   -4.88193300    3.82257600
 H                  0.38442800   -5.52185400    4.74921300
 C                 -2.27268200   -2.10161300   -4.68226700
 C                 -2.34903700   -6.13772700   -1.61114600
 H                 -1.51304600   -1.44084000   -5.12785500
 H                 -2.63713400   -2.78421700   -5.46509800
 H                 -3.12256700   -1.46395400   -4.37924100
 H                 -1.54275100   -6.86167300   -1.40955200
 H                 -2.94874500   -6.06274100   -0.68750300
 H                 -2.99478500   -6.55564300   -2.39760300
128
III-L1
 P                  0.81454300   -1.97046200    0.07382200
 Pd                -0.57285900    0.01392200    0.37460400
 C                  2.89045700    1.42408800    0.10646200
 C                 -1.39869100   -0.49932400    2.15736900
 C                 -2.21103700   -1.66885600    2.38160000
 C                 -1.01174200    0.25902700    3.26908800
 C                 -2.57946700   -2.05424600    3.72184300
 C                 -1.35103000   -0.16401400    4.59232300
 C                 -2.12253500   -1.27435800    4.81818200
 H                 -0.99396400    0.43283200    5.43677800
 H                 -2.38743200   -1.57511900    5.83554300
 C                 -3.06013800    1.84352600   -0.33054800
 C                 -1.89847300    1.61006800    0.48401700
 C                 -3.63215500    3.16526800   -0.39392800
 C                 -1.42743500    2.66228800    1.29878900
 C                 -3.02806000    4.21249200    0.32692600
 C                 -1.96542000    3.96446500    1.16060100
 C                  1.22461000   -3.12332100    1.45752600
 C                  1.88512800   -4.34148300    1.20227400
 C                  0.94552600   -2.76111900    2.77526500
 C                  2.24765500   -5.19491900    2.24580200
 H                  2.12556000   -4.63014100    0.17732400
 C                  1.29968900   -3.60086200    3.84648600
 H                  0.47545500   -1.80352300    2.98740800
 C                  1.94406200   -4.80669700    3.56424400
 H                  2.23187000   -5.46516200    4.39046400
 C                 -0.16602700   -3.01448000   -1.10361600
 C                 -0.73580800   -4.24257700   -0.75298200
 C                 -0.40344600   -2.48860800   -2.38619700
 C                 -1.52663300   -4.95873100   -1.66906900
 H                 -0.58574700   -4.65158700    0.24730100
 C                 -1.18000800   -3.18350900   -3.31670600
 H                  0.02629000   -1.53096900   -2.68069600
 C                 -1.73391400   -4.42058100   -2.94483900
 H                 -2.34731600   -4.97148500   -3.66527400
 C                  2.47140800   -1.90607100   -0.79527700
 C                  3.44233800   -0.96783700   -0.44501500
 C                  2.78231100   -2.89443300   -1.77783000
 C                  4.75495400   -1.03656700   -1.03353600
 C                  4.02038000   -2.95631100   -2.37093400
 H                  2.02026000   -3.61479300   -2.07431600
 C                  5.04546400   -2.04120500   -2.01351700
 H                  4.22891500   -3.71973300   -3.12548100
 C                  3.18346900    0.13140100    0.53346400
 C                  6.33866900   -2.08970100   -2.60355800
 C                  7.31261400   -1.18255400   -2.24386400
 H                  6.54596600   -2.86144700   -3.34998300
 H                  8.30349200   -1.22844300   -2.70292000
 C                  7.03013600   -0.18661200   -1.27607800
 H                  7.80610000    0.52909000   -0.99338600
 C                  5.78450800   -0.11418600   -0.68753500
 H                  5.57657100    0.65421000    0.05752000
 C                 -3.36501800   -3.22103300    3.93289400
 C                 -2.64983000   -2.52156600    1.33035600
 C                 -3.41273900   -3.64816700    1.55986800
 H                 -2.36799200   -2.27930500    0.31360400
 H                 -3.63231800   -3.48803400    4.95962800
 C                 -3.78083100   -4.00593000    2.87804100
 H                 -4.38574100   -4.89879400    3.05714000
 H                 -3.73025300   -4.26423300    0.71472200
 C                 -4.81254600    3.45413100   -1.15762400
 C                 -5.46005200    2.47492500   -1.84725300
 C                 -3.74313400    0.81882000   -1.13895000
 C                 -4.94455000    1.13596000   -1.86186900
 C                  3.40462700   -0.12311500    1.92992100
 C                  3.24911500    0.94119100    2.87439000
 C                  3.83434100   -1.39044100    2.41330200
 C                  3.45551400    0.68610600    4.25709800
 C                  4.05468300   -1.60244600    3.75940300
 H                  3.97817400   -2.20988100    1.70895200
 C                  3.84809800   -0.56217600    4.69681100
 H                  3.30883300    1.50470800    4.96757900
 H                  4.37003900   -2.59005100    4.10316300
 H                  4.00993800   -0.74685700    5.76175200
 C                 -0.39742200    2.53474800    2.33677100
 H                  0.20649700    3.42746200    2.50531700
 C                 -0.23406500    1.50331500    3.18936800
 H                  0.50682800    1.63726000    3.98469600
 C                  2.88853200    2.22582300    2.39627200
 C                  2.69414400    2.48665400    1.05652200
 H                  2.71913300    3.02416700    3.12271400
 O                  2.89127500    1.86389300   -1.17689500
 C                  2.55473000    1.15320400   -2.34805000
 H                  2.77616300    1.84805600   -3.17096300
 H                  3.17231700    0.26060000   -2.51474800
 C                  1.08399700    0.74921900   -2.48953400
 O                  0.75419800    0.34621900   -3.62310900
 O                  0.30369500    0.89730300   -1.49895000
 H                 -5.19358500    4.47664600   -1.14557600
 H                 -6.37744800    2.69442600   -2.40050000
 C                 -3.24546700   -0.49573600   -1.29047200
 C                 -3.89310400   -1.46089500   -2.04466400
 C                 -5.59581500    0.13672300   -2.63007900
 C                 -5.08948100   -1.14888300   -2.71892500
 H                 -6.51691000    0.40493200   -3.15591100
 H                 -5.60849300   -1.91037700   -3.30695000
 H                 -2.29646100   -0.73433700   -0.80670400
 H                 -3.46352200   -2.46135000   -2.11254600
 C                  2.23664500    3.83178700    0.61743300
 C                  2.80572700    4.99598600    1.16003100
 C                  1.15298600    3.96712500   -0.27280800
 C                  2.30330300    6.26017900    0.83627300
 H                  3.65842000    4.90836800    1.83807500
 C                  0.64583800    5.22819300   -0.58353200
 H                  0.69416300    3.06708300   -0.68274400
 C                  1.21635100    6.38124100   -0.03256900
 H                  2.76256900    7.15303300    1.26879300
 H                 -0.22263600    5.31362000   -1.24301500
 H                  0.81085700    7.36703300   -0.27421900
 F                 -1.45076400    4.98464400    1.86093700
 F                 -3.52053900    5.46173100    0.22887000
 Cs                -1.88364100    1.68846500   -3.76419200
 C                 -1.46430800   -2.57364800   -4.66831500
 C                 -2.11550700   -6.28950400   -1.26766900
 C                  2.94389900   -6.50790300    1.98029300
 C                  1.00684100   -3.16766200    5.25954000
 H                  3.86245500   -6.60223200    2.58262000
 H                  2.29682900   -7.36134600    2.24630600
 H                  3.22113700   -6.61453000    0.92089200
 H                  1.47291400   -2.19004200    5.46540600
 H                 -0.07611000   -3.03947100    5.41165600
 H                  1.38173100   -3.89322700    5.99692400
 H                 -1.45274500   -3.32871100   -5.47025900
 H                 -2.46899100   -2.11132600   -4.67451900
 H                 -0.72596500   -1.79420300   -4.91033200
 H                 -1.33270200   -7.06461700   -1.20234500
 H                 -2.58821400   -6.22942200   -0.27424400
 H                 -2.87072900   -6.63791000   -1.98810700
128
III*-L1
 P                  0.74579400   -1.68633700   -0.36436600
 C                  2.81563700    1.48365100    0.30439900
 C                  1.46267400   -2.83885600    0.87913700
 C                  2.14566400   -3.99833400    0.46818900
 C                  1.32037100   -2.56863000    2.23946400
 C                  2.66307400   -4.89273300    1.40783400
 H                  2.26923700   -4.20719500   -0.59794100
 C                  1.83985100   -3.44499400    3.20716800
 H                  0.81067500   -1.66490000    2.56248700
 C                  2.49378500   -4.60176000    2.77349200
 H                  2.89954600   -5.29504000    3.51761900
 C                 -0.39691400   -2.80152400   -1.31452600
 C                 -0.84915900   -4.01306900   -0.78319100
 C                 -0.97214200   -2.32724500   -2.50920200
 C                 -1.84688100   -4.76340500   -1.42823100
 H                 -0.44091400   -4.38461700    0.15774200
 C                 -1.97002300   -3.05068100   -3.16601800
 H                 -0.64453500   -1.36130200   -2.90068200
 C                 -2.39122600   -4.27406200   -2.61797300
 H                 -3.17644200   -4.84449900   -3.12367000
 C                  2.17240900   -1.39170800   -1.52046400
 C                  3.18592700   -0.50115000   -1.16411900
 C                  2.23885800   -2.05957800   -2.77821800
 C                  4.26671100   -0.24361500   -2.07600900
 C                  3.26449400   -1.82300200   -3.66324300
 H                  1.46761300   -2.78155600   -3.04546300
 C                  4.29902500   -0.90400600   -3.34844000
 H                  3.29686300   -2.35239100   -4.61995200
 C                  3.24307300    0.16617500    0.17584000
 C                  5.36723800   -0.63659600   -4.24952700
 C                  6.37136500    0.24565200   -3.91355900
 H                  5.37751800   -1.14814800   -5.21615000
 H                  7.18749100    0.44392700   -4.61310700
 C                  6.34858100    0.89571800   -2.65406300
 H                  7.14854800    1.59201000   -2.38998100
 C                  5.32646500    0.65627900   -1.75999300
 H                  5.32231200    1.16114700   -0.79357400
 C                  3.86960200   -0.49615100    1.27796100
 C                  3.93093400    0.17454500    2.54178300
 C                  4.45391900   -1.78862700    1.16788200
 C                  4.50475400   -0.49528800    3.65917900
 C                  5.01586300   -2.40596900    2.26444400
 H                  4.43818600   -2.29567200    0.20349700
 C                  5.03080400   -1.76243600    3.52736600
 H                  4.53048500    0.02035400    4.62315600
 H                  5.44593500   -3.40457900    2.16135600
 H                  5.46685900   -2.27038600    4.39107800
 C                  3.48616100    1.51654800    2.62523400
 C                  2.97636200    2.20696300    1.53645200
 H                  3.63758100    2.04790100    3.56749500
 O                  2.35382700    2.08769800   -0.82247500
 C                  1.05376800    2.69382200   -0.83862100
 H                  0.52220700    2.49231600    0.10030100
 H                  1.15764600    3.77874600   -0.97013300
 C                  0.29640100    2.11548300   -2.04052600
 O                  0.27413400    2.77683300   -3.08756500
 O                 -0.25399500    0.95941800   -1.90960200
 C                  2.74435300    3.67357000    1.64852500
 C                  3.14297100    4.55182100    0.62191200
 C                  2.22291600    4.23321500    2.82963200
 C                  3.02706100    5.93426500    0.77695700
 H                  3.55317700    4.14087500   -0.30163700
 C                  2.11739400    5.61587300    2.98923900
 H                  1.88273000    3.57583600    3.63107500
 C                  2.51892000    6.47482100    1.96228400
 H                  3.34538700    6.59457100   -0.03389100
 H                  1.70556400    6.02230000    3.91671300
 H                  2.43184500    7.55767100    2.08245500
 C                 -4.56900800    0.27827100   -2.08248100
 C                 -2.80934100    0.79514200   -0.47923300
 C                 -4.63779300    1.59609700   -2.47611200
 C                 -3.02293000    2.18139900   -0.74824300
 C                 -3.88526400    2.58959600   -1.81909500
 C                 -2.71772400   -1.73967200    1.61036600
 C                 -3.14675900   -2.35681200    2.82971200
 C                 -1.18861400   -0.35073900    2.91068600
 C                 -2.66528900   -1.96274200    4.05153900
 C                 -1.67498300   -0.94606000    4.12909800
 H                 -3.02338000   -2.43113900    4.97235300
 C                 -3.37091700   -2.23253900    0.39256900
 C                 -3.74696100   -1.58533000   -0.73472300
 C                 -3.67978800   -0.15873000   -1.06129900
 H                 -3.66739200   -3.28648200    0.43895500
 C                 -1.72225000   -0.75539900    1.63571800
 F                 -5.30895000   -0.62157300   -2.77263700
 F                 -5.37967100    1.92920200   -3.56185900
 C                 -3.89724900    3.94751000   -2.28944800
 C                 -3.09411900    4.88659300   -1.71078900
 H                 -4.54670400    4.20270900   -3.12956000
 C                 -2.34116400    3.24575600   -0.01884200
 C                 -2.32042700    4.57507000   -0.54205300
 H                 -3.07676200    5.91118700   -2.09240900
 Pd                -0.94515200    0.01087300   -0.05749700
 H                 -3.90108500   -3.14783000    2.77532400
 H                 -4.28114500   -2.19312600   -1.46644800
 C                 -1.75173900    3.02048200    1.24707200
 C                 -1.08113300    4.02927600    1.91848400
 H                 -1.85486200    2.03906500    1.70187400
 H                 -0.63561600    3.82087800    2.89279000
 C                 -0.97140500    5.31356800    1.34874700
 C                 -1.59679400    5.58189400    0.14390100
 H                 -1.56050900    6.58728200   -0.28496600
 H                 -0.41141400    6.09447200    1.86528200
 C                 -1.12653800   -0.54538400    5.37886200
 C                 -0.10980300    0.38408100    5.44771800
 H                 -1.51960800   -1.00363300    6.29121700
 C                  0.40367900    0.94601200    4.25468000
 C                 -0.12137400    0.59162000    3.02872600
 H                  0.30669200    1.01347800    2.11808000
 H                  0.30937300    0.67499900    6.41440300
 H                  1.23429800    1.65107300    4.30063500
 Cs                -1.85305400    1.36738300   -4.53796700
 C                 -2.65190200   -2.49400600   -4.39341000
 H                 -3.07421700   -3.29013700   -5.02518100
 H                 -3.49126500   -1.83737000   -4.10004600
 H                 -1.94967100   -1.91894500   -5.02013600
 C                 -2.33135400   -6.05037900   -0.80739200
 H                 -3.03122400   -6.58644400   -1.46552700
 H                 -1.49109700   -6.72539800   -0.57709200
 H                 -2.85076200   -5.85093100    0.14577600
 C                  3.42341000   -6.12476000    0.98035000
 H                  4.50576200   -6.00232500    1.16199100
 H                  3.10212800   -7.01408600    1.54632000
 H                  3.28993300   -6.33509100   -0.09141300
 C                  1.71748100   -3.09892600    4.66861500
 H                  1.91303300   -3.96817700    5.31476500
 H                  2.44491600   -2.31126900    4.92880100
 H                  0.71910400   -2.69948700    4.90320400
128
III-TSM-L1
 P                  0.91862500   -2.22509400    0.06315100
 Pd                -0.33984000   -0.23718100    0.43901700
 C                  2.92257900    1.16674700   -0.01036200
 C                 -1.49258000   -0.38381300    2.17615600
 C                 -2.37909800   -1.53705700    2.36272600
 C                 -0.88086200    0.13956200    3.35545900
 C                 -2.69628700   -2.00997100    3.68344800
 C                 -1.13392200   -0.43475400    4.64151700
 C                 -2.05171800   -1.42926500    4.81646800
 H                 -0.60774700   -0.01417800    5.50293100
 H                 -2.27974000   -1.81396800    5.81396700
 C                 -3.13403400    1.21493500    0.21095100
 C                 -1.88168100    1.09501000    0.96217500
 C                 -3.87518800    2.44135500    0.28436000
 C                 -1.34155100    2.30727200    1.51473100
 C                 -3.24546000    3.61003400    0.77614000
 C                 -1.97744000    3.55540900    1.28658800
 C                  1.13945500   -3.42547000    1.45035300
 C                  1.61016500   -4.73428300    1.23387500
 C                  0.91776200   -2.98331200    2.75625500
 C                  1.85844600   -5.59491900    2.30517500
 H                  1.78879100   -5.09148500    0.21834900
 C                  1.17362200   -3.82337100    3.85506700
 H                  0.57663000   -1.96286800    2.92826800
 C                  1.63982600   -5.11743500    3.61027200
 H                  1.84843900   -5.77824100    4.45821100
 C                 -0.03060700   -3.17645200   -1.20904400
 C                 -0.85734600   -4.25812000   -0.88732800
 C                  0.03193400   -2.73597100   -2.54330500
 C                 -1.58250200   -4.93225500   -1.88592400
 H                 -0.94763500   -4.58875100    0.14949800
 C                 -0.67157900   -3.39189600   -3.55718400
 H                  0.63690000   -1.87024900   -2.81366400
 C                 -1.46557100   -4.50062200   -3.21289000
 H                 -2.02608300   -5.02064200   -3.99636100
 C                  2.62512400   -2.25442400   -0.70215500
 C                  3.54612100   -1.24307000   -0.43526400
 C                  3.00155800   -3.32844500   -1.56428100
 C                  4.86415600   -1.29533900   -1.01315400
 C                  4.24880700   -3.38830300   -2.13735800
 H                  2.27902300   -4.11149300   -1.79451400
 C                  5.21577600   -2.37896600   -1.88305200
 H                  4.50921500   -4.21805700   -2.80030400
 C                  3.23586000   -0.10080000    0.47607500
 C                  6.51235300   -2.41457700   -2.46612000
 C                  7.43167000   -1.42070500   -2.20423700
 H                  6.76704800   -3.24693500   -3.12798100
 H                  8.42550300   -1.45747000   -2.65774800
 C                  7.08954400   -0.34871400   -1.34325000
 H                  7.82273300    0.43486100   -1.13637400
 C                  5.83950800   -0.28765800   -0.76247400
 H                  5.58636000    0.53944100   -0.09868700
 C                 -3.58224100   -3.10625800    3.85264300
 C                 -2.89658200   -2.29842700    1.28756700
 C                 -3.74844700   -3.37378600    1.46908400
 H                 -2.58436300   -2.05404000    0.28316800
 H                 -3.81674300   -3.42957700    4.87101900
 C                 -4.11955200   -3.77344100    2.76852400
 H                 -4.79768500   -4.61780900    2.91742100
 H                 -4.11823000   -3.91544600    0.59448600
 C                 -5.23499300    2.53703900   -0.15987100
 C                 -5.84387300    1.48137100   -0.76976700
 C                 -3.69941400    0.22945300   -0.71608400
 C                 -5.07347000    0.33170400   -1.13218600
 C                  3.42522100   -0.30289800    1.88651100
 C                  3.27572000    0.80217600    2.78305100
 C                  3.80316000   -1.56108700    2.43544500
 C                  3.45088000    0.60361400    4.17917400
 C                  3.97970200   -1.72257000    3.79510700
 H                  3.93729600   -2.41680900    1.77378100
 C                  3.79118400   -0.63583100    4.68212900
 H                  3.31520600    1.45719500    4.84974700
 H                  4.24887600   -2.70551200    4.18848300
 H                  3.92313400   -0.77899800    5.75753800
 C                 -0.26841300    2.34612900    2.46834300
 H                  0.25923400    3.28957100    2.60151100
 C                 -0.07712500    1.32868300    3.35032100
 H                  0.61422200    1.47436400    4.18399000
 C                  2.93675000    2.06800800    2.24559300
 C                  2.73363600    2.26936500    0.89624900
 H                  2.78022500    2.90099000    2.93476800
 O                  2.90837900    1.53240400   -1.31762700
 C                  2.47451100    0.76982600   -2.43272700
 H                  2.88214100    1.28578600   -3.31188000
 H                  2.87776000   -0.25178600   -2.44148600
 C                  0.94933200    0.69306500   -2.60098700
 O                  0.52934700    0.47965500   -3.75392700
 O                  0.22398300    0.87182400   -1.57239200
 H                 -5.77204900    3.46800400    0.02835100
 H                 -6.89634200    1.53173600   -1.06122100
 C                 -2.91990700   -0.75664500   -1.37641200
 C                 -3.46759800   -1.65980800   -2.27218800
 C                 -5.62967000   -0.64195800   -2.00083200
 C                 -4.84684800   -1.63636100   -2.55712600
 H                 -6.69031900   -0.56329100   -2.25625600
 H                 -5.28233900   -2.37243200   -3.23783000
 H                 -1.84485300   -0.79276800   -1.18162500
 H                 -2.81878600   -2.39539500   -2.74339300
 C                  2.27670200    3.60307900    0.42131000
 C                  2.89321100    4.77821100    0.88236600
 C                  1.14850500    3.71929700   -0.41311600
 C                  2.39619100    6.03693500    0.52934200
 H                  3.77828000    4.70294000    1.51924800
 C                  0.64965800    4.97603900   -0.75394800
 H                  0.66714600    2.80585100   -0.76219200
 C                  1.26775100    6.14174100   -0.28712100
 H                  2.89325500    6.93873700    0.89656400
 H                 -0.24797000    5.05553200   -1.37579600
 H                  0.86912800    7.12399400   -0.55365900
 F                 -1.39841500    4.68778800    1.70862900
 F                 -3.90524600    4.78298100    0.73358600
 Cs                -2.05231200    2.14720700   -3.16748500
 C                 -0.57742000   -2.89596400   -4.98017900
 C                 -2.46112100   -6.10036800   -1.50874300
 C                  2.35074900   -7.00472500    2.08302700
 C                  0.95816300   -3.32045400    5.25960000
 H                  3.26475900   -7.20616100    2.66594600
 H                  1.59689800   -7.74412000    2.40355000
 H                  2.57675400   -7.19471100    1.02308300
 H                  1.36067200   -2.30211900    5.37603200
 H                 -0.11671100   -3.26407400    5.49344700
 H                  1.43921800   -3.97370900    6.00339600
 H                  0.17203100   -3.47101400   -5.55169900
 H                 -1.53849500   -3.00356100   -5.50872800
 H                 -0.27481800   -1.83757900   -5.00304000
 H                 -1.85914500   -6.94424400   -1.13121900
 H                 -3.15918400   -5.82305200   -0.70195300
 H                 -3.05104500   -6.46350300   -2.36348900
128
III-TSP-L1
 P                  2.46194900    1.96048800    0.01513900
 Pd                 1.14028400    3.87544100    0.55904900
 C                  4.21235700    5.54363200   -0.32088100
 C                 -0.22388100    3.22727400    1.97390100
 C                 -1.13730600    2.23424600    1.41134000
 C                  0.00499800    3.17070400    3.37402800
 C                 -1.79951300    1.27836100    2.25419600
 C                 -0.63912100    2.17093100    4.17552400
 C                 -1.52561700    1.27201200    3.65455100
 H                 -0.42082200    2.16048700    5.24733800
 H                 -2.02162600    0.53620000    4.29262400
 C                 -0.92715700    6.17632800    0.62988200
 C                 -0.10022200    5.31521200    1.45862800
 C                 -0.55716000    7.54917000    0.48685500
 C                  0.72239600    5.94379100    2.44709700
 C                  0.39729600    8.10886000    1.37090700
 C                  0.94464100    7.34989000    2.36523700
 C                  2.95428900    0.86149200    1.41674600
 C                  3.58089800   -0.38158300    1.20561600
 C                  2.74600300    1.31000900    2.71971800
 C                  3.98376600   -1.17260700    2.28378900
 H                  3.75938100   -0.74045200    0.19010500
 C                  3.13544100    0.53336300    3.82514700
 H                  2.30582200    2.29120200    2.88273000
 C                  3.74942600   -0.69813500    3.58882900
 H                  4.06577800   -1.31027400    4.43998000
 C                  1.47981400    0.83566500   -1.07399300
 C                  0.83599600   -0.30292400   -0.58247400
 C                  1.28331400    1.21071400   -2.41724900
 C                  0.00560800   -1.07908400   -1.41043800
 H                  0.95703000   -0.59214200    0.46334500
 C                  0.46444900    0.45522200   -3.26067000
 H                  1.77615700    2.09728000   -2.82136400
 C                 -0.17086900   -0.68808700   -2.74086000
 H                 -0.81406600   -1.28711300   -3.39418600
 C                  4.07857200    2.09406700   -0.90585400
 C                  4.94397600    3.16737300   -0.68845800
 C                  4.46660000    1.05243100   -1.80105600
 C                  6.23017200    3.19273500   -1.33551700
 C                  5.67935200    1.07432900   -2.44655800
 H                  3.78159200    0.22574200   -1.99124500
 C                  6.59872100    2.13531700   -2.23083100
 H                  5.95024400    0.26834400   -3.13416400
 C                  4.59774600    4.31292600    0.20819600
 C                  7.86492600    2.17577900   -2.87717000
 C                  8.73927900    3.21770200   -2.65167700
 H                  8.13255700    1.36261200   -3.55754700
 H                  9.71027700    3.23905600   -3.15311400
 C                  8.38036900    4.26436600   -1.76645800
 H                  9.07790700    5.08670300   -1.58912500
 C                  7.15848100    4.25315000   -1.12631500
 H                  6.89182300    5.06167400   -0.44535600
 C                 -2.69030600    0.33181900    1.68012100
 C                 -1.37872900    2.12840800    0.01608600
 C                 -2.24670800    1.20100500   -0.52454600
 H                 -0.82982300    2.81569300   -0.62671600
 H                 -3.18840900   -0.38045300    2.34419300
 C                 -2.92374700    0.29381900    0.31815900
 H                 -3.60845500   -0.44522700   -0.10559200
 H                 -2.38762400    1.14519500   -1.60658200
 C                 -1.13485900    8.38002500   -0.52605000
 C                 -2.14380800    7.92283500   -1.32245000
 C                 -2.15440900    5.79003000   -0.05473100
 C                 -2.73068800    6.64294600   -1.06104700
 C                  4.83231900    4.18523000    1.61885600
 C                  4.58343800    5.30528200    2.47492900
 C                  5.36880000    3.00261500    2.20060900
 C                  4.82017500    5.18496300    3.87105800
 C                  5.61373900    2.92336900    3.55681700
 H                  5.58235400    2.14334600    1.56445800
 C                  5.32518200    4.01783200    4.40733600
 H                  4.60923800    6.04561600    4.51204500
 H                  6.01646900    1.99873700    3.97679100
 H                  5.51357300    3.93960100    5.48115300
 C                  1.29453200    5.28324900    3.58988000
 H                  1.97722800    5.87127500    4.20118400
 C                  0.89770700    4.06657700    4.05322700
 H                  1.25107200    3.75782900    5.04133200
 C                  4.13006400    6.51870800    1.89890900
 C                  3.94495300    6.66739400    0.53891200
 H                  3.90854900    7.35717500    2.55961500
 O                  4.21425400    5.85091800   -1.64217800
 C                  3.72962600    5.05618100   -2.70704600
 H                  3.88581800    5.66653500   -3.60759600
 H                  4.30226100    4.12799700   -2.84759500
 C                  2.24000900    4.69190400   -2.65916900
 O                  1.80287500    4.16975500   -3.70985600
 O                  1.57073300    4.94204400   -1.61389100
 H                 -0.73965900    9.38987200   -0.63926300
 H                 -2.57238200    8.55776900   -2.10290100
 C                 -2.90565300    4.65552300    0.33565500
 C                 -4.07812500    4.29145000   -0.30893700
 C                 -3.92093100    6.24094200   -1.72284900
 C                 -4.57936100    5.07194000   -1.37145300
 H                 -4.33936900    6.90094600   -2.48916800
 H                 -5.50669300    4.78705900   -1.87595500
 H                 -2.56303500    4.08259300    1.18995300
 H                 -4.61654400    3.40162500    0.02493700
 C                  3.51450700    7.97670000   -0.02303600
 C                  4.07486600    9.17164700    0.46101600
 C                  2.52467800    8.06055800   -1.02148400
 C                  3.67091200   10.41226500   -0.03992800
 H                  4.85399900    9.12673900    1.22577500
 C                  2.12840300    9.29926100   -1.52435100
 H                  2.05463500    7.14372300   -1.37518400
 C                  2.69962300   10.48133600   -1.04074100
 H                  4.12470700   11.32730800    0.34983800
 H                  1.35316500    9.34202200   -2.29440700
 H                  2.38528900   11.45023900   -1.43783300
 F                  1.74193800    7.95194100    3.26567800
 F                  0.69944100    9.40893100    1.27702700
 Cs                -1.12295000    4.35464500   -3.27978700
 C                  0.28823300    0.84781600   -4.71050100
 C                 -0.68275500   -2.29534900   -0.84309900
 C                  4.64985000   -2.51065000    2.07095500
 C                  2.90186200    1.05379200    5.22036800
 H                  4.85941700   -2.69616300    1.00693900
 H                  5.60363300   -2.57385400    2.62042700
 H                  4.01339200   -3.33445500    2.43708300
 H                  3.32180500    2.06662500    5.33039600
 H                  1.82272500    1.12635500    5.43259000
 H                  3.35674500    0.40437700    5.98318200
 H                 -1.30302600   -2.80478100   -1.59582700
 H                  0.05065300   -3.02305900   -0.45778700
 H                 -1.33227500   -2.01109500    0.00057100
 H                  0.71149900    0.08293100   -5.38330900
 H                 -0.77946200    0.93732900   -4.98126000
 H                  0.79732200    1.79895300   -4.92996300
128
III*-TSM-L1
 P                  0.84008500   -2.07882200   -0.51772800
 C                  2.70448300    1.26050800   -0.16413600
 C                  1.51415600   -3.14104600    0.82229100
 C                  2.24140300   -4.30724000    0.52443200
 C                  1.27918900   -2.78783100    2.15035400
 C                  2.72960500   -5.12164900    1.54781500
 H                  2.42870200   -4.57872600   -0.51825000
 C                  1.76272100   -3.58740500    3.20081300
 H                  0.72748700   -1.87635800    2.37612300
 C                  2.47662400   -4.74541500    2.87987000
 H                  2.86287500   -5.37350600    3.68939400
 C                 -0.32409400   -3.24193700   -1.37078700
 C                 -0.85385400   -4.35101900   -0.70055100
 C                 -0.86989600   -2.87758700   -2.61495600
 C                 -1.90732900   -5.09855500   -1.25073200
 H                 -0.46502100   -4.63510000    0.27879400
 C                 -1.91238600   -3.61008700   -3.18849400
 H                 -0.48764100   -1.97865400   -3.10498700
 C                 -2.41960000   -4.72162900   -2.49562900
 H                 -3.24493100   -5.29303200   -2.93154800
 C                  2.26971300   -1.85802200   -1.67564500
 C                  3.20574100   -0.85445000   -1.41501100
 C                  2.39452100   -2.65251600   -2.85124100
 C                  4.27109400   -0.61630000   -2.34813600
 C                  3.40641300   -2.43356100   -3.75742200
 H                  1.67606800   -3.45236400   -3.03654600
 C                  4.36339000   -1.40682700   -3.54219500
 H                  3.48945200   -3.05762400   -4.65216600
 C                  3.17805700   -0.05048300   -0.15013500
 C                  5.41454900   -1.15438400   -4.46777100
 C                  6.34415300   -0.16482100   -4.23020400
 H                  5.47326900   -1.76526000   -5.37319000
 H                  7.14768300    0.01987000   -4.94789800
 C                  6.26314500    0.61222700   -3.04710500
 H                  7.00632300    1.39143100   -2.85965200
 C                  5.25686100    0.39037400   -2.13093700
 H                  5.20666600    0.99000000   -1.22148200
 C                  3.73485300   -0.59346600    1.05169100
 C                  3.66399500    0.17429200    2.25956600
 C                  4.37077100   -1.86665000    1.10092900
 C                  4.14750600   -0.38700600    3.47456000
 C                  4.85082400   -2.37437400    2.28887100
 H                  4.46150100   -2.44922900    0.18434000
 C                  4.72278700   -1.63903300    3.49378800
 H                  4.06412200    0.20148200    4.39239700
 H                  5.32236000   -3.35933400    2.30422000
 H                  5.08846700   -2.06382800    4.43183900
 C                  3.18206900    1.50408600    2.19434400
 C                  2.75667700    2.08256000    1.01148400
 H                  3.23710400    2.12203600    3.09352500
 O                  2.30069100    1.75857900   -1.35865100
 C                  1.08135200    2.49369500   -1.50160400
 H                  0.52333800    2.53533800   -0.55220000
 H                  1.31133600    3.51784300   -1.82075700
 C                  0.21669100    1.80989300   -2.56680400
 O                 -0.12717800    2.48349900   -3.55448800
 O                 -0.09389500    0.58749700   -2.36297600
 C                  2.50805900    3.54915400    0.96904700
 C                  3.12992500    4.34229000   -0.01477900
 C                  1.73483400    4.18651400    1.95296800
 C                  2.99353600    5.73038300   -0.00325000
 H                  3.72209200    3.85631900   -0.79295700
 C                  1.60794600    5.57789200    1.96918800
 H                  1.20573700    3.58826400    2.69769900
 C                  2.23674000    6.35579900    0.99443300
 H                  3.48664600    6.32877500   -0.77385800
 H                  0.99923200    6.05102200    2.74178600
 H                  2.13379600    7.44396300    1.00685600
 C                 -3.70373600    0.60256400   -2.28674700
 C                 -2.50444600    0.65087300   -0.16438700
 C                 -3.42152300    1.92411300   -2.49592500
 C                 -2.51568200    2.09515500   -0.23812900
 C                 -2.83045500    2.71631700   -1.48401700
 C                 -2.75071900   -1.82034200    1.31725800
 C                 -3.07144500   -2.54188800    2.51574600
 C                 -1.25920100   -0.39047900    2.66065700
 C                 -2.58506100   -2.17763700    3.73920600
 C                 -1.66687900   -1.08867500    3.84727800
 H                 -2.87203800   -2.72243500    4.64251200
 C                 -3.42196200   -2.23634100    0.11659500
 C                 -3.60361400   -1.48203100   -1.00554100
 C                 -3.26677000   -0.08947500   -1.12240200
 H                 -3.88104800   -3.22905000    0.13281200
 C                 -1.82425000   -0.74310800    1.36434100
 F                 -4.28968400   -0.09493700   -3.30315800
 F                 -3.70848400    2.47659500   -3.70078500
 C                 -2.50476300    4.08891200   -1.73111300
 C                 -2.00706200    4.87437000   -0.73258400
 H                 -2.64820800    4.47953600   -2.73885100
 C                 -2.21175000    2.99351600    0.86467600
 C                 -1.92566300    4.37383100    0.60764800
 H                 -1.73108300    5.91377100   -0.92674400
 Pd                -0.63940500   -0.27904800   -0.23944200
 H                 -3.75967700   -3.38861500    2.43311000
 H                 -4.14589200   -1.92677700   -1.84056700
 C                 -2.33948900    2.58442900    2.21145800
 C                 -2.10008800    3.45724500    3.26028600
 H                 -2.67412600    1.57179900    2.41570000
 H                 -2.20604600    3.10346300    4.28837500
 C                 -1.73395400    4.79267300    3.00187500
 C                 -1.66074700    5.24135800    1.69434400
 H                 -1.42017900    6.28568800    1.48064200
 H                 -1.53880800    5.47857700    3.83064700
 C                 -1.09810900   -0.73833500    5.09976600
 C                 -0.12239800    0.23537000    5.19618800
 H                 -1.43095100   -1.27682800    5.99180000
 C                  0.32266300    0.88955400    4.02821600
 C                 -0.23125300    0.58164900    2.79950800
 H                  0.12511100    1.09411600    1.90457800
 H                  0.31461900    0.48567200    6.16637600
 H                  1.10782400    1.64352700    4.09299900
 Cs                -1.51216600    0.46237200   -5.11996900
 C                 -2.54303300   -3.16873800   -4.48833900
 C                 -2.48751700   -6.25526600   -0.47496100
 H                 -3.15780600   -3.96302500   -4.93727500
 H                 -3.20809200   -2.30295000   -4.31640700
 H                 -1.77948300   -2.88738200   -5.23398100
 H                 -1.69947200   -6.94767100   -0.13732500
 H                 -3.00341000   -5.89267600    0.43091500
 H                 -3.21472700   -6.82726700   -1.07036900
 C                  3.54642600   -6.35495500    1.24678900
 C                  1.51655500   -3.17342300    4.62814600
 H                  4.61407700   -6.18469600    1.47148000
 H                  3.22286300   -7.21307800    1.85787300
 H                  3.47377100   -6.64305600    0.18730100
 H                  1.99955700   -3.85687800    5.34255800
 H                  1.90014000   -2.15595500    4.80392500
 H                  0.43759300   -3.14214600    4.84843400
128
III*-TSP-L1
 P                  0.25176900    2.68130000   -0.01373400
 C                  2.15401100    6.15849100    0.31625400
 C                  0.27223300    1.04929300    0.85145100
 C                  0.15128600   -0.19564200    0.21497600
 C                  0.44651200    1.09170800    2.24186100
 C                  0.20511200   -1.38818600    0.94997500
 H                 -0.00206400   -0.24770400   -0.86534800
 C                  0.52812200   -0.08408300    2.99988700
 H                  0.50415400    2.05724600    2.74282900
 C                  0.39631900   -1.31277700    2.33811500
 H                  0.43994100   -2.23969400    2.92008400
 C                 -0.66430900    2.35543900   -1.59430600
 C                 -1.87233200    1.63837300   -1.57792500
 C                 -0.27496800    2.99751100   -2.77936200
 C                 -2.69439200    1.56890700   -2.71179000
 H                 -2.19197500    1.14503900   -0.65963900
 C                 -1.07552900    2.95113400   -3.93024400
 H                  0.64603100    3.58211500   -2.80284800
 C                 -2.28132900    2.23083100   -3.88206200
 H                 -2.91321300    2.18395800   -4.77567700
 C                  1.99540700    2.78866000   -0.64232400
 C                  2.83507800    3.83078900   -0.26733200
 C                  2.46336000    1.78422800   -1.54228300
 C                  4.17272100    3.89332900   -0.80294500
 C                  3.72929900    1.83129700   -2.06863300
 H                  1.79517400    0.96956600   -1.82513200
 C                  4.61767600    2.88679100   -1.72163700
 H                  4.06974200    1.05619500   -2.76089800
 C                  2.43997200    4.86371500    0.73805000
 C                  5.93326300    2.96021800   -2.25629100
 C                  6.78727000    3.98216200   -1.89809100
 H                  6.25699400    2.18658500   -2.95820500
 H                  7.79648200    4.02797500   -2.31550100
 C                  6.35732200    4.97224400   -0.98138900
 H                  7.03892600    5.77656900   -0.69314600
 C                  5.08569200    4.92711700   -0.44734700
 H                  4.76941200    5.69191500    0.26223100
 C                  2.49657000    4.54852900    2.13146900
 C                  2.16569500    5.56736600    3.08110500
 C                  2.87823300    3.26842900    2.62314100
 C                  2.13763500    5.25079500    4.46665000
 C                  2.86751200    2.99787600    3.97687400
 H                  3.16471900    2.48865300    1.91696600
 C                  2.47226300    3.98849400    4.90881500
 H                  1.83788600    6.02563100    5.17471600
 H                  3.15203200    2.00385500    4.33012400
 H                  2.43885700    3.75316900    5.97526500
 C                  1.96013400    6.88759100    2.61393300
 C                  2.01577500    7.22774600    1.27096200
 H                  1.84809900    7.67516400    3.36036000
 O                  2.18371700    6.36758500   -1.03175000
 C                  1.16545700    7.06614500   -1.74161600
 H                  0.90819500    8.02060600   -1.25329700
 H                  1.59885100    7.30632000   -2.72057900
 C                 -0.15271800    6.30355400   -1.96200300
 O                 -0.78823200    6.59270800   -2.99494600
 O                 -0.52323200    5.49786600   -1.05843200
 C                  2.10627500    8.66818300    0.90365100
 C                  2.98997800    9.10352900   -0.10472100
 C                  1.39504100    9.64838600    1.62240700
 C                  3.13957500   10.46153300   -0.39166200
 H                  3.56085200    8.36344600   -0.66748700
 C                  1.54393600   11.00628100    1.33467500
 H                  0.69335700    9.34016400    2.39914800
 C                  2.41523700   11.42117100    0.32279400
 H                  3.83176700   10.77185900   -1.17880300
 H                  0.96936200   11.74332900    1.90203900
 H                  2.53052000   12.48365500    0.09413200
 C                 -5.38877400    3.69265500    0.76006000
 C                 -3.23981800    4.74279000    1.42926600
 C                 -6.08085100    4.84103200    1.03248100
 C                 -3.95821500    6.02084800    1.43238700
 C                 -5.39273600    6.01661400    1.42078100
 C                 -2.15614100    2.79031800    3.17153800
 C                 -1.87799200    2.33834400    4.49788700
 C                 -1.51032700    5.06362100    3.84944100
 C                 -1.50532200    3.20382300    5.48716300
 C                 -1.34099300    4.59073000    5.19778000
 H                 -1.33477100    2.84908300    6.50697700
 C                 -2.73069000    1.83857900    2.26451700
 C                 -3.57489400    2.20753700    1.26571200
 C                 -4.01022300    3.57534200    1.09197100
 H                 -2.58539000    0.77556900    2.47400600
 C                 -1.93329500    4.14320000    2.79598700
 F                 -6.06242300    2.61423300    0.31173500
 F                 -7.41743600    4.86939300    0.89462400
 C                 -6.16072700    7.18740000    1.72587700
 C                 -5.54669000    8.39015400    1.90511900
 H                 -7.24334100    7.08511800    1.81342000
 C                 -3.36550700    7.35894900    1.32021400
 C                 -4.15213600    8.52422600    1.61751900
 H                 -6.12357600    9.27910000    2.17316400
 Pd                -1.21616200    4.45295400    0.90415900
 H                 -2.00562800    1.27461300    4.71419200
 H                 -4.11693500    1.43408700    0.72096300
 C                 -2.07636100    7.59104600    0.77409800
 C                 -1.57368200    8.86671800    0.58976100
 H                 -1.46913100    6.74484500    0.45517200
 H                 -0.59690900    8.99352400    0.12629500
 C                 -2.30651900    9.99672800    1.00244400
 C                 -3.57886300    9.81795100    1.51055900
 H                 -4.19033500   10.68078600    1.78922100
 H                 -1.88259300   10.99761800    0.88995200
 C                 -0.98690300    5.50118300    6.22785600
 C                 -0.78189700    6.84196700    5.96514400
 H                 -0.87763200    5.11492500    7.24531000
 C                 -0.88869000    7.30437300    4.63740900
 C                 -1.22348300    6.43131900    3.61835800
 H                 -1.24944400    6.80603000    2.60496500
 H                 -0.52069500    7.53127600    6.77231000
 H                 -0.69648900    8.35441000    4.40170300
 Cs                -3.47936300    5.42401500   -2.25760200
 C                 -0.65594800    3.72949500   -5.15361500
 H                  0.32651400    3.39204300   -5.52293500
 H                 -1.37955700    3.62609600   -5.97686200
 H                 -0.55717800    4.79817800   -4.89684500
 C                 -4.01273000    0.83278700   -2.63852900
 H                 -4.53840900    0.83434400   -3.60548100
 H                 -3.86891100   -0.21749300   -2.33615500
 H                 -4.68051600    1.28820600   -1.88616200
 C                  0.09275100   -2.72890700    0.26376100
 H                 -0.33470600   -2.63448400   -0.74603000
 H                  1.08386900   -3.20394700    0.15986200
 H                 -0.53915500   -3.42484800    0.83850100
 C                  0.76215200   -0.02927000    4.49064300
 H                  1.78715400   -0.35611300    4.73760500
 H                  0.63057200    0.98956900    4.87988200
 H                  0.07252900   -0.69766000    5.03169400
128
IV-M-L1
 P                  1.24614800   -1.91884800   -0.20039700
 Pd                 0.54023000    0.13525100    0.61741100
 C                  3.55610200    1.26514200    0.55488600
 C                 -2.58306100    1.39396200    1.43252000
 C                 -2.66726100    0.43467000    2.53645900
 C                 -1.38562100    2.15802100    1.32761400
 C                 -1.46240100   -0.03946700    3.13488100
 C                 -0.16617000    1.69301200    1.95375700
 C                 -0.18014700    0.49163100    2.70515100
 H                  0.67202400    2.38887200    2.02464700
 H                  0.68175100    0.24135700    3.32649800
 C                 -4.67189300    0.69392700    0.07837900
 C                 -3.64655100    1.65102200    0.48857400
 C                 -5.84722400    1.19411900   -0.55435800
 C                 -3.65662700    2.94738700   -0.13462400
 C                 -5.89776600    2.55092800   -0.98535700
 C                 -4.80857500    3.36666100   -0.85634400
 C                  1.09179500   -3.40842700    0.89269400
 C                  1.83485600   -4.58357100    0.69142700
 C                  0.15548100   -3.35784700    1.93106800
 C                  1.64845900   -5.70187800    1.51084600
 H                  2.57630900   -4.63683900   -0.10707400
 C                 -0.07405500   -4.47714400    2.75194800
 H                 -0.39503800   -2.43059500    2.10580500
 C                  0.68151800   -5.63315800    2.52768700
 H                  0.51690600   -6.50921300    3.16357800
 C                  0.36874700   -2.48838700   -1.73276800
 C                 -0.67919100   -3.41711800   -1.68837000
 C                  0.66410800   -1.85874900   -2.95529900
 C                 -1.45587500   -3.69257300   -2.82744100
 H                 -0.90407500   -3.93801700   -0.75658800
 C                 -0.07752000   -2.12834600   -4.11235700
 H                  1.47145100   -1.12922700   -3.02140100
 C                 -1.14734600   -3.03712700   -4.02819100
 H                 -1.74243800   -3.24922100   -4.92257800
 C                  3.02575200   -1.97342600   -0.75801900
 C                  3.97173200   -1.10277600   -0.21214200
 C                  3.42732000   -2.89800300   -1.76841900
 C                  5.34254700   -1.16815500   -0.65016900
 C                  4.72517400   -2.95695800   -2.21587600
 H                  2.68398600   -3.56114900   -2.21235300
 C                  5.71942800   -2.10028500   -1.67298800
 H                  5.00541500   -3.66763000   -2.99825300
 C                  3.63286300   -0.09932200    0.84436300
 C                  7.06976500   -2.14489100   -2.11718700
 C                  8.01958800   -1.30634700   -1.57395100
 H                  7.34085500   -2.85928400   -2.89937600
 H                  9.05463700   -1.34852300   -1.92255100
 C                  7.65481000   -0.38883200   -0.55784900
 H                  8.41207200    0.27022800   -0.12613500
 C                  6.35258100   -0.32128900   -0.10819400
 H                  6.08568900    0.38589300    0.67712500
 C                 -1.53934100   -0.95563500    4.20652000
 C                 -3.89938900    0.01835000    3.08883700
 C                 -3.95372900   -0.87183200    4.15211000
 H                 -4.82843800    0.41696800    2.68041200
 H                 -0.60683100   -1.31389200    4.65060600
 C                 -2.76377100   -1.37715200    4.70511300
 H                 -2.80187900   -2.08355200    5.53828600
 H                 -4.92153100   -1.16990400    4.56236200
 C                 -6.97558200    0.34908100   -0.80601200
 C                 -6.92402500   -0.98057600   -0.50766300
 C                 -4.54917800   -0.76014700    0.17657400
 C                 -5.70645400   -1.57855200   -0.05218200
 C                  3.51958200   -0.55236200    2.20446900
 C                  3.31943000    0.40425800    3.25038400
 C                  3.59803800   -1.92780900    2.56370800
 C                  3.15929600   -0.04370800    4.59022600
 C                  3.43132400   -2.33567200    3.87209900
 H                  3.77364200   -2.67449100    1.79051800
 C                  3.20092000   -1.38835700    4.89892400
 H                  2.99412000    0.70126500    5.37372100
 H                  3.47209300   -3.40093000    4.11257600
 H                  3.06812500   -1.72198200    5.93114300
 C                 -2.52583200    3.80887300   -0.04411600
 H                 -2.56877400    4.78705700   -0.52504300
 C                 -1.38945500    3.38041000    0.59578100
 H                 -0.47962800    3.98369800    0.58505700
 C                  3.25708700    1.77980900    2.91183100
 C                  3.36016100    2.22676600    1.60936300
 H                  3.07598900    2.50527200    3.70873300
 O                  3.77871800    1.81658800   -0.66429200
 C                  3.31021400    1.34051700   -1.91985900
 H                  3.78224100    1.99594600   -2.66387900
 H                  3.64726900    0.31563500   -2.13308800
 C                  1.78799400    1.39351000   -2.15059000
 O                  1.41969400    1.19397000   -3.32375300
 O                  1.02716100    1.60421500   -1.15563100
 H                 -7.87427400    0.79831800   -1.23005900
 H                 -7.79747200   -1.61866700   -0.66509000
 C                 -3.32552300   -1.43850200    0.43775200
 C                 -3.27335500   -2.81259800    0.58771700
 C                 -5.62901500   -2.98472300    0.12458400
 C                 -4.43850500   -3.59709800    0.46388900
 H                 -6.53423400   -3.57862100   -0.02842200
 H                 -4.39026800   -4.67926600    0.60677900
 H                 -2.39178400   -0.88457900    0.52602800
 H                 -2.31697700   -3.28414700    0.81379100
 C                  3.22972400    3.68159700    1.32304900
 C                  3.92815300    4.62178700    2.10065500
 C                  2.35541700    4.15155900    0.32411000
 C                  3.75734000    5.99378700    1.89359200
 H                  4.62456700    4.27164700    2.86688400
 C                  2.18298800    5.52234300    0.12363200
 H                  1.80643700    3.42650800   -0.27772400
 C                  2.88153300    6.45022200    0.90489800
 H                  4.31560200    6.70788500    2.50494900
 H                  1.49476600    5.86930200   -0.65251900
 H                  2.74683800    7.52267400    0.74103200
 F                 -4.82515300    4.59318000   -1.39713700
 F                 -6.99835300    2.99618900   -1.61044500
 Cs                -1.64298400    0.82414900   -2.54159900
 C                  0.28697400   -1.44246100   -5.40808800
 C                 -2.60616800   -4.66536700   -2.73319800
 C                  2.46929200   -6.95474500    1.32192400
 C                 -1.09535300   -4.42010800    3.86071100
 H                  3.20050300   -7.07412100    2.13996100
 H                  1.83432600   -7.85559200    1.32472500
 H                  3.03043200   -6.93524300    0.37579500
 H                 -0.69991700   -3.86812000    4.72992800
 H                 -2.00584900   -3.89080800    3.54322300
 H                 -1.37510300   -5.42726000    4.20505600
 H                  1.01526400   -2.04553900   -5.97781800
 H                 -0.59168700   -1.30446900   -6.05917600
 H                  0.75406100   -0.46435300   -5.21271300
 H                 -2.28243800   -5.62056700   -2.28841400
 H                 -3.40358900   -4.26580400   -2.08419900
 H                 -3.04338300   -4.88045000   -3.71965600
128
IV-P-L1
 P                  1.33250300   -1.83071500    0.48893600
 Pd                -0.03465900    0.01241400    0.65398000
 C                  2.73213700    1.64975800   -0.46324300
 C                 -2.67481800   -0.90566400    1.38951600
 C                 -3.22353000   -1.42306000    0.14988900
 C                 -2.66994400   -1.77268200    2.51263300
 C                 -4.01698400   -2.61585200    0.16508200
 C                 -3.43451700   -2.98198200    2.48549900
 C                 -4.13949900   -3.36045400    1.37744100
 H                 -3.45400800   -3.59713300    3.38933800
 H                 -4.74842700   -4.26771400    1.38449000
 C                 -2.69564400    1.71147900    1.05501600
 C                 -2.10972700    0.45666300    1.54455100
 C                 -1.93382200    2.91239000    1.21177900
 C                 -1.07639300    0.54815600    2.57220600
 C                 -0.74719900    2.90463000    2.00471500
 C                 -0.37040200    1.79201100    2.69981200
 C                  1.90272400   -2.71598400    2.00556100
 C                  2.39619000   -4.03302000    1.98554800
 C                  1.86723400   -2.01670900    3.21195200
 C                  2.83654800   -4.65004400    3.15991400
 H                  2.43171800   -4.58773900    1.04528500
 C                  2.29800600   -2.61043200    4.40974800
 H                  1.52509900   -0.98149000    3.21126700
 C                  2.77654400   -3.92262100    4.36390500
 H                  3.11963700   -4.39924700    5.28833400
 C                  0.25778200   -3.04051800   -0.39491600
 C                 -0.45026500   -4.05591300    0.26330000
 C                 -0.00283900   -2.79464200   -1.75239100
 C                 -1.39029100   -4.83453200   -0.42719600
 H                 -0.28748900   -4.23532700    1.32816600
 C                 -0.93794400   -3.55322100   -2.46280800
 H                  0.50291300   -1.97773700   -2.27007300
 C                 -1.61978100   -4.57326000   -1.78496000
 H                 -2.37058800   -5.16171800   -2.32106200
 C                  2.87215700   -1.84880100   -0.56352800
 C                  3.65323600   -0.69700600   -0.67088600
 C                  3.22679800   -3.00944700   -1.31079700
 C                  4.80779100   -0.68841100   -1.52696200
 C                  4.32194500   -3.01800900   -2.14202700
 H                  2.59955100   -3.89976000   -1.24321500
 C                  5.14013900   -1.86403700   -2.27913200
 H                  4.57273200   -3.91629000   -2.71325400
 C                  3.34104400    0.53687400    0.11545300
 C                  6.27252400   -1.84318700   -3.13966200
 C                  7.05048400   -0.71079100   -3.25735400
 H                  6.51522300   -2.74513000   -3.70850700
 H                  7.91812500   -0.70667400   -3.92224000
 C                  6.72830800    0.45099300   -2.51222700
 H                  7.35103300    1.34425800   -2.60612400
 C                  5.63731000    0.46134600   -1.66820600
 H                  5.39788600    1.35714800   -1.09417200
 C                 -4.62192000   -3.06907600   -1.03597000
 C                 -2.95500100   -0.82854100   -1.10913500
 C                 -3.51000800   -1.32556100   -2.27382000
 H                 -2.22761400   -0.01848700   -1.15467200
 H                 -5.24724800   -3.96549300   -0.99825700
 C                 -4.38919000   -2.42982000   -2.23762100
 H                 -4.83447600   -2.80929400   -3.16088800
 H                 -3.21173200   -0.90280300   -3.23683900
 C                 -2.34324200    4.14295100    0.61891000
 C                 -3.52168200    4.23462600   -0.07130700
 C                 -4.03515600    1.87001600    0.49700400
 C                 -4.41151200    3.11644500   -0.12349500
 C                  3.77547800    0.58798700    1.48323900
 C                  3.52709700    1.76510400    2.25798300
 C                  4.47786300   -0.48495500    2.10278500
 C                  3.92980800    1.80764200    3.62016200
 C                  4.88057400   -0.40639400    3.42023700
 H                  4.68672600   -1.38850900    1.52987500
 C                  4.59571500    0.74468300    4.19473600
 H                  3.70695900    2.70604400    4.20198100
 H                  5.40598000   -1.25012100    3.87401300
 H                  4.90937900    0.78992100    5.24080700
 C                 -1.03491100   -0.39638900    3.66114300
 H                 -0.35072000   -0.20238400    4.48754400
 C                 -1.87370700   -1.46674800    3.66712100
 H                 -1.88878200   -2.15666500    4.51423500
 C                  2.90592600    2.87265200    1.63056500
 C                  2.52930000    2.85183700    0.30224900
 H                  2.70732300    3.76778800    2.22307400
 O                  2.41591100    1.76374500   -1.78159700
 C                  1.80282100    0.77682600   -2.59955800
 H                  2.06141500    1.04743300   -3.63150600
 H                  2.19984700   -0.23163100   -2.42328800
 C                  0.26843000    0.72629800   -2.49915200
 O                 -0.34136300    0.33784300   -3.51502200
 O                 -0.27932300    1.10415900   -1.41325200
 H                 -1.68576400    5.00609300    0.72385400
 H                 -3.82495000    5.18040000   -0.53060800
 C                 -5.05732900    0.88507000    0.59970100
 C                 -6.29924700    1.04320600    0.01378000
 C                 -5.68626600    3.24465300   -0.74229300
 C                 -6.61089600    2.21917500   -0.70243000
 H                 -5.93806700    4.19748600   -1.21904500
 H                 -7.59023200    2.33594400   -1.17369500
 H                 -4.87184200   -0.01390300    1.17803400
 H                 -7.04499400    0.25178800    0.11940300
 C                  1.96254400    4.08671400   -0.30738800
 C                  2.62218600    5.31513700   -0.12792800
 C                  0.74835200    4.07740600   -1.01601700
 C                  2.08832300    6.50289200   -0.63629900
 H                  3.57328600    5.33482000    0.40975500
 C                  0.21468600    5.26589100   -1.51729900
 H                  0.23350400    3.12429700   -1.13605500
 C                  0.87838900    6.48463600   -1.33452400
 H                  2.62208900    7.44528500   -0.48742200
 H                 -0.74713400    5.25610900   -2.04060900
 H                  0.45474400    7.41153100   -1.73036800
 F                  0.64274400    1.85306700    3.57471600
 F                 -0.03930000    4.04028300    2.12980300
 Cs                -2.52743800    2.43463800   -3.07706700
 C                 -1.20191900   -3.25072400   -3.91740900
 C                 -2.13962300   -5.94088000    0.27407200
 C                  3.36209300   -6.06562000    3.15467100
 C                  2.23427600   -1.82627500    5.69647700
 H                  3.39519300   -6.48349500    2.13742400
 H                  4.38094800   -6.11484300    3.57394600
 H                  2.72986000   -6.72818900    3.77005000
 H                  2.71426000   -0.84191700    5.57624000
 H                  1.18737700   -1.64071400    5.99293800
 H                  2.72820100   -2.35450300    6.52591500
 H                 -3.18709600   -5.98695400   -0.06342300
 H                 -1.68558500   -6.92548300    0.06468100
 H                 -2.14234800   -5.79692700    1.36426000
 H                 -0.53394500   -3.83740900   -4.57263300
 H                 -2.23781300   -3.49936600   -4.19615300
 H                 -1.02587700   -2.18441100   -4.12832300
128
IV*-M-L1
 P                  0.50757900   -2.09880200    0.04661400
 C                  2.57356300    1.33220100    0.24827300
 C                  1.18625900   -3.14649900    1.40393200
 C                  2.07827200   -4.20963700    1.17258200
 C                  0.78458200   -2.85553300    2.70906700
 C                  2.54075800   -5.00088200    2.22598300
 H                  2.44070500   -4.40419600    0.15943200
 C                  1.25403500   -3.62057300    3.79119000
 H                  0.11851500   -2.00851000    2.88840600
 C                  2.11207000   -4.69298600    3.52857800
 H                  2.48185600   -5.29551000    4.36470900
 C                 -0.56486900   -3.32007900   -0.88501600
 C                 -0.42938900   -4.71186700   -0.81751700
 C                 -1.59765500   -2.79055200   -1.68153500
 C                 -1.27344300   -5.56918500   -1.54576600
 H                  0.33566400   -5.15964000   -0.18306700
 C                 -2.44905600   -3.61580000   -2.42523300
 H                 -1.75690800   -1.71011200   -1.66980800
 C                 -2.26642700   -5.00678200   -2.35335100
 H                 -2.93218000   -5.66417100   -2.92239500
 C                  1.96951000   -1.88241100   -1.09919800
 C                  2.92853900   -0.88487700   -0.86818100
 C                  2.05475400   -2.67007400   -2.28583100
 C                  3.98231900   -0.68015900   -1.82734200
 C                  3.03772200   -2.46168700   -3.22728300
 H                  1.32155700   -3.46158600   -2.45167600
 C                  4.02524200   -1.46138300   -3.03080600
 H                  3.08250200   -3.08413800   -4.12685400
 C                  2.92244200   -0.01475200    0.35678400
 C                  5.05794400   -1.23224200   -3.98313800
 C                  6.02457300   -0.27575800   -3.76133600
 H                  5.07435400   -1.83730400   -4.89437700
 H                  6.81462300   -0.10837400   -4.49788300
 C                  5.99951700    0.48695600   -2.56662000
 H                  6.77383100    1.23729100   -2.38788300
 C                  5.00933300    0.28943900   -1.62828000
 H                  5.00654000    0.88084500   -0.71277800
 C                  3.39410100   -0.51378400    1.61450800
 C                  3.31410100    0.32498700    2.77471200
 C                  3.99090200   -1.79668600    1.76015200
 C                  3.71331600   -0.18908100    4.03977300
 C                  4.40523400   -2.25457300    2.99286200
 H                  4.11975500   -2.42142000    0.87702500
 C                  4.23930800   -1.45822500    4.15256800
 H                  3.61158300    0.45195900    4.91963400
 H                  4.85526300   -3.24578800    3.07733100
 H                  4.54588500   -1.84497900    5.12758400
 C                  2.91921200    1.67588900    2.61641900
 C                  2.60154900    2.21023700    1.38281700
 H                  2.95702800    2.33578100    3.48551000
 O                  2.33547600    1.82508100   -0.99170500
 C                  1.14194000    2.56821900   -1.28237800
 H                  0.55501900    2.75438800   -0.37177800
 H                  1.43230700    3.52533300   -1.73403700
 C                  0.33454400    1.72405100   -2.26742000
 O                  0.26718700    2.08303400   -3.45547800
 O                 -0.17274200    0.65700700   -1.78655400
 C                  2.40047100    3.67931000    1.24033600
 C                  3.13834800    4.40747400    0.28758800
 C                  1.51625600    4.37962200    2.07705700
 C                  3.00067100    5.79200100    0.18439300
 H                  3.81528000    3.87249400   -0.38134100
 C                  1.37958500    5.76642200    1.97429300
 H                  0.90465900    3.83600200    2.79782400
 C                  2.12142300    6.47914300    1.02948400
 H                  3.58449100    6.33920700   -0.56045100
 H                  0.67731600    6.28371000    2.63155600
 H                  2.01290900    7.56367400    0.94669000
 C                 -3.23727600    1.02659400   -1.59219600
 C                 -2.65706300    0.88197000    0.80488000
 C                 -2.71863800    2.27990800   -1.66172900
 C                 -2.52330300    2.35060500    0.79025000
 C                 -2.39058000    2.99599200   -0.46926200
 C                 -3.25446300   -1.24543300    1.98578500
 C                 -3.28997900   -2.04870400    3.17055800
 C                 -1.58735900    0.23786100    3.12138800
 C                 -2.59130800   -1.71311500    4.28896700
 C                 -1.72391400   -0.57001700    4.29567800
 H                 -2.66484000   -2.31984900    5.19527000
 C                 -4.04597800   -1.63006000    0.88304300
 C                 -4.02228900   -0.91372600   -0.29494500
 C                 -3.31242200    0.30209400   -0.36606500
 H                 -4.64477800   -2.54061100    0.96056300
 C                 -2.42481600   -0.05486000    1.93324600
 F                 -3.59800500    0.39209500   -2.73982000
 F                 -2.56275200    2.87933900   -2.85020900
 C                 -1.95932000    4.35375500   -0.55709600
 C                 -1.77660100    5.09991800    0.57498600
 H                 -1.77101900    4.77197700   -1.54689200
 C                 -2.59824300    3.21464900    1.95131800
 C                 -2.15871300    4.57707400    1.84732000
 H                 -1.40019000    6.12318300    0.51214800
 Pd                -0.73722000   -0.16508300    0.37659000
 H                 -3.92518700   -2.93863700    3.16343100
 H                 -4.55391600   -1.26706400   -1.17766000
 C                 -3.17448900    2.80341200    3.18454400
 C                 -3.21739200    3.64263200    4.28011400
 H                 -3.60910900    1.80852700    3.26107800
 H                 -3.67187600    3.29293000    5.21012200
 C                 -2.67852100    4.94704400    4.20325400
 C                 -2.17509800    5.40483700    3.00190900
 H                 -1.81386400    6.43286900    2.90976000
 H                 -2.69474300    5.59975700    5.07978100
 C                 -0.97700300   -0.26512500    5.46055300
 C                 -0.08635000    0.79050500    5.48656100
 H                 -1.11484900   -0.89401300    6.34398400
 C                  0.10052700    1.55037800    4.31841500
 C                 -0.61724800    1.27232000    3.16773400
 H                 -0.42476500    1.86723500    2.27744100
 H                  0.47794300    1.02184200    6.39329500
 H                  0.81709800    2.37045400    4.31920400
 Cs                -0.60795200   -0.58168100   -4.40584500
 C                 -3.57071800   -3.04343900   -3.26156800
 C                 -1.11100700   -7.06532000   -1.42361400
 H                 -4.55105400   -3.38860300   -2.89250000
 H                 -3.58875200   -1.94528100   -3.23305900
 H                 -3.50186400   -3.37282300   -4.31337300
 H                 -0.05531200   -7.36407200   -1.52696800
 H                 -1.44678200   -7.41547700   -0.43253000
 H                 -1.69518900   -7.60510500   -2.18394800
 C                  3.52839500   -6.11775800    1.99036800
 C                  0.85885200   -3.25426200    5.19822300
 H                  4.54692400   -5.81206600    2.28913700
 H                  3.27581900   -7.01325600    2.58055300
 H                  3.57103500   -6.40780100    0.92955900
 H                  1.25812400   -3.96718300    5.93515200
 H                  1.23395500   -2.24879000    5.44881500
 H                 -0.23648600   -3.21853600    5.30469400
128
IV*-P-L1
 P                 -1.21397800   -0.49730900    0.02756600
 C                  0.90445600    2.68638600    0.76872800
 C                 -1.14996200   -2.19300700    0.77004300
 C                 -1.36229500   -3.38169200    0.05250000
 C                 -0.85593500   -2.26792000    2.13578400
 C                 -1.28706400   -4.62821400    0.68668100
 H                 -1.60573300   -3.34374800   -1.01171200
 C                 -0.78045300   -3.50019700    2.80191600
 H                 -0.68885700   -1.34503400    2.69002700
 C                 -0.99807900   -4.66808300    2.06113800
 H                 -0.94804100   -5.63818000    2.56640200
 C                 -2.35281300   -0.72485900   -1.41055200
 C                 -3.59384000   -1.35680200   -1.21171900
 C                 -2.08117500   -0.14391600   -2.65808300
 C                 -4.53729900   -1.45013200   -2.24527900
 H                 -3.83753000   -1.77204900   -0.23023800
 C                 -3.00035300   -0.22791800   -3.71407000
 H                 -1.15367300    0.40864700   -2.81421000
 C                 -4.21953900   -0.89098100   -3.49681900
 H                 -4.94157700   -0.96973700   -4.31673300
 C                  0.45057100   -0.39715400   -0.79583500
 C                  1.41501400    0.50710500   -0.35897800
 C                  0.74663600   -1.27429200   -1.88312400
 C                  2.68260000    0.58174800   -1.03851000
 C                  1.94973400   -1.21939200   -2.54137300
 H                 -0.00334000   -1.99906500   -2.20275300
 C                  2.94610300   -0.28298300   -2.15075100
 H                  2.15555000   -1.89782300   -3.37403300
 C                  1.23365700    1.33657700    0.87201900
 C                  4.19646900   -0.19590300   -2.82232500
 C                  5.15712500    0.70542700   -2.41404200
 H                  4.38304300   -0.86020300   -3.67075700
 H                  6.11440700    0.76429700   -2.93841000
 C                  4.90533300    1.55513200   -1.30902500
 H                  5.67124500    2.26477500   -0.98605900
 C                  3.70149100    1.49236600   -0.63787200
 H                  3.51865000    2.14829100    0.21370700
 C                  1.52314300    0.75107600    2.14399000
 C                  1.38273000    1.55142300    3.32263700
 C                  1.96832900   -0.59435600    2.29031400
 C                  1.65777100    0.97596400    4.59381600
 C                  2.23850600   -1.12116500    3.53680000
 H                  2.09106800   -1.21535800    1.40245500
 C                  2.07343800   -0.33478600    4.70467600
 H                  1.54865200    1.59871000    5.48599800
 H                  2.57990200   -2.15563700    3.62259200
 H                  2.28817900   -0.76415800    5.68646400
 C                  1.01868400    2.91167400    3.17914100
 C                  0.81618200    3.50831700    1.94591100
 H                  0.96040400    3.53175800    4.07641900
 O                  0.82623200    3.18052400   -0.49540200
 C                 -0.21835000    4.02342800   -0.98425200
 H                 -0.57555400    4.71425100   -0.20903800
 H                  0.22815100    4.60813600   -1.79764700
 C                 -1.44509500    3.26876800   -1.51351700
 O                 -1.84504900    3.54080900   -2.66150400
 O                 -2.02499400    2.47356800   -0.70928600
 C                  0.61829400    4.98275100    1.90674400
 C                  1.39900600    5.79770700    1.06477700
 C                 -0.30475600    5.59737800    2.77071800
 C                  1.25327100    7.18540100    1.08483200
 H                  2.11329500    5.32883300    0.38484400
 C                 -0.44568600    6.98759200    2.79351900
 H                 -0.93849300    4.98023200    3.40921600
 C                  0.33029100    7.78703100    1.94959500
 H                  1.86655300    7.80308700    0.42343600
 H                 -1.18170200    7.43909400    3.46350900
 H                  0.21752200    8.87420100    1.96226900
 C                 -6.85145200    0.38023200    1.02933100
 C                 -5.03910000    1.84982200    1.83992300
 C                 -7.54312400    1.45122700    0.53267100
 C                 -5.66496200    2.95185400    1.11637500
 C                 -6.97712500    2.74651000    0.56493800
 C                 -3.14080900    0.71673000    3.05773400
 C                 -2.05049100    0.77191800    4.01725000
 C                 -3.69444300    3.07499000    3.69142900
 C                 -1.75482800    1.90155700    4.70743900
 C                 -2.59268300    3.06587600    4.60647700
 H                 -0.91417600    1.91758900    5.40262000
 C                 -3.76314200   -0.56406300    2.80050400
 C                 -4.98158100   -0.64157600    2.20802200
 C                 -5.61916800    0.54362900    1.69986700
 H                 -3.24679600   -1.46714700    3.13057400
 C                 -3.86435400    1.95252700    2.74207000
 F                 -7.37313400   -0.85324600    0.89439300
 F                 -8.74472400    1.26494300   -0.04306100
 C                 -7.74391500    3.81941800   -0.00102800
 C                 -7.21187100    5.06600900   -0.11968900
 H                 -8.76374400    3.60735600   -0.32443800
 C                 -5.04849000    4.25718800    0.81441800
 C                 -5.84462400    5.30628400    0.23353000
 H                 -7.80473200    5.88925500   -0.52727000
 Pd                -2.16262700    1.30260400    1.26090800
 H                 -1.47438100   -0.13943800    4.18602000
 H                 -5.47431700   -1.60186200    2.05925500
 C                 -3.66871200    4.54270500    0.99622200
 C                 -3.12347900    5.77229900    0.66647800
 H                 -3.00410200    3.76748700    1.36502000
 H                 -2.05874100    5.94072800    0.82249700
 C                 -3.92606400    6.80857600    0.15677600
 C                 -5.26924800    6.56886200   -0.05813000
 H                 -5.91208800    7.34700600   -0.47914600
 H                 -3.48719500    7.78159200   -0.07670300
 C                 -2.37899900    4.16422400    5.46981200
 C                 -3.25553700    5.23914500    5.50418700
 H                 -1.51206800    4.13943000    6.13631200
 C                 -4.40240700    5.20232400    4.69585600
 C                 -4.61440500    4.14126100    3.82308100
 H                 -5.53115900    4.13545700    3.23975800
 H                 -3.07547100    6.08100200    6.17742700
 H                 -5.14026300    6.00677000    4.74966100
 Cs                -4.68501900    2.54000500   -2.28312000
 C                 -2.66514700    0.41963200   -5.03727100
 H                 -1.87812400   -0.14438900   -5.56566900
 H                 -3.53877800    0.47102500   -5.70603100
 H                 -2.27400500    1.43896500   -4.88007800
 C                 -5.85866200   -2.14094100   -2.00195700
 H                 -6.55694900   -1.99497300   -2.84024000
 H                 -5.71701200   -3.22771700   -1.87490600
 H                 -6.34161400   -1.77330400   -1.08298200
 C                 -1.48899100   -5.90811100   -0.08885900
 H                 -0.52251000   -6.39753900   -0.30147300
 H                 -2.09853700   -6.63082300    0.47683900
 H                 -1.98529300   -5.72439900   -1.05370600
 C                 -0.51795200   -3.53935100    4.28741100
 H                 -0.16920500   -4.52985900    4.61668500
 H                  0.23523400   -2.79013700    4.57568000
 H                 -1.43649400   -3.30652300    4.85448000
164
I-L2
 P                  0.55704100   -1.11031400   -0.18943100
 Pd                -0.59348700    0.88566700   -0.26295300
 C                  3.09740000    2.14264600   -0.46109900
 C                 -1.39484300    0.66802300    1.56736700
 C                 -2.45048900   -0.24198100    1.87979200
 C                 -0.94849600    1.57494200    2.52844200
 C                 -2.94401000   -0.30009600    3.23221600
 C                 -1.40029600    1.46352300    3.87363000
 C                 -2.35824400    0.53878400    4.22002000
 H                 -1.01166500    2.16079200    4.62075000
 H                 -2.70848100    0.46483800    5.25260700
 C                 -3.31271600    2.49563700   -1.54240600
 C                 -2.09379900    2.95211800   -0.95333000
 C                 -4.42933400    2.24319300   -0.69581100
 C                 -1.99069900    3.22038600    0.42083000
 C                 -4.32071300    2.57563700    0.67348400
 C                 -3.16338600    3.09774400    1.20774100
 C                  1.09866900   -2.07976000    1.28316300
 C                  1.91701700   -3.19423600    1.00861300
 C                  0.68630200   -1.82861800    2.59070600
 C                  2.34223300   -4.04693400    2.02274600
 H                  2.22464800   -3.38398100   -0.01551900
 C                  1.09393400   -2.67623000    3.64430000
 H                  0.05122400   -0.97073400    2.79683500
 C                  1.91972400   -3.75980900    3.33432700
 H                  2.25345600   -4.41630800    4.13553700
 C                 -0.61395900   -2.28713500   -0.99573000
 C                 -0.99485600   -3.46921900   -0.36321300
 C                 -1.23028700   -1.90514100   -2.20332200
 C                 -1.99443200   -4.29575900   -0.90495200
 H                 -0.52940500   -3.75239400    0.57717300
 C                 -2.23171200   -2.69926900   -2.76637300
 H                 -0.92439200   -0.97199100   -2.67553100
 C                 -2.60087400   -3.88508700   -2.09413800
 H                 -3.39259800   -4.49495100   -2.52599000
 C                  2.09089500   -1.14271100   -1.25142600
 C                  3.19091000   -0.31003600   -1.02817600
 C                  2.15647500   -2.13542800   -2.27178100
 C                  4.40100000   -0.51732000   -1.77997400
 C                  3.29418500   -2.31980200   -3.02170400
 H                  1.28981900   -2.76802900   -2.46079400
 C                  4.45225200   -1.53341800   -2.79067000
 H                  3.31712400   -3.08699000   -3.80024700
 C                  3.18038300    0.81205400   -0.03804400
 C                  5.65064700   -1.72433100   -3.53327000
 C                  6.76125500   -0.94507400   -3.29125900
 H                  5.67314400   -2.50267900   -4.30082500
 H                  7.67746300   -1.09890200   -3.86686000
 C                  6.71672500    0.06020700   -2.29288800
 H                  7.60040300    0.67456600   -2.10390000
 C                  5.56841900    0.27045000   -1.55900200
 H                  5.54731300    1.04618200   -0.79366700
 C                 -4.01456300   -1.18586100    3.53946600
 C                 -3.09965800   -1.04007900    0.89224500
 C                 -4.15803900   -1.86123000    1.21760800
 H                 -2.76706500   -0.97284600   -0.14286700
 H                 -4.36990200   -1.23717200    4.57241600
 C                 -4.61123700   -1.94888100    2.55775600
 H                 -5.44179100   -2.61374500    2.80876300
 H                 -4.64567000   -2.44676700    0.43489800
 C                 -5.64637600    1.69640100   -1.21818200
 C                 -5.77086500    1.45911900   -2.55522500
 C                 -3.47283700    2.29309000   -2.97571500
 C                 -4.71145400    1.77544800   -3.47082700
 C                  3.46790200    0.52467300    1.33896400
 C                  3.46632800    1.58826100    2.29619900
 C                  3.86455400   -0.76866000    1.78067200
 C                  3.74397800    1.30333200    3.66204600
 C                  4.16779200   -1.01100500    3.10396400
 H                  3.94699600   -1.57431700    1.05412500
 C                  4.08799100    0.02904700    4.06179000
 H                  3.71428100    2.12364300    4.38461800
 H                  4.46795700   -2.01442300    3.41185800
 H                  4.32181400   -0.17567400    5.10932800
 C                 -0.69610900    3.55450500    1.09112900
 H                 -0.13877100    4.42743500    0.73852900
 C                 -0.21218100    2.78817500    2.09340800
 H                  0.70697200    3.08395100    2.60577600
 C                  3.27362000    2.91269900    1.83372700
 C                  3.13636700    3.22224700    0.49285900
 H                  3.27001000    3.72380000    2.56603700
 O                  3.15568300    2.54294600   -1.76093600
 C                  2.42724300    1.98474900   -2.85959200
 H                  2.71066800    2.61214600   -3.71412300
 H                  2.70008500    0.94099700   -3.05499000
 C                  0.92141700    2.12850100   -2.59684900
 O                  0.41726900    3.24910700   -2.72947800
 O                  0.32415600    1.06881700   -2.19067800
 H                 -1.23408600    3.17599100   -1.58996300
 H                 -6.46222900    1.48420000   -0.52638200
 H                 -6.69800900    1.04124700   -2.95642800
 C                 -2.45865800    2.61972900   -3.91059300
 C                 -2.66442800    2.45164700   -5.27033300
 C                 -4.88683500    1.60080000   -4.86605600
 C                 -3.88438600    1.93914800   -5.75636400
 H                 -5.83760700    1.20041600   -5.22833900
 H                 -4.03504300    1.80691700   -6.83080400
 H                 -1.50171500    3.00980900   -3.56498700
 H                 -1.86695800    2.71678800   -5.96885500
 C                  3.09046600    4.65490700    0.08510500
 C                  3.98217200    5.56795300    0.68092200
 C                  2.15343600    5.14923600   -0.84109400
 C                  3.92961700    6.93095200    0.37899100
 H                  4.74125200    5.20074000    1.37601900
 C                  2.09916300    6.51301400   -1.13702400
 H                  1.46817900    4.47288400   -1.34849400
 C                  2.98185900    7.41135400   -0.52881400
 H                  4.63768900    7.61762300    0.85066300
 H                  1.35811700    6.87133500   -1.85647500
 H                  2.93725700    8.47730000   -0.76729700
 F                 -3.14788000    3.42281100    2.50333700
 F                 -5.37176200    2.37870100    1.47607600
 C                  0.58590900   -2.43195400    5.07722800
 C                  3.26443100   -5.24861900    1.75306400
 C                 -2.34829400   -5.60345200   -0.17353700
 C                 -2.96697300   -2.29167800   -4.05399900
 C                 -1.10820200   -6.52774500   -0.19421200
 C                 -3.52200300   -6.34152300   -0.83845000
 C                 -2.73211600   -5.29893900    1.29242000
 C                 -2.32324900   -1.06292300   -4.71514200
 C                 -2.94486700   -3.45533300   -5.06938900
 C                 -4.42969600   -1.94797300   -3.68964900
 C                  3.54322800   -5.43860200    0.25116900
 C                  4.61157700   -5.01376900    2.47319700
 C                  2.60531400   -6.53923900    2.28823800
 C                  0.81494200   -0.96171200    5.48350600
 C                  1.29702900   -3.32258800    6.11193500
 C                 -0.92411900   -2.76084600    5.10469700
 H                  1.88763400   -0.72120200    5.49502100
 H                  0.32175500   -0.26082500    4.79937800
 H                  0.40686200   -0.77955100    6.49110800
 H                 -1.34242800   -2.57670000    6.10827200
 H                 -1.48333400   -2.14641500    4.38814500
 H                 -1.09783400   -3.81840600    4.84828800
 H                  2.38653100   -3.15818900    6.11020300
 H                  0.92489400   -3.08370100    7.12035600
 H                  1.10821600   -4.39402400    5.94195700
 H                  5.10233500   -4.10253500    2.09557600
 H                  4.47866500   -4.90013200    3.56016800
 H                  5.29390600   -5.86306300    2.30523600
 H                  4.19417000   -6.31395600    0.10117300
 H                  2.61519500   -5.61194400   -0.31619500
 H                  4.05466800   -4.56820500   -0.18847000
 H                  2.42294200   -6.49191500    3.37242200
 H                  1.63847300   -6.72001000    1.79202800
 H                  3.25457200   -7.40944800    2.09853400
 H                 -1.26750600   -1.24595500   -4.97029000
 H                 -2.85753600   -0.81463800   -5.64347900
 H                 -2.36887900   -0.17306200   -4.07298200
 H                 -1.91014700   -3.73316500   -5.32657600
 H                 -3.45160700   -4.35485000   -4.68773700
 H                 -3.45843200   -3.15763600   -5.99792700
 H                 -4.98473400   -1.62741900   -4.58632400
 H                 -4.95357600   -2.81482100   -3.25665700
 H                 -4.46801000   -1.12544600   -2.95931500
 H                 -0.24654500   -6.05805700    0.30521400
 H                 -1.32325200   -7.47541800    0.32643300
 H                 -0.81017000   -6.76388300   -1.22821000
 H                 -1.91121400   -4.81891300    1.84613000
 H                 -3.59864400   -4.62353200    1.34297600
 H                 -2.98795700   -6.23216700    1.82021200
 H                 -3.29112100   -6.63162200   -1.87542100
 H                 -3.74959500   -7.26354700   -0.28095200
 H                 -4.43473900   -5.72487900   -0.84891800
164
I*-L2
 P                 -1.28177100    0.13643400    0.49611700
 C                  1.76716000    2.94111600   -0.07487200
 C                 -2.69517900    0.41490700   -0.64973600
 C                 -3.83697600    1.06507100   -0.14254800
 C                 -2.66732100    0.00130900   -1.97850300
 C                 -4.93961200    1.31638100   -0.95645700
 H                 -3.85021700    1.37956000    0.89739400
 C                 -3.76750700    0.22818000   -2.83037700
 H                 -1.78199000   -0.49701200   -2.35962700
 C                 -4.87643900    0.89098100   -2.29951200
 H                 -5.73423100    1.08654100   -2.94084100
 C                 -1.97222900   -1.01467600    1.75709600
 C                 -3.12482100   -1.75145600    1.49575300
 C                 -1.31043900   -1.14650700    2.99231600
 C                 -3.66321300   -2.61491500    2.46613500
 H                 -3.61858200   -1.64531600    0.53037100
 C                 -1.85236400   -1.94529700    4.00164000
 H                 -0.39425900   -0.57974900    3.15639800
 C                 -3.01999700   -2.68177400    3.70634200
 H                 -3.44279000   -3.30863100    4.48955800
 C                 -1.19490300    1.75932600    1.42853400
 C                 -0.47662400    2.87770500    1.00050100
 C                 -2.00889500    1.86489600    2.60011600
 C                 -0.58404200    4.11775700    1.73134700
 C                 -2.10287000    3.03187800    3.31661700
 H                 -2.57859800    1.00331500    2.94174300
 C                 -1.39660800    4.19157000    2.90893000
 H                 -2.73431600    3.07524200    4.20818800
 C                  0.38438900    2.90411200   -0.22201100
 C                 -1.49110000    5.41539500    3.62777600
 C                 -0.81913000    6.53910200    3.19862000
 H                 -2.11208400    5.44744300    4.52721900
 H                 -0.89872500    7.47597600    3.75587700
 C                 -0.02746800    6.48012100    2.02521400
 H                  0.49653800    7.37492500    1.68009000
 C                  0.08734700    5.30462900    1.31350500
 H                  0.69796800    5.28234600    0.41168300
 C                 -0.20102200    3.10039900   -1.51526900
 C                  0.65975500    3.19908900   -2.65684700
 C                 -1.60163700    3.26636300   -1.70643400
 C                  0.08675600    3.40866600   -3.94131700
 C                 -2.12628700    3.48736400   -2.96246700
 H                 -2.26449900    3.22528900   -0.84330100
 C                 -1.27606400    3.55296700   -4.09374300
 H                  0.75039900    3.47125000   -4.80774800
 H                 -3.20584300    3.60412600   -3.08278900
 H                 -1.70161800    3.72702400   -5.08503700
 C                  2.06478200    3.14301900   -2.46404300
 C                  2.63421800    3.04694600   -1.20882800
 H                  2.72157700    3.24087700   -3.33225100
 O                  2.26492400    2.96650800    1.20086500
 C                  3.08235800    1.88151700    1.68393600
 H                  4.13786600    2.04083700    1.42064000
 H                  2.94952200    1.87460900    2.77332800
 C                  2.56915600    0.59967400    1.04508500
 O                  3.02085000    0.25851600   -0.05621700
 O                  1.56733200    0.03567300    1.61907600
 C                  4.11140200    3.09509100   -1.05320800
 C                  4.71438800    4.07859900   -0.25062600
 C                  4.92543800    2.16380300   -1.71722000
 C                  6.10422000    4.13627100   -0.12416700
 H                  4.08271000    4.79097700    0.28419500
 C                  6.31507800    2.22607800   -1.59305400
 H                  4.46035900    1.36380900   -2.29608600
 C                  6.90933000    3.21140500   -0.79820300
 H                  6.56070600    4.90765600    0.50175500
 H                  6.93213300    1.48719800   -2.10839000
 H                  7.99719100    3.25579200   -0.69881900
 C                  1.60491500   -3.23134600    2.38617500
 C                  2.09193300   -3.13326200    0.03545800
 C                  2.85770700   -2.72450800    2.66480500
 C                  3.38801500   -2.62477000    0.29547500
 C                  3.77958900   -2.39991400    1.64609700
 C                 -0.64231800   -3.21513300   -1.54638300
 C                 -0.92386700   -3.96187300   -2.73394700
 C                  0.41118800   -1.49670600   -2.93168400
 C                 -0.50932100   -3.53214400   -3.97132100
 C                  0.18905900   -2.30195700   -4.10575000
 H                 -0.71155200   -4.13007600   -4.86366600
 C                 -0.95605800   -3.88634000   -0.26926300
 C                 -0.19118200   -3.96831500    0.84129100
 C                  1.15909500   -3.41967600    1.05879500
 H                 -1.90852800   -4.42599400   -0.24303200
 C                 -0.02155900   -1.96687300   -1.64863500
 F                  0.78304700   -3.52188900    3.40600400
 F                  3.19168100   -2.51026700    3.94368700
 C                  5.06416400   -1.84569000    1.95306800
 C                  5.93000500   -1.52924400    0.94751600
 H                  5.32839100   -1.68307000    2.99876100
 C                  4.30712000   -2.26448000   -0.77308700
 C                  5.58182600   -1.72164900   -0.43240200
 H                  6.90803400   -1.10007400    1.18022800
 Pd                 0.65566600   -0.97821600   -0.03345000
 H                  1.83866900   -3.43039600   -0.97688600
 H                 -1.44617400   -4.91810800   -2.63728900
 H                 -0.62171500   -4.47313500    1.70925000
 C                  3.96095500   -2.36125300   -2.14110300
 C                  4.83905700   -1.95846200   -3.13370900
 H                  2.97591000   -2.72269400   -2.43493200
 H                  4.53405500   -2.02561000   -4.18065900
 C                  6.11084600   -1.45235100   -2.79592800
 C                  6.47202700   -1.33935900   -1.46480700
 H                  7.44793600   -0.93101600   -1.18977700
 H                  6.80259300   -1.14011800   -3.58251100
 C                  0.66211100   -1.84333400   -5.36553200
 C                  1.33496800   -0.64410500   -5.47592000
 H                  0.47990400   -2.46101200   -6.24946800
 C                  1.54990000    0.15563100   -4.32706800
 C                  1.09362200   -0.25339400   -3.09185100
 H                  1.26880700    0.37117200   -2.21417200
 H                  1.69565600   -0.30409000   -6.45011700
 H                  2.07678100    1.10619600   -4.41717400
 C                 -3.72722900   -0.29412600   -4.27723400
 C                 -6.19504300    2.03996000   -0.43904300
 C                 -4.94597300   -3.39713100    2.13247000
 C                 -1.28965900   -1.94666100    5.43631900
 C                 -3.73266200   -1.83858700   -4.22626300
 C                 -2.44770900    0.19676100   -4.98723100
 C                 -4.94001500    0.17277300   -5.10080900
 C                 -6.38382300    3.35074700   -1.23563500
 C                 -6.08621900    2.39151400    1.05549400
 C                 -7.42877400    1.12980300   -0.63151800
 C                  0.05676500   -1.20591100    5.53737700
 C                 -1.10084300   -3.38642400    5.96123500
 C                 -2.31304700   -1.21064400    6.33528100
 C                 -5.41986500   -4.27151900    3.30583300
 C                 -4.68297200   -4.31529400    0.91733000
 C                 -6.07242900   -2.39507000    1.78496700
 H                 -6.27111900   -1.72119400    2.63378600
 H                 -5.81462900   -1.77055500    0.91596800
 H                 -7.00620600   -2.93068900    1.54700000
 H                 -4.37057900   -3.74302200    0.03067500
 H                 -3.89009900   -5.04556900    1.14527900
 H                 -5.59521700   -4.87404000    0.65109200
 H                 -5.65492300   -3.66814000    4.19652300
 H                 -6.33497900   -4.81488400    3.02257100
 H                 -4.66290700   -5.01995000    3.58801500
 H                 -0.38040000   -3.94066400    5.34506000
 H                 -0.72061100   -3.36228500    6.99542200
 H                 -2.04661400   -3.94919700    5.97559700
 H                  0.82667200   -1.66837700    4.90611100
 H                 -0.03545100   -0.14690400    5.25130500
 H                  0.41494700   -1.23343300    6.57867100
 H                 -2.46765000   -0.17676300    5.98642300
 H                 -3.29168400   -1.71587600    6.33623100
 H                 -1.95175300   -1.16955400    7.37624000
 H                 -1.53161100   -0.10713800   -4.46512100
 H                 -2.39569800   -0.21930500   -6.00616000
 H                 -2.43592600    1.29330300   -5.05984000
 H                 -2.86910100   -2.22680800   -3.67003600
 H                 -4.64794500   -2.21122500   -3.73832200
 H                 -3.68983900   -2.25889300   -5.24479100
 H                 -4.99940800    1.27183400   -5.15086700
 H                 -4.85409900   -0.20345000   -6.13214100
 H                 -5.89031000   -0.20625900   -4.69282300
 H                 -7.27838700    3.89104900   -0.88487300
 H                 -5.51250500    4.01331900   -1.10951600
 H                 -6.50925900    3.16037300   -2.31254900
 H                 -7.00273200    2.90523200    1.38513300
 H                 -5.96793400    1.49031300    1.67763100
 H                 -5.23743700    3.06237000    1.26052000
 H                 -8.33912000    1.63323600   -0.26686600
 H                 -7.59143300    0.87360200   -1.68939300
 H                 -7.31058900    0.18833900   -0.07127100
I-TS-L2
 P                  0.29530100   -1.89047600   -0.05352600
 Pd                -0.91622000    0.12455300    0.03408100
 C                  2.73834200    1.63177800   -0.45984100
 C                 -1.68726500    0.01956500    1.87793000
 C                 -2.76414900   -0.87021500    2.20059600
 C                 -1.16578500    0.85989700    2.85517600
 C                 -3.28647800   -0.88517800    3.54234600
 C                 -1.66149800    0.79687700    4.19180300
 C                 -2.69853600   -0.04118800    4.52512700
 H                 -1.21615900    1.44894200    4.94869300
 H                 -3.08108500   -0.07181800    5.54865400
 C                 -3.40124600    2.24877900   -0.61018400
 C                 -2.06809900    2.07598500   -0.07201100
 C                 -4.14563700    3.42286500   -0.27041000
 C                 -1.58311600    3.02913800    0.86104500
 C                 -3.56748500    4.37826700    0.59447200
 C                 -2.31890300    4.19104600    1.14649900
 C                  0.77798700   -2.96055800    1.36524400
 C                  1.55959100   -4.10287700    1.10704200
 C                  0.37488600   -2.67404000    2.66807300
 C                  1.95818900   -4.95032900    2.13770700
 H                  1.86034500   -4.31774300    0.08583300
 C                  0.75105400   -3.51520400    3.73735600
 H                 -0.22583800   -1.78560800    2.85307900
 C                  1.54314100   -4.62845300    3.44568400
 H                  1.85494400   -5.28289300    4.25776600
 C                 -0.77876700   -3.02759200   -1.04577300
 C                 -1.31421700   -4.18471700   -0.48151100
 C                 -1.02350000   -2.73428800   -2.40047700
 C                 -2.04790900   -5.09999600   -1.25854300
 H                 -1.14017500   -4.39323600    0.57304100
 C                 -1.72483800   -3.63133600   -3.20974700
 H                 -0.60905100   -1.81915900   -2.81613400
 C                 -2.22608400   -4.80853800   -2.61500600
 H                 -2.75607300   -5.52045700   -3.24540200
 C                  1.86306400   -1.83491800   -1.10297500
 C                  2.84527900   -0.84038500   -1.01627800
 C                  2.05082400   -2.90999000   -2.02449300
 C                  4.02948100   -0.93285700   -1.84096400
 C                  3.15247600   -2.99061700   -2.84032000
 H                  1.29860300   -3.69267300   -2.09836900
 C                  4.17094500   -2.00736600   -2.78030400
 H                  3.25488400   -3.82563000   -3.53869300
 C                  2.80907200    0.29867300   -0.04308100
 C                  5.32564900   -2.07928700   -3.60815900
 C                  6.32369500   -1.13480000   -3.51013400
 H                  5.40728400   -2.90482900   -4.32046500
 H                  7.20798900   -1.19743100   -4.14926600
 C                  6.20634000   -0.08496700   -2.56643800
 H                  7.00567700    0.65470800   -2.47691200
 C                  5.09532900    0.01231700   -1.75536100
 H                  5.03383900    0.82346000   -1.03226800
 C                 -4.36218400   -1.76085400    3.85898900
 C                 -3.35614700   -1.74506600    1.24454000
 C                 -4.40184000   -2.57897300    1.58194300
 H                 -2.97516800   -1.74427700    0.22435700
 H                 -4.74655800   -1.76575200    4.88296000
 C                 -4.91095500   -2.59072100    2.90375300
 H                 -5.73848200   -3.25630100    3.16273900
 H                 -4.83905700   -3.23056100    0.82309900
 C                 -5.46386300    3.66791000   -0.77924200
 C                 -6.06373700    2.76214500   -1.59712200
 C                 -4.06116900    1.29192500   -1.50071400
 C                 -5.39363600    1.55085600   -1.96622100
 C                  3.12530000    0.01110800    1.33285800
 C                  3.25078300    1.08669400    2.26947100
 C                  3.42287800   -1.30307600    1.79352700
 C                  3.55116200    0.80448900    3.63089200
 C                  3.74034100   -1.54764800    3.11372000
 H                  3.41151800   -2.13280000    1.09099800
 C                  3.78514800   -0.48798200    4.05082900
 H                  3.61875100    1.63865000    4.33481400
 H                  3.94867100   -2.57097500    3.43392500
 H                  4.02726900   -0.69252600    5.09646800
 C                 -0.32576500    2.86629600    1.62058900
 H                  0.42174600    3.65971300    1.53628100
 C                 -0.15387400    1.89266700    2.53588900
 H                  0.74734400    1.91661400    3.15630200
 C                  3.13299700    2.41656700    1.79919000
 C                  2.90812600    2.71552400    0.46984200
 H                  3.23229600    3.23548300    2.51581400
 O                  2.70172100    2.03944400   -1.76810700
 C                  1.84289700    1.52095200   -2.77456700
 H                  1.87879200    2.25948800   -3.58773100
 H                  2.17935600    0.54131100   -3.14194300
 C                  0.42065900    1.39010900   -2.23315300
 O                 -0.18239600    2.45472200   -1.89381600
 O                 -0.02569300    0.23910300   -2.04051000
 H                 -1.11352600    2.14094900   -1.05021200
 H                 -5.97087200    4.58802500   -0.48705900
 H                 -7.07305400    2.94052700   -1.97710400
 C                 -3.47212100    0.07024700   -1.90746500
 C                 -4.14991800   -0.85592500   -2.67908300
 C                 -6.06198700    0.59876600   -2.77729900
 C                 -5.46000300   -0.59561800   -3.12423400
 H                 -7.07770300    0.82444300   -3.11348600
 H                 -5.99299500   -1.33079700   -3.73287100
 H                 -2.46053000   -0.17232600   -1.58968700
 H                 -3.65865700   -1.79686400   -2.92372200
 C                  2.90322900    4.14193400    0.03881900
 C                  3.91794000    5.00260400    0.49749200
 C                  1.88539400    4.67928600   -0.77030500
 C                  3.91439700    6.36007000    0.16675400
 H                  4.72946500    4.59699900    1.10695700
 C                  1.88018000    6.03758600   -1.09359400
 H                  1.09242900    4.03207200   -1.14126100
 C                  2.89198400    6.88434400   -0.62867700
 H                  4.71690100    7.00811800    0.52896500
 H                  1.07341200    6.43692800   -1.71391100
 H                  2.88496500    7.94636800   -0.88750200
 F                 -1.83492300    5.10780600    1.99529300
 F                 -4.25491000    5.48197500    0.90634900
 C                  0.25874000   -3.21203800    5.16328700
 C                  2.83538400   -6.19027400    1.89193500
 C                 -2.56823000   -6.38763800   -0.59349900
 C                 -1.85756000   -3.41557500   -4.73072800
 C                 -1.37777000   -7.14846000    0.03721500
 C                 -3.26194700   -7.32397400   -1.59738100
 C                 -3.58273500   -6.01654600    0.51028900
 C                 -1.44185300   -1.99338500   -5.15196400
 C                 -0.91897500   -4.42653100   -5.43123400
 C                 -3.30705700   -3.65986500   -5.20465000
 C                  3.11746300   -6.41099600    0.39500900
 C                  4.18428600   -5.99912300    2.62142800
 C                  2.12220200   -7.44813900    2.43644300
 C                  0.58450400   -1.74966400    5.53366800
 C                  0.91057500   -4.12583100    6.21605300
 C                 -1.26940400   -3.43687700    5.19806200
 H                  1.67051000   -1.57523400    5.52481800
 H                  0.12358000   -1.03396500    4.84127200
 H                  0.20415600   -1.52029600    6.54227600
 H                 -1.67271700   -3.20000000    6.19665800
 H                 -1.78849800   -2.80194300    4.46924000
 H                 -1.51479700   -4.48598900    4.96753900
 H                  2.00803200   -4.02770300    6.21878600
 H                  0.54872800   -3.84972700    7.21870100
 H                  0.65864200   -5.18645200    6.05986200
 H                  4.70949200   -5.10731000    2.24325700
 H                  4.04656100   -5.87416200    3.70649900
 H                  4.83719600   -6.87337800    2.46438500
 H                  3.73832700   -7.31058000    0.26148100
 H                  2.18662500   -6.56005300   -0.17483500
 H                  3.66135900   -5.56435900   -0.05193500
 H                  1.92853200   -7.37860700    3.51742900
 H                  1.15596600   -7.60061100    1.92982100
 H                  2.74200000   -8.34382500    2.26741700
 H                 -0.37974300   -1.79734500   -4.94059600
 H                 -1.58934100   -1.86951400   -6.23610700
 H                 -2.03738600   -1.22338100   -4.63913800
 H                  0.12573300   -4.26727800   -5.11905300
 H                 -1.18990300   -5.46536300   -5.18587000
 H                 -0.97113300   -4.31036500   -6.52650300
 H                 -3.37672100   -3.52182800   -6.29561100
 H                 -3.65284200   -4.68035900   -4.98221300
 H                 -4.00736500   -2.95438900   -4.73306000
 H                 -0.87155500   -6.55303800    0.81166900
 H                 -1.72501400   -8.08226300    0.50883000
 H                 -0.62857400   -7.40947800   -0.72763000
 H                 -3.14682700   -5.34393100    1.26387000
 H                 -4.45811400   -5.50677500    0.07820800
 H                 -3.93695200   -6.92292800    1.02850800
 H                 -2.57815000   -7.64226900   -2.40011100
 H                 -3.61310400   -8.23096100   -1.08094100
 H                 -4.13952900   -6.84755600   -2.06168200
164
I*-TS-L2
 P                 -0.49021100    1.90918300   -0.07107800
 C                  1.40853000    5.70224900   -0.53497600
 C                  0.08863500    0.68250100    1.18264400
 C                  1.30003900   -0.00613100    0.99120100
 C                 -0.72719400    0.34719300    2.26543700
 C                  1.71159900   -1.00689100    1.87129100
 H                  1.93313500    0.25346900    0.14917100
 C                 -0.36765200   -0.69128500    3.14805400
 H                 -1.66025800    0.88570000    2.41531600
 C                  0.85251800   -1.34017700    2.93498000
 H                  1.15696500   -2.13245900    3.61681300
 C                 -1.51629400    0.85759500   -1.19264700
 C                 -2.03771600   -0.36357500   -0.77409100
 C                 -1.87106100    1.37819900   -2.45041900
 C                 -2.92575300   -1.08991500   -1.58953200
 H                 -1.77029900   -0.75406000    0.20593300
 C                 -2.72589100    0.67364000   -3.29780800
 H                 -1.47097400    2.34774800   -2.74022300
 C                 -3.24255900   -0.55931900   -2.84359600
 H                 -3.91706100   -1.10919900   -3.49804900
 C                  1.04537900    2.21754300   -1.08743300
 C                  1.92179800    3.29351800   -0.91896500
 C                  1.35807800    1.20343200   -2.04440100
 C                  3.15639900    3.32252100   -1.66712000
 C                  2.51019100    1.23918200   -2.78935300
 H                  0.66934400    0.37029900   -2.18217800
 C                  3.44816200    2.28877100   -2.61683600
 H                  2.71999100    0.44757800   -3.51373100
 C                  1.67276400    4.44455200    0.00506300
 C                  4.66459900    2.32798000   -3.35346700
 C                  5.57732300    3.34107300   -3.15696300
 H                  4.86319100    1.53257100   -4.07694800
 H                  6.51046400    3.36132100   -3.72560100
 C                  5.30684300    4.35584500   -2.20608300
 H                  6.03748600    5.15160700   -2.04072800
 C                  4.13156100    4.34750400   -1.48490000
 H                  3.94770500    5.13416200   -0.75372900
 C                  1.80893500    4.30197200    1.42297600
 C                  1.58251200    5.43947800    2.26719400
 C                  2.18477900    3.07523600    2.03824400
 C                  1.67746400    5.28581900    3.67980400
 C                  2.25303700    2.95154300    3.40980200
 H                  2.42232500    2.22051300    1.41070100
 C                  1.98631400    4.06559800    4.24348400
 H                  1.50794700    6.15986900    4.31455300
 H                  2.51770500    1.98748500    3.85091000
 H                  2.04333400    3.95905800    5.32939400
 C                  1.30598500    6.69234400    1.66782300
 C                  1.23227400    6.85274900    0.29644300
 H                  1.18001900    7.56986300    2.30401200
 O                  1.36766600    5.82039300   -1.90392600
 C                  0.15701500    6.26525900   -2.51810900
 H                  0.06630300    7.35983400   -2.51282900
 H                  0.19621800    5.90394600   -3.55661500
 C                 -1.04135600    5.63989900   -1.81417800
 O                 -2.00274500    6.37304900   -1.45512400
 O                 -0.94576300    4.41704700   -1.55631100
 C                  1.00203200    8.20615600   -0.27786800
 C                  1.89983800    8.75213800   -1.21260900
 C                 -0.11545400    8.96133300    0.11527700
 C                  1.68352100   10.02637700   -1.74039600
 H                  2.76105100    8.16200900   -1.53333100
 C                 -0.33064600   10.23547500   -0.41643700
 H                 -0.82986800    8.53579200    0.82096200
 C                  0.56649100   10.77192900   -1.34455100
 H                  2.38988100   10.44052700   -2.46473100
 H                 -1.21183600   10.80374400   -0.10840000
 H                  0.39534200   11.76717600   -1.76298100
 C                 -6.08674100    4.99745400   -1.02119500
 C                 -3.85775100    5.14807600   -0.01644900
 C                 -6.40913800    6.25396400   -0.55599700
 C                 -4.26577400    6.38291200    0.60984700
 C                 -5.52489600    6.97142300    0.27543800
 C                 -4.19947400    2.11170900    1.15612700
 C                 -5.09843900    1.48997800    2.07348900
 C                 -2.91744200    2.99793300    3.04212200
 C                 -4.97990600    1.69829000    3.42806000
 C                 -3.90388800    2.47103400    3.94948700
 H                 -5.70503900    1.26457900    4.12174800
 C                 -4.47989400    1.98835800   -0.29572800
 C                 -4.70357400    3.00706900   -1.15446600
 C                 -4.83409600    4.41606400   -0.74144500
 H                 -4.58141200    0.97144900   -0.68976500
 C                 -3.11972300    2.85345700    1.63125300
 F                 -6.99700200    4.31675500   -1.73523100
 F                 -7.59721100    6.78281100   -0.87172200
 C                 -5.89803900    8.27686500    0.74041500
 C                 -5.06899000    8.98098700    1.55805300
 H                 -6.85687400    8.68677000    0.42041400
 C                 -3.43123600    7.11550100    1.55584100
 C                 -3.83845700    8.40821100    2.02153100
 H                 -5.34984800    9.97747300    1.90907800
 Pd                -2.00088900    3.69586300    0.20084200
 H                 -2.80688600    5.60769500   -0.72337500
 H                 -5.91937600    0.88353100    1.67987800
 H                 -5.00843100    2.75580600   -2.17342000
 C                 -2.27117200    6.55019000    2.12927000
 C                 -1.56032800    7.20020800    3.12304000
 H                 -1.95739400    5.55945800    1.80786700
 H                 -0.71368600    6.69581800    3.58562700
 C                 -1.93870800    8.48761000    3.54707100
 C                 -3.05558600    9.08465400    2.98897700
 H                 -3.37492200   10.07684600    3.31940800
 H                 -1.36573100    9.00330600    4.32180200
 C                 -3.76095600    2.71318100    5.34444100
 C                 -2.67027800    3.39720900    5.83997700
 H                 -4.53013200    2.33280800    6.02256900
 C                 -1.65001500    3.83408000    4.95930500
 C                 -1.76998900    3.63304800    3.60010500
 H                 -0.97016600    3.95467400    2.93092900
 H                 -2.57469700    3.57439200    6.91425500
 H                 -0.75831400    4.32566000    5.35334200
 C                 -1.29891000   -1.05179800    4.31761100
 C                  3.05942200   -1.73245900    1.71337000
 C                 -3.53507300   -2.39347800   -1.04296900
 C                 -3.09754000    1.19584200   -4.69773100
 C                 -2.73244500   -1.27977000    3.78913300
 C                 -1.29021400    0.12247000    5.31809100
 C                 -0.85189300   -2.32865800    5.05121100
 C                  3.92323000   -1.46098600    2.96625700
 C                  3.83880800   -1.24789400    0.47697500
 C                  2.81502500   -3.25121300    1.56990300
 C                 -2.57248900    2.62372600   -4.93449800
 C                 -4.63209700    1.21264000   -4.87336700
 C                 -2.47316100    0.25697000   -5.75490100
 C                 -4.39143200   -3.12318600   -2.09154800
 C                 -4.43202700   -2.04200800    0.16746600
 C                 -2.40791500   -3.34719500   -0.58594000
 H                 -1.73839000   -3.59469900   -1.42521900
 H                 -1.79509200   -2.90880800    0.21590800
 H                 -2.83512100   -4.28706000   -0.19997600
 H                 -3.86978100   -1.51786700    0.95422000
 H                 -5.26434400   -1.38809100   -0.13825100
 H                 -4.86170100   -2.95586600    0.60994200
 H                 -3.80268900   -3.39092000   -2.98326300
 H                 -4.79315700   -4.05513400   -1.66386000
 H                 -5.24987100   -2.51473300   -2.41636400
 H                 -5.10943200    1.86645500   -4.12732600
 H                 -4.89737200    1.59166800   -5.87344200
 H                 -5.07385400    0.21004100   -4.77322600
 H                 -2.96621600    3.32972100   -4.18653500
 H                 -1.47319500    2.66894600   -4.89656600
 H                 -2.88410800    2.97650000   -5.93009500
 H                 -1.37628900    0.23129400   -5.65596500
 H                 -2.84481000   -0.77422800   -5.64879600
 H                 -2.71872200    0.60180900   -6.77299000
 H                 -1.59576100    1.06025600    4.84015300
 H                 -1.98288000   -0.07017600    6.15342900
 H                 -0.28085300    0.27275700    5.73364400
 H                 -3.14560500   -0.38855700    3.29738200
 H                 -2.75577100   -2.11191900    3.06714600
 H                 -3.40940100   -1.53216000    4.62115200
 H                  0.13695800   -2.21167700    5.52143300
 H                 -1.56803600   -2.56278200    5.85422900
 H                 -0.81166600   -3.19714700    4.37434000
 H                  4.89668500   -1.97166900    2.88249100
 H                  4.11278200   -0.38171300    3.08352300
 H                  3.43539100   -1.81899600    3.88579100
 H                  4.79310000   -1.79207900    0.40174400
 H                  3.28087900   -1.42273500   -0.45603500
 H                  4.07493800   -0.17389900    0.53404100
 H                  3.77223100   -3.78619300    1.45763700
 H                  2.30125200   -3.67029000    2.44834900
 H                  2.19582200   -3.46564900    0.68431700
164
II-L2
 P                  0.46689700   -1.31017100    0.01122900
 Pd                -0.75732000    0.75717900    0.44291900
 C                  2.49221700    2.23117200   -0.87162700
 C                 -1.83480100    0.26732400    2.08241400
 C                 -2.87085200   -0.73225800    1.97054300
 C                 -1.58532100    0.83442600    3.33526100
 C                 -3.62350400   -1.13295200    3.13257200
 C                 -2.32526600    0.39567500    4.48121000
 C                 -3.32348800   -0.53789000    4.38803500
 H                 -2.08702400    0.84037800    5.45165900
 H                 -3.88369300   -0.84796500    5.27400100
 C                 -2.15300100    3.31231800   -0.42795900
 C                 -1.48815900    2.66325800    0.65789300
 C                 -1.92313600    4.70249000   -0.68145400
 C                 -0.82392100    3.44886600    1.62280000
 C                 -1.17031400    5.44250000    0.24959300
 C                 -0.66140600    4.83821900    1.37521400
 C                  1.09201400   -2.38834800    1.37157700
 C                  2.01225100   -3.41782200    1.09952200
 C                  0.62539000   -2.20228800    2.67169100
 C                  2.47443000   -4.25804200    2.11151100
 H                  2.36957500   -3.55505400    0.08325500
 C                  1.07187200   -3.03049300    3.72236400
 H                 -0.08337100   -1.39909200    2.86905100
 C                  1.99220400   -4.03726300    3.41734800
 H                  2.35272100   -4.68502200    4.21467100
 C                 -0.61345200   -2.46524900   -0.93884900
 C                 -0.94247000   -3.73411700   -0.47159200
 C                 -1.15324300   -2.00646700   -2.15380800
 C                 -1.80218900   -4.57673000   -1.20037400
 H                 -0.53360600   -4.07377800    0.47874900
 C                 -1.99236900   -2.81855700   -2.91682800
 H                 -0.90432000   -1.00133300   -2.48740700
 C                 -2.30623100   -4.10083300   -2.41435700
 H                 -2.96609500   -4.73674700   -3.00259000
 C                  1.96103000   -1.23151700   -1.12257700
 C                  2.91879100   -0.21514000   -1.05758900
 C                  2.15706800   -2.30822700   -2.04146500
 C                  4.11989000   -0.30853200   -1.85092900
 C                  3.27525900   -2.38890400   -2.83649300
 H                  1.40077400   -3.08904800   -2.11758700
 C                  4.29638900   -1.40675100   -2.75530100
 H                  3.39254700   -3.22363900   -3.53289500
 C                  2.74241800    1.01891800   -0.23496800
 C                  5.47804100   -1.48613000   -3.54369800
 C                  6.45835500   -0.52282600   -3.44239900
 H                  5.59467500   -2.32962100   -4.22958000
 H                  7.36391700   -0.59282700   -4.05027200
 C                  6.29479800    0.56028600   -2.54323400
 H                  7.07807900    1.31764500   -2.46010200
 C                  5.15688100    0.66669500   -1.77179900
 H                  5.04656900    1.50333900   -1.08226500
 C                 -4.63567700   -2.12459500    3.01027200
 C                 -3.20153400   -1.37165200    0.73972600
 C                 -4.19335900   -2.32595900    0.64545300
 H                 -2.65784900   -1.08660200   -0.15560600
 H                 -5.18949400   -2.41416400    3.90804600
 C                 -4.92156500   -2.71256500    1.79519000
 H                 -5.70360700   -3.47276700    1.72051400
 H                 -4.39850100   -2.79036200   -0.32232100
 C                 -2.35571000    5.31696400   -1.90485400
 C                 -3.00611200    4.59498300   -2.86047600
 C                 -3.03904200    2.62237800   -1.36265600
 C                 -3.39745100    3.23459900   -2.60616100
 C                  2.96337600    0.99552200    1.18020500
 C                  2.84245900    2.21304700    1.92442200
 C                  3.36317200   -0.18234300    1.87159300
 C                  3.05122500    2.19085100    3.33116400
 C                  3.56987800   -0.17016900    3.23496700
 H                  3.50982200   -1.10570100    1.31372200
 C                  3.39904400    1.02426000    3.97774900
 H                  2.93713800    3.12276400    3.89098800
 H                  3.86091200   -1.09270400    3.74264200
 H                  3.55443400    1.01957600    5.05935700
 C                 -0.24538000    2.95741300    2.87455300
 H                  0.48149500    3.62819500    3.33283500
 C                 -0.57782600    1.86845300    3.59964800
 H                 -0.08006100    1.77987900    4.57236000
 C                  2.53816800    3.41184400    1.23476900
 C                  2.38039100    3.45744000   -0.13935700
 H                  2.41093000    4.33091400    1.81023700
 O                  2.51124900    2.37587800   -2.24119200
 C                  1.72294700    1.65980700   -3.16701700
 H                  1.88363000    2.14632500   -4.13692600
 H                  2.01906400    0.59943000   -3.24949900
 C                  0.24893900    1.68755700   -2.80920600
 O                 -0.54298700    2.10315900   -3.78925000
 O                 -0.16129700    1.35125200   -1.71906500
 H                 -1.47222100    2.13130900   -3.47263600
 H                 -2.11472700    6.36884000   -2.06212900
 H                 -3.29386200    5.05730200   -3.80839500
 C                 -3.62833600    1.37718100   -1.04971200
 C                 -4.44510400    0.70989500   -1.94751100
 C                 -4.20193500    2.51597700   -3.53053300
 C                 -4.71097800    1.26663800   -3.21501200
 H                 -4.44666400    2.98622600   -4.48720200
 H                 -5.33703300    0.73027000   -3.93203300
 H                 -3.46011400    0.96358500   -0.06129800
 H                 -4.88783300   -0.24504400   -1.65474000
 C                  2.15847700    4.76122400   -0.82074200
 C                  2.90499500    5.88692100   -0.42742500
 C                  1.19951300    4.92956100   -1.83536400
 C                  2.70335200    7.13286200   -1.02612200
 H                  3.66752000    5.77834100    0.34723700
 C                  0.99963000    6.17086300   -2.43690200
 H                  0.56831500    4.09527100   -2.13191800
 C                  1.75109900    7.27966900   -2.03713200
 H                  3.29782200    7.99096200   -0.70209100
 H                  0.23505000    6.27251800   -3.21029500
 H                  1.58983300    8.25335700   -2.50643900
 F                  0.06612800    5.59000900    2.22343100
 F                 -0.91713700    6.74025500    0.02038800
 C                  0.52176700   -2.81760800    5.14299600
 C                  3.47111500   -5.39921400    1.84284200
 C                 -2.12873100   -5.96905100   -0.63164700
 C                 -2.56102000   -2.36698900   -4.27386700
 C                 -0.81600100   -6.77506600   -0.49270700
 C                 -3.09114800   -6.75675500   -1.53595100
 C                 -2.78417600   -5.81203700    0.75946300
 C                 -2.13287100   -0.93142700   -4.62840000
 C                 -2.04279000   -3.31591000   -5.37801200
 C                 -4.10436400   -2.41977100   -4.23025000
 C                  3.86496400   -5.48677000    0.35719000
 C                  4.75292100   -5.16385800    2.67279100
 C                  2.82631600   -6.74322900    2.25129700
 C                  0.72974300   -1.34588300    5.56145100
 C                  1.21499600   -3.71436700    6.18308000
 C                 -0.98610500   -3.15494800    5.13187200
 H                  1.80070700   -1.09133800    5.58020100
 H                  0.23404500   -0.65033900    4.87287400
 H                  0.31414200   -1.17191300    6.56730400
 H                 -1.42763000   -2.98753800    6.12812600
 H                 -1.53681500   -2.53055500    4.41659800
 H                 -1.14658800   -4.20995000    4.85712000
 H                  2.29975900   -3.52642900    6.22779500
 H                  0.80021500   -3.50992900    7.18245000
 H                  1.05820200   -4.78480800    5.97693400
 H                  5.22690100   -4.20838600    2.39674000
 H                  4.54237800   -5.13531400    3.75273300
 H                  5.48161700   -5.97190500    2.49571800
 H                  4.57481000   -6.31531400    0.20788200
 H                  2.99145300   -5.67841400   -0.28574800
 H                  4.35205000   -4.56412000    0.00493900
 H                  2.55763500   -6.76241200    3.31838100
 H                  1.90853200   -6.92924900    1.67053200
 H                  3.52290900   -7.57748300    2.06678600
 H                 -1.03973800   -0.84152600   -4.72591200
 H                 -2.57463100   -0.63609000   -5.59266000
 H                 -2.47586400   -0.20846500   -3.87478700
 H                 -0.94216000   -3.29698600   -5.42473900
 H                 -2.35427400   -4.35693000   -5.20235100
 H                 -2.43297700   -3.01072400   -6.36288300
 H                 -4.52867600   -2.08662200   -5.19150400
 H                 -4.47554000   -3.43797100   -4.03877200
 H                 -4.49340700   -1.76318900   -3.43856200
 H                 -0.10227800   -6.27945200    0.18339600
 H                 -1.02165300   -7.77830600   -0.08476400
 H                 -0.32389400   -6.89766400   -1.47099600
 H                 -2.12729300   -5.28672100    1.46887800
 H                 -3.71846000   -5.23500600    0.69282600
 H                 -3.01669900   -6.80158700    1.18600700
 H                 -2.66602000   -6.92729500   -2.53763100
 H                 -3.29944800   -7.74296200   -1.09247300
 H                 -4.05457400   -6.23633700   -1.65458800
164
II*-L2
 P                 -1.43356700    0.42911900    0.27162300
 C                  1.79436700    3.09793800    0.35779000
 C                 -2.90071700    0.60916500   -0.83687400
 C                 -3.84996600    1.62721400   -0.63858100
 C                 -3.09718000   -0.32483300   -1.85619500
 C                 -4.98240600    1.72846000   -1.44772300
 H                 -3.68928300    2.35374800    0.15177300
 C                 -4.24771100   -0.27811300   -2.66859300
 H                 -2.35071100   -1.10166100   -2.01423300
 C                 -5.16391600    0.75544600   -2.44878200
 H                 -6.05173100    0.81930400   -3.07607100
 C                 -2.05411200   -0.72958000    1.57530400
 C                 -3.16500400   -1.54545000    1.38514600
 C                 -1.28984000   -0.85284900    2.74985600
 C                 -3.54158000   -2.49424000    2.35624900
 H                 -3.74919700   -1.45074400    0.47025300
 C                 -1.62875900   -1.77985000    3.73373200
 H                 -0.41900300   -0.21290600    2.87235400
 C                 -2.76334600   -2.59100300    3.51371300
 H                 -3.03626700   -3.31378800    4.28088000
 C                 -1.44259600    2.04896600    1.20156100
 C                 -0.62787800    3.13734300    0.88605900
 C                 -2.41876600    2.18451500    2.23694500
 C                 -0.83071900    4.39799200    1.55798600
 C                 -2.59741700    3.36569100    2.91298400
 H                 -3.04377400    1.32825300    2.49095800
 C                 -1.82280500    4.50965100    2.58642600
 H                 -3.35145700    3.43871300    3.70140700
 C                  0.48471900    3.05831900   -0.10876300
 C                 -2.01344400    5.75427700    3.24841900
 C                 -1.26525200    6.85952300    2.90476300
 H                 -2.77112000    5.81795200    4.03422200
 H                 -1.42159300    7.81215200    3.41720800
 C                 -0.29521600    6.76145300    1.87684200
 H                  0.28795400    7.64236700    1.59685900
 C                 -0.08343000    5.56490200    1.22438400
 H                  0.66245900    5.50911400    0.43140100
 C                  0.23974100    3.00355700   -1.51639600
 C                  1.35282800    2.87684700   -2.41309100
 C                 -1.06852700    3.08457900   -2.07009200
 C                  1.10857200    2.79243100   -3.81262700
 C                 -1.27377000    2.99376500   -3.43053800
 H                 -1.91782900    3.22203700   -1.40417200
 C                 -0.17559800    2.84087400   -4.31260500
 H                  1.96335500    2.69322300   -4.48717400
 H                 -2.29107700    3.04023800   -3.82644100
 H                 -0.35043900    2.76825600   -5.38856400
 C                  2.66660500    2.88636400   -1.88337700
 C                  2.91157200    3.03766500   -0.52971200
 H                  3.51485400    2.81848800   -2.56731900
 O                  1.96923200    3.23256000    1.71952600
 C                  2.74618300    2.29599400    2.43875900
 H                  3.81981400    2.53370100    2.42846500
 H                  2.39145900    2.33416200    3.48219200
 C                  2.54173100    0.88106000    1.93186600
 O                  3.60265100    0.11251700    2.04516500
 O                  1.47462000    0.54011100    1.45302800
 C                  4.30879800    3.14665200   -0.03050800
 C                  4.71914000    4.25747400    0.72879700
 C                  5.23820300    2.13385600   -0.31118100
 C                  6.03036400    4.34437000    1.20070400
 H                  3.99715700    5.04445100    0.95839400
 C                  6.54873400    2.21995100    0.16476400
 H                  4.92134800    1.26577700   -0.88649900
 C                  6.94868800    3.32383300    0.92296200
 H                  6.33880700    5.21270400    1.78880600
 H                  7.25145000    1.41197500   -0.05303700
 H                  7.97250700    3.39084900    1.29980000
 C                  2.53175100   -3.84842900    2.09091900
 C                  2.07273700   -2.26582500    0.28587900
 C                  3.88903500   -3.67211900    1.94670100
 C                  3.48502300   -2.17570600    0.04238600
 C                  4.40297000   -2.87675300    0.90417800
 C                 -0.62642800   -3.41564800   -0.96965300
 C                 -1.09391300   -4.41720500   -1.87693000
 C                 -0.04513400   -2.00814700   -2.87709400
 C                 -0.94029500   -4.28098400   -3.23350800
 C                 -0.40642800   -3.07867700   -3.77214600
 H                 -1.24807400   -5.07884600   -3.91442900
 C                 -0.73592200   -3.73653200    0.46277800
 C                  0.20188400   -3.60496300    1.42273100
 C                  1.60291700   -3.19517600    1.24432600
 H                 -1.67700300   -4.20423100    0.76529100
 C                 -0.09233000   -2.21962300   -1.45453100
 F                  2.09484600   -4.66639500    3.06556000
 F                  4.73066400   -4.30147400    2.78210600
 C                  5.82564200   -2.77723000    0.73952700
 C                  6.35810600   -2.05943600   -0.28553300
 H                  6.46374500   -3.30618800    1.44850200
 C                  4.08892500   -1.41951400   -1.06623500
 C                  5.51161600   -1.38959900   -1.23112300
 H                  7.44184400   -1.99981100   -0.41645700
 Pd                 0.60804300   -0.85942700   -0.13266900
 H                  3.44283400   -0.75521800    1.60581000
 H                 -1.53544400   -5.32923400   -1.46463500
 H                 -0.06124700   -3.97547600    2.41311400
 C                  3.31460400   -0.75267900   -2.03920500
 C                  3.88538900   -0.10763700   -3.12437200
 H                  2.23551100   -0.76089700   -1.93125300
 H                  3.23377400    0.37191500   -3.85769900
 C                  5.28347500   -0.08311800   -3.28149400
 C                  6.07918800   -0.71300700   -2.33923000
 H                  7.16776000   -0.70409000   -2.44236600
 H                  5.73649800    0.42555800   -4.13600800
 C                 -0.26375600   -2.89915500   -5.17576200
 C                  0.16498900   -1.69873400   -5.70074100
 H                 -0.52019000   -3.73256100   -5.83606500
 C                  0.43164400   -0.61165300   -4.83430400
 C                  0.32109900   -0.76138000   -3.46674200
 H                  0.50319600    0.09557800   -2.81593300
 H                  0.26732700   -1.57370400   -6.78171400
 H                  0.71334900    0.35780800   -5.24706200
 C                 -4.43887500   -1.33158500   -3.77201600
 C                 -6.00966100    2.86230700   -1.28040900
 C                 -4.78959600   -3.36019000    2.09917500
 C                 -0.82868700   -1.90330100    5.04471200
 C                 -4.30917600   -2.74431600   -3.16056900
 C                 -3.34438100   -1.11901400   -4.83962000
 C                 -5.81479600   -1.22761400   -4.45252700
 C                 -6.05787300    3.69298700   -2.58306100
 C                 -5.64826300    3.80665800   -0.11953800
 C                 -7.40383400    2.25890700   -0.99855900
 C                  0.45462700   -1.05153300    5.01778200
 C                 -0.41376200   -3.36955200    5.29898100
 C                 -1.72290300   -1.41363500    6.20688000
 C                 -5.08712400   -4.31878200    3.26427800
 C                 -4.58187600   -4.20166700    0.81874000
 C                 -6.01337400   -2.43449500    1.90624300
 H                 -6.17365200   -1.80694200    2.79750600
 H                 -5.89007600   -1.76537700    1.04115900
 H                 -6.92473600   -3.03198700    1.73907200
 H                 -4.34302700   -3.57626600   -0.05423400
 H                 -3.75900700   -4.92179000    0.94978700
 H                 -5.49423600   -4.77394800    0.58344900
 H                 -5.28032400   -3.77491000    4.20229600
 H                 -5.98298800   -4.91755000    3.03666700
 H                 -4.25607000   -5.02006700    3.43871100
 H                  0.29464300   -3.72395500    4.53607000
 H                  0.08423700   -3.45568000    6.27845400
 H                 -1.27703500   -4.05163800    5.30901800
 H                  1.11015200   -1.34022700    4.18070200
 H                  0.23455100    0.02394200    4.92835600
 H                  1.01799200   -1.19736100    5.95257500
 H                 -2.03560300   -0.36939600    6.04657900
 H                 -2.63295100   -2.02646900    6.29990900
 H                 -1.17958900   -1.46778400    7.16491300
 H                 -2.33901600   -1.17613400   -4.40593600
 H                 -3.41385900   -1.88672500   -5.62706300
 H                 -3.44896700   -0.12907400   -5.31207500
 H                 -3.32824500   -2.91021000   -2.69578500
 H                 -5.08373400   -2.91165200   -2.39433700
 H                 -4.43028300   -3.51183200   -3.94202100
 H                 -5.94903100   -0.26387800   -4.96828800
 H                 -5.91226200   -2.01946700   -5.21162100
 H                 -6.63914100   -1.35168000   -3.73205700
 H                 -6.78424600    4.51699600   -2.48904500
 H                 -5.07094600    4.13052700   -2.80405000
 H                 -6.35568800    3.08118100   -3.44824300
 H                 -6.40751600    4.59970600   -0.03319900
 H                 -5.60992700    3.27583300    0.84431700
 H                 -4.67462300    4.29717200   -0.27437200
 H                 -8.15352000    3.05879400   -0.88259000
 H                 -7.74096900    1.60299100   -1.81553500
 H                 -7.39218400    1.66283000   -0.07207800
164
III-L2
 P                 -0.59247800    2.03212400    0.01475500
 Pd                -1.83076600    4.09166000    0.35969900
 C                  1.73556300    5.27814000   -0.01578300
 C                 -2.73982300    3.73964100    2.14909900
 C                 -3.73900000    2.72983000    2.39441800
 C                 -2.36731100    4.56578900    3.21311500
 C                 -4.38544200    2.64573000    3.68112800
 C                 -2.95265000    4.40694400    4.50709700
 C                 -3.95982200    3.50386200    4.73025600
 H                 -2.60758100    5.05410900    5.31876600
 H                 -4.42915900    3.41881800    5.71393700
 C                 -4.25435600    5.98635100   -0.36866900
 C                 -3.07399000    5.75432600    0.41775000
 C                 -4.78931400    7.32184700   -0.46639300
 C                 -2.53173600    6.82598600    1.15768500
 C                 -4.11687800    8.38116100    0.17457900
 C                 -3.02261100    8.13890000    0.97111300
 C                 -0.19534500    0.81829700    1.35113600
 C                  0.57260300   -0.32130200    1.04552400
 C                 -0.62626900    1.03025600    2.65949000
 C                  0.92989000   -1.23689600    2.03278200
 H                  0.89944600   -0.47877900    0.02216400
 C                 -0.29743900    0.11847300    3.68451700
 H                 -1.20995200    1.92022100    2.88277800
 C                  0.48502400   -0.98902400    3.34667300
 H                  0.76447400   -1.69703800    4.12527300
 C                 -1.63673200    1.02708900   -1.14624400
 C                 -2.13163000   -0.23435700   -0.79951300
 C                 -1.87021200    1.52986200   -2.43564000
 C                 -2.81379900   -1.02913000   -1.73431700
 H                 -1.96030300   -0.61523600    0.20655400
 C                 -2.53418200    0.76012200   -3.40109700
 H                 -1.47900800    2.50911000   -2.71099000
 C                 -3.00078200   -0.51232300   -3.02568500
 H                 -3.50678900   -1.12493500   -3.76630400
 C                  1.03987000    2.01186400   -0.91214000
 C                  2.08857000    2.85845600   -0.55432100
 C                  1.25831700    1.03487100   -1.93142700
 C                  3.38650400    2.69664300   -1.15729600
 C                  2.48085800    0.88902200   -2.54236800
 H                  0.44185600    0.38257000   -2.23736800
 C                  3.58453900    1.69900400   -2.16686500
 H                  2.61453200    0.13520700   -3.32302000
 C                  1.92445900    3.97208200    0.42637100
 C                  4.86561100    1.55469000   -2.76747800
 C                  5.91658200    2.36277000   -2.38898300
 H                  5.00106500    0.78918600   -3.53645000
 H                  6.89783700    2.24345000   -2.85541800
 C                  5.72588200    3.35217600   -1.39235100
 H                  6.56263900    3.98907400   -1.09490000
 C                  4.49369400    3.51705900   -0.79429900
 H                  4.35671700    4.28024600   -0.02768100
 C                 -5.40165100    1.67452000    3.89988600
 C                 -4.11725100    1.76024000    1.42349700
 C                 -5.09650900    0.81893300    1.66539200
 H                 -3.61200900    1.75601700    0.46378400
 H                 -5.88288800    1.63914600    4.88154300
 C                 -5.76131500    0.78098600    2.91377300
 H                 -6.54199800    0.03815600    3.09742400
 H                 -5.35704800    0.10193600    0.88571900
 C                 -5.99197100    7.61221500   -1.19717700
 C                 -6.68422100    6.62153100   -1.82546100
 C                 -4.98545900    4.94790100   -1.11814100
 C                 -6.20557200    5.26831200   -1.80583600
 C                  2.13543800    3.71592800    1.82237300
 C                  2.08665400    4.80269200    2.75317800
 C                  2.46674300    2.42237900    2.31494800
 C                  2.32139900    4.55183000    4.13247200
 C                  2.71125400    2.21227000    3.65672700
 H                  2.52656500    1.58570500    1.61962400
 C                  2.63181500    3.28358600    4.57932200
 H                  2.26593400    5.38929400    4.83380300
 H                  2.95367200    1.20632700    4.00733900
 H                  2.81952500    3.10448400    5.64079400
 C                 -1.48419000    6.68411300    2.18007300
 H                 -0.79375900    7.52269400    2.27950700
 C                 -1.41833100    5.68731000    3.08372400
 H                 -0.65820300    5.76464000    3.86902900
 C                  1.81735500    6.10564500    2.26269900
 C                  1.62917400    6.36356500    0.92073100
 H                  1.72241100    6.92453800    2.98000000
 O                  1.77496200    5.69601800   -1.30813700
 C                  1.33102900    5.01420200   -2.46144300
 H                  1.57572200    5.68648600   -3.29639700
 H                  1.86493500    4.07249200   -2.64960800
 C                 -0.17343900    4.73430600   -2.53257700
 O                 -0.60223700    4.40294800   -3.65528500
 O                 -0.87660200    4.91855300   -1.49316400
 H                 -6.35006700    8.64304500   -1.21007800
 H                 -7.61683900    6.84276200   -2.35215600
 C                 -4.53309900    3.61294100   -1.22154700
 C                 -5.24629200    2.63218800   -1.88887300
 C                 -6.92299400    4.25192700   -2.48626700
 C                 -6.46454900    2.94610700   -2.51986500
 H                 -7.85775700    4.52185700   -2.98617500
 H                 -7.03338400    2.17247900   -3.04196800
 H                 -3.57480900    3.36521600   -0.76327200
 H                 -4.84452200    1.61771400   -1.93276300
 C                  1.26958800    7.73203900    0.46279000
 C                  1.93390800    8.86162300    0.96726100
 C                  0.18146300    7.92884000   -0.41079200
 C                  1.52234400   10.15254500    0.61943600
 H                  2.78883700    8.72552600    1.63431000
 C                 -0.23494500    9.21631700   -0.74467400
 H                 -0.35121000    7.05277000   -0.78063600
 C                  0.43248200   10.33601600   -0.23443500
 H                  2.05514000   11.01799800    1.02213400
 H                 -1.10964700    9.35514300   -1.38759600
 H                  0.09830800   11.34375400   -0.49372000
 F                 -2.43874800    9.17134900    1.59633800
 F                 -4.57252000    9.64133500    0.03327200
 Cs                -2.88735700    6.43698200   -3.50006400
 C                 -2.64167400    1.28788800   -4.84603800
 C                 -3.25741300   -2.44692100   -1.32571000
 C                  1.79932000   -2.47098000    1.73426300
 C                 -0.84102400    0.32805800    5.10833400
 C                  2.12003100   -2.60461800    0.23424000
 H                  1.20476900   -2.71135300   -0.36921700
 H                  2.68129800   -1.73727600   -0.14657900
 H                  2.73809600   -3.50018300    0.06402100
 C                  3.13087400   -2.34193100    2.50805300
 H                  2.96557100   -2.27676900    3.59449300
 H                  3.77639400   -3.21533000    2.31776700
 H                  3.67727600   -1.43732600    2.19615000
 C                  1.05840700   -3.75011000    2.18344300
 H                  1.66969900   -4.64294400    1.97269200
 H                  0.84034900   -3.74396000    3.26204100
 H                  0.10173400   -3.85587400    1.64750500
 C                 -0.12942200   -0.56359900    6.14191000
 H                 -0.51836700   -0.34527900    7.14877600
 H                 -0.29675100   -1.63603500    5.95641200
 H                  0.95734000   -0.38093200    6.15378300
 C                 -2.34396800   -0.03189400    5.09112000
 H                 -2.79477700    0.13128900    6.08433300
 H                 -2.89387700    0.58399400    4.36769400
 H                 -2.49031100   -1.08866400    4.81532900
 C                 -0.66249600    1.79661600    5.54290700
 H                  0.39929700    2.08217700    5.54032500
 H                 -1.19893300    2.49219600    4.88636500
 H                 -1.06108100    1.94155100    6.56005800
 C                 -1.21073900    1.39266600   -5.42714100
 H                 -1.24914200    1.71982600   -6.48012500
 H                 -0.60777800    2.12493100   -4.86996100
 H                 -0.70157300    0.41594400   -5.39195000
 C                 -3.28415500    2.69244800   -4.85847300
 H                 -4.30199300    2.67209300   -4.44249600
 H                 -2.66876800    3.38947400   -4.27514600
 H                 -3.33644800    3.06871500   -5.89486100
 C                 -3.47850100    0.36271300   -5.74541000
 H                 -3.54699400    0.79009300   -6.75820000
 H                 -3.02798300   -0.63740100   -5.84245400
 H                 -4.50496700    0.24220700   -5.36335200
 C                 -2.01306200   -3.24737400   -0.87201700
 H                 -1.52159700   -2.78553300   -0.00263900
 H                 -2.29712000   -4.27435300   -0.58893000
 H                 -1.26960800   -3.30860600   -1.68303500
 C                 -4.26292400   -2.36120900   -0.15736000
 H                 -3.84291600   -1.83295300    0.71101200
 H                 -5.17452200   -1.82608500   -0.46786500
 H                 -4.55781600   -3.37103700    0.17222500
 C                 -3.92486200   -3.20894900   -2.48348100
 H                 -3.24244700   -3.33580600   -3.33857400
 H                 -4.22368600   -4.21369900   -2.14577800
 H                 -4.83218100   -2.69669200   -2.84030000
164
III*-L2
 P                  0.26265900   -0.22827500    0.00038300
 C                  2.09934800    3.21177500    0.49810200
 C                  0.42523300   -1.82357500    0.91230000
 C                  0.31644400   -3.07343200    0.28657600
 C                  0.74643200   -1.74965400    2.27644600
 C                  0.49381300   -4.26036600    1.00768100
 H                  0.08008600   -3.11853000   -0.77312800
 C                  0.95802000   -2.91758300    3.02516900
 H                  0.82176900   -0.76931900    2.74529800
 C                  0.80816000   -4.15038600    2.36994000
 H                  0.94032500   -5.06466600    2.95039600
 C                 -0.62919600   -0.64673800   -1.57970300
 C                 -1.72653700   -1.51944000   -1.60848200
 C                 -0.22804400   -0.00872900   -2.76115200
 C                 -2.38181600   -1.81718200   -2.81424200
 H                 -2.06156700   -1.96780600   -0.67677300
 C                 -0.85104900   -0.27845900   -3.98652200
 H                  0.59119800    0.70360600   -2.72045200
 C                 -1.91658300   -1.19585700   -3.98856500
 H                 -2.39658100   -1.44275900   -4.93583300
 C                  1.97579900   -0.06978900   -0.71503500
 C                  2.82210300    0.98787900   -0.42641500
 C                  2.39049600   -1.07049800   -1.64998300
 C                  4.06656200    1.12634500   -1.15147400
 C                  3.57718500   -0.97336600   -2.32863000
 H                  1.74261000   -1.92649500   -1.83702300
 C                  4.43682800    0.14150600   -2.12432400
 H                  3.87230800   -1.75091400   -3.03860400
 C                  2.63151100    1.94358600    0.70732200
 C                  5.65337800    0.28885200   -2.84419100
 C                  6.48283200    1.36774500   -2.61917400
 H                  5.92029700   -0.47251400   -3.58240600
 H                  7.41518000    1.47203700   -3.17994300
 C                  6.12663300    2.34069000   -1.65484400
 H                  6.78620600    3.19336700   -1.47530400
 C                  4.95409300    2.21987800   -0.93629100
 H                  4.69870700    2.97566600   -0.19369800
 C                  3.26330000    1.61850700    1.94947600
 C                  3.38126100    2.63046100    2.95460900
 C                  3.80484400    0.32814400    2.22110000
 C                  4.00268500    2.31495700    4.19505300
 C                  4.41285200    0.05758500    3.42916400
 H                  3.72384100   -0.45529500    1.46701600
 C                  4.50891800    1.05574600    4.43164500
 H                  4.07560800    3.09455800    4.95824300
 H                  4.81426400   -0.94057800    3.62015200
 H                  4.98364000    0.82247900    5.38764600
 C                  2.94676500    3.94191400    2.64695300
 C                  2.34395600    4.27113300    1.44225400
 H                  3.17137200    4.73798000    3.36053500
 O                  1.46840000    3.42099200   -0.68876900
 C                  0.24435000    4.16899800   -0.73642300
 H                 -0.15929400    4.31469400    0.27683800
 H                  0.42783500    5.14640100   -1.19897000
 C                 -0.77877200    3.40844900   -1.59160800
 O                 -1.10286900    3.89168700   -2.68978300
 O                 -1.25687300    2.31615700   -1.12973300
 C                  2.16662900    5.70984200    1.10109700
 C                  2.53299800    6.19226400   -0.17083200
 C                  1.75266000    6.64271000    2.06771800
 C                  2.47376400    7.55514400   -0.46494100
 H                  2.86983500    5.48663400   -0.93262700
 C                  1.69836900    8.00696300    1.77557200
 H                  1.45754800    6.29295300    3.05850200
 C                  2.05418900    8.47037200    0.50599500
 H                  2.76321100    7.90456400   -1.45935600
 H                  1.36839300    8.71139000    2.54378500
 H                  2.00681300    9.53744300    0.27472700
 C                 -5.48473900    1.16290200   -0.14304300
 C                 -3.38429700    1.90498100    0.85693700
 C                 -5.81841100    2.45310300   -0.48575500
 C                 -3.81662500    3.25465000    0.65781700
 C                 -5.00136500    3.53481000   -0.10079600
 C                 -2.56696500   -0.52852400    2.85459200
 C                 -2.76145600   -1.06831600    4.16514700
 C                 -1.03369000    1.11281100    3.79460900
 C                 -2.20895600   -0.47769400    5.27202400
 C                 -1.34434800    0.64071100    5.12068000
 H                 -2.40951100   -0.86589900    6.27409100
 C                 -3.35279000   -1.16276700    1.79061000
 C                 -4.06549600   -0.57646700    0.80344700
 C                 -4.27488900    0.85164300    0.53735100
 H                 -3.45269300   -2.25253400    1.87407100
 C                 -1.70072400    0.54827100    2.64806100
 F                 -6.30440600    0.16966100   -0.55717700
 F                 -6.90929800    2.67769700   -1.25334200
 C                 -5.30916400    4.86636400   -0.54406200
 C                 -4.49132900    5.90932200   -0.22262200
 H                 -6.20300700    5.01836700   -1.15223800
 C                 -3.07432700    4.41220600    1.14707900
 C                 -3.37575600    5.72166000    0.66111500
 H                 -4.71040400    6.91743700   -0.58497300
 Pd                -1.39237400    1.32954000    0.81369700
 H                 -3.41154500   -1.94090800    4.28057900
 H                 -4.67302300   -1.24461100    0.19074500
 C                 -2.10569600    4.29334100    2.16921000
 C                 -1.40313200    5.39245500    2.63237400
 H                 -1.94562300    3.32098800    2.62297500
 H                 -0.67346900    5.25411500    3.43289700
 C                 -1.63896200    6.66948900    2.08500800
 C                 -2.61811500    6.82779700    1.12060300
 H                 -2.84070300    7.82006000    0.71850800
 H                 -1.06796900    7.53154200    2.43281000
 C                 -0.74438900    1.26110200    6.24980000
 C                  0.15563800    2.29471300    6.10018700
 H                 -1.00289100    0.89130600    7.24624900
 C                  0.51308900    2.72706200    4.80170500
 C                 -0.05302900    2.14416600    3.68558900
 H                  0.25341200    2.47621900    2.69206300
 H                  0.60898600    2.76484700    6.97673200
 H                  1.25330900    3.51786800    4.67782200
 Cs                -3.55596200    2.16263900   -3.16553100
 C                 -0.30493300    0.32892800   -5.29452800
 C                 -3.58461000   -2.78078500   -2.88000000
 C                  0.31627400   -5.64672000    0.36102300
 C                  1.32614800   -2.90115800    4.52064900
 C                 -3.75275500   -3.58882800   -1.57971800
 H                 -2.85440900   -4.18514200   -1.35809700
 H                 -3.94975500   -2.94436300   -0.71337800
 C                 -4.87023800   -1.95447100   -3.12125700
 H                 -5.06378800   -1.25693800   -2.29116400
 H                 -4.79775800   -1.37664400   -4.05801600
 H                 -5.74883100   -2.61485700   -3.20775400
 C                 -1.43563500    0.66242900   -6.28983600
 H                 -1.01086000    1.06707200   -7.22160600
 H                 -2.03823000   -0.21663100   -6.56350900
 H                 -2.11513200    1.43231500   -5.88830200
 C                  0.62705300   -0.72408900   -5.93904400
 H                  1.44911300   -0.98102300   -5.25276600
 H                  0.07866800   -1.65090100   -6.17215000
 H                  1.06667400   -0.33774900   -6.87378800
 C                  0.49951600    1.62013600   -5.03472300
 H                 -0.07548500    2.36433800   -4.46069900
 H                  1.42748500    1.42034900   -4.47838700
 H                  0.79373800    2.07487500   -5.99403000
 C                  1.53504700   -6.54189600    0.67522400
 H                  1.66028300   -6.70797600    1.75549400
 H                  1.41727200   -7.53037200    0.20171200
 H                  2.46376500   -6.08759600    0.29488000
 C                  0.17426100   -5.56031100   -1.16993600
 H                 -0.71595300   -4.98819000   -1.47232500
 H                  1.05509100   -5.08868900   -1.63356500
 H                  0.07246600   -6.57177000   -1.59351700
 C                 -0.96440300   -6.29444900    0.93491000
 H                 -0.90366600   -6.40528900    2.02854600
 H                 -1.84786500   -5.67542900    0.71016900
 H                 -1.12488400   -7.29501000    0.49963600
 C                  2.64446200   -3.67942600    4.73269300
 H                  2.92465500   -3.66907300    5.79876700
 H                  2.56581700   -4.73210300    4.42050300
 H                  3.46548400   -3.21877300    4.16006000
 C                  1.52143600   -1.47441200    5.05566900
 H                  2.31381100   -0.93791000    4.51769300
 H                  0.60265100   -0.88277000    4.98165400
 H                  1.80406600   -1.50952000    6.11971100
 C                  0.18774500   -3.57101900    5.32296100
 H                  0.02941100   -4.61774500    5.01894300
 H                  0.42363500   -3.56635400    6.40009600
 H                 -0.75594400   -3.02394200    5.17523100
 H                 -4.60245200   -4.28228900   -1.67609600
 C                 -3.40114900   -3.78914900   -4.03618500
 H                 -2.46729300   -4.36029300   -3.91278500
 H                 -4.23986600   -4.50340400   -4.05383300
 H                 -3.36936500   -3.29962500   -5.02106700
164
III-TSM-L2
 P                  0.49419200    1.36039100    0.00347400
 Pd                -0.69831800    3.38326400    0.43960400
 C                  2.70350200    4.65725000   -0.08870400
 C                 -1.87569900    3.44824000    2.18790000
 C                 -2.90146400    2.44115400    2.47538300
 C                 -1.28796100    4.07553000    3.32153100
 C                 -3.48182900    2.35344500    3.78777900
 C                 -1.75394200    3.80620600    4.64877100
 C                 -2.87390000    3.05733000    4.87123600
 H                 -1.24352300    4.29575800    5.48275000
 H                 -3.28055300    2.93917800    5.87883500
 C                 -3.42948300    4.91619600    0.11760600
 C                 -2.16606500    4.81722500    0.84520300
 C                 -4.09810300    6.18387700    0.05589100
 C                 -1.55482000    6.04417400    1.27224900
 C                 -3.39752800    7.36109400    0.41215600
 C                 -2.13147000    7.29278400    0.93188900
 C                  0.78507100    0.10928700    1.33517200
 C                  1.53646100   -1.05059000    1.07039500
 C                  0.25580300    0.31571000    2.60772600
 C                  1.77722200   -1.99740700    2.06403600
 H                  1.93766000   -1.20248400    0.07303200
 C                  0.47652800   -0.62121200    3.64050900
 H                 -0.32238300    1.22175900    2.79334000
 C                  1.24082900   -1.75255200    3.34432200
 H                  1.42964900   -2.48390400    4.12850700
 C                 -0.54058900    0.39710900   -1.20007800
 C                 -1.17895800   -0.79037200   -0.83034800
 C                 -0.64854200    0.85214100   -2.52406200
 C                 -1.86943200   -1.56982400   -1.77193900
 H                 -1.11053500   -1.12908800    0.20303900
 C                 -1.31507500    0.09417000   -3.49733700
 H                 -0.17744200    1.79171800   -2.81305900
 C                 -1.91004900   -1.11741700   -3.09953900
 H                 -2.42044800   -1.72106400   -3.84416500
 C                  2.14400700    1.31374900   -0.88199800
 C                  3.14412400    2.23522000   -0.57479600
 C                  2.41074300    0.29884600   -1.85126100
 C                  4.44138200    2.12699200   -1.19034700
 C                  3.63321500    0.19739200   -2.47118900
 H                  1.62759000   -0.40972400   -2.11896900
 C                  4.68607100    1.09723200   -2.15699700
 H                  3.80642100   -0.58542100   -3.21472900
 C                  2.92271200    3.36322100    0.37746400
 C                  5.96345600    1.00757000   -2.77568700
 C                  6.96640600    1.89767200   -2.45512300
 H                  6.13538000    0.21743700   -3.51178500
 H                  7.94494000    1.82005700   -2.93591600
 C                  6.73022300    2.91634200   -1.49876300
 H                  7.52951400    3.61743700   -1.24601900
 C                  5.50048700    3.02928700   -0.88371900
 H                  5.32912600    3.81465200   -0.14703900
 C                 -4.56181800    1.46380000    4.02420100
 C                 -3.31526400    1.46392600    1.53980500
 C                 -4.34434600    0.57412800    1.79827400
 H                 -2.77627300    1.38541800    0.60424300
 H                 -5.00658600    1.44130600    5.02318100
 C                 -5.00890900    0.60150700    3.04083200
 H                 -5.83540500   -0.08538800    3.24052600
 H                 -4.62843900   -0.15261500    1.03539900
 C                 -5.46071900    6.30318000   -0.37717600
 C                 -6.14792000    5.21316300   -0.82085100
 C                 -4.08567800    3.84271400   -0.63541900
 C                 -5.46602900    3.97041500   -1.02039800
 C                  3.08161400    3.12390700    1.78361600
 C                  2.98470300    4.21992800    2.69888200
 C                  3.38308500    1.83561300    2.30918500
 C                  3.13629600    3.98362800    4.09209700
 C                  3.53666000    1.63737400    3.66630400
 H                  3.48552200    0.99107000    1.62863700
 C                  3.40344700    2.71771700    4.57167100
 H                  3.04511100    4.82975300    4.77936700
 H                  3.74883100    0.63336300    4.04165300
 H                  3.51754600    2.54792700    5.64506800
 C                 -0.46982100    6.10257100    2.21691000
 H                  0.13353300    7.00872000    2.24886200
 C                 -0.36149200    5.17155700    3.20152600
 H                  0.33217700    5.34842800    4.02787100
 C                  2.73899600    5.51593200    2.18110600
 C                  2.58036400    5.75545500    0.83166500
 H                  2.62939100    6.34596500    2.88305400
 O                  2.73542500    5.04297700   -1.39073600
 C                  2.23532700    4.34731400   -2.51775400
 H                  2.57130400    4.93349000   -3.38388300
 H                  2.65846100    3.33979600   -2.63231400
 C                  0.70790400    4.23588100   -2.60561500
 O                  0.25615800    3.95460200   -3.73551600
 O                  0.01399300    4.45674500   -1.56810800
 H                 -5.93754100    7.28221100   -0.30871200
 H                 -7.20317900    5.29062700   -1.09605700
 C                 -3.39656600    2.71460700   -1.14581000
 C                 -4.03652800    1.70626600   -1.84684800
 C                 -6.11619600    2.90608100   -1.69417100
 C                 -5.42151000    1.77607200   -2.08746500
 H                 -7.17880100    3.01311900   -1.93010100
 H                 -5.93133500    0.96578400   -2.61489700
 H                 -2.31885400    2.64457700   -0.97887700
 H                 -3.45645300    0.85535300   -2.20139200
 C                  2.24577100    7.12473300    0.35733700
 C                  2.93972700    8.24354400    0.84686400
 C                  1.16492100    7.33561900   -0.52068100
 C                  2.56623800    9.53929300    0.47546200
 H                  3.78979900    8.09429600    1.51744800
 C                  0.79011800    8.62872400   -0.88221200
 H                  0.61484100    6.46711100   -0.88341100
 C                  1.48736600    9.73772700   -0.38935900
 H                  3.12273000   10.39630700    0.86417200
 H                 -0.06980900    8.77972000   -1.54196300
 H                  1.18766700   10.74976800   -0.67352600
 F                 -1.50141400    8.43056900    1.25497700
 F                 -3.99441200    8.55777200    0.25310100
 Cs                -2.37274500    5.56778900   -3.21692400
 C                 -1.36251700    0.60350100   -4.95152400
 C                 -2.51236100   -2.89222900   -1.31503500
 C                  2.60137100   -3.27167400    1.80843700
 C                 -0.14521800   -0.39172000    5.02817700
 C                  3.04314800   -3.39046900    0.33862400
 H                  2.17868100   -3.43247700   -0.34283600
 H                  3.68091600   -2.54769500    0.03008200
 H                  3.62402700   -4.31552600    0.19756100
 C                  3.86447100   -3.24215500    2.69791300
 H                  3.60846900   -3.19715700    3.76759600
 H                  4.47340600   -4.14690200    2.53592900
 H                  4.48606400   -2.36329700    2.46338300
 C                  1.75026100   -4.51385500    2.15598400
 H                  2.32415500   -5.43745400    1.97418500
 H                  1.43922500   -4.51811800    3.21160800
 H                  0.83976200   -4.54886300    1.53680900
 C                  0.30817200   -1.44002300    6.05930600
 H                 -0.14924800   -1.21774700    7.03618800
 H                 -0.00039000   -2.45901900    5.77764400
 H                  1.40164800   -1.43500500    6.19478700
 C                 -1.67990500   -0.48083000    4.88340500
 H                 -2.17564400   -0.27459100    5.84631100
 H                 -2.06023700    0.24324500    4.15342400
 H                 -1.98213500   -1.48588300    4.54796000
 C                  0.25970500    1.00109100    5.55418100
 H                  1.34952000    1.06420700    5.69051600
 H                 -0.03668100    1.80544100    4.86923100
 H                 -0.22473600    1.19940200    6.52426100
 C                  0.07951900    0.84959600   -5.45420200
 H                  0.06446700    1.15535500   -6.51365500
 H                  0.57254900    1.65319000   -4.88811200
 H                  0.68538200   -0.06706200   -5.37130600
 C                 -2.13835400    1.94061800   -4.99500600
 H                 -3.16207400    1.81926600   -4.60653000
 H                 -1.60638400    2.69622700   -4.40140300
 H                 -2.20021500    2.30707200   -6.03421500
 C                 -2.05157500   -0.39514500   -5.89650300
 H                 -2.05137500    0.00350000   -6.92315900
 H                 -1.53113900   -1.36577800   -5.91770100
 H                 -3.10091400   -0.57404800   -5.61261000
 C                 -1.42009200   -3.80334600   -0.70640700
 H                 -0.93474000   -3.33831600    0.16482100
 H                 -1.85625800   -4.76038000   -0.37556900
 H                 -0.63544100   -4.02334800   -1.44817400
 C                 -3.58440700   -2.59153900   -0.24409600
 H                 -3.15824000   -2.07979700    0.63116000
 H                 -4.37708600   -1.94653500   -0.65650300
 H                 -4.05186800   -3.52625200    0.10726400
 C                 -3.18274500   -3.64866600   -2.47434600
 H                 -2.45983300   -3.91515900   -3.26123400
 H                 -3.62919500   -4.58404800   -2.10207500
 H                 -3.98924500   -3.05680300   -2.93503000
164
III-TSP-L2
 P                  0.83815300   -2.25994000    0.13561300
 Pd                -0.52422500   -0.37981500    0.65278000
 C                  2.58129800    1.35517400   -0.30352200
 C                 -2.08343200   -1.01966100    1.85623100
 C                 -3.00689000   -1.87929400    1.11785500
 C                 -2.08499200   -1.13353900    3.26914700
 C                 -3.95636000   -2.70302800    1.81190200
 C                 -3.02201300   -1.99891600    3.92666600
 C                 -3.94861000   -2.73010800    3.23899900
 H                 -2.99925600   -2.03891600    5.01902000
 H                 -4.67361300   -3.35602800    3.76530900
 C                 -2.49105000    2.06488500    0.75285500
 C                 -1.75563900    1.07641200    1.52131800
 C                 -2.02043900    3.41491200    0.75229500
 C                 -0.94814900    1.55281000    2.60362300
 C                 -1.03595000    3.81204500    1.69062200
 C                 -0.59873400    2.93379100    2.64212700
 C                  1.48391300   -3.35049400    1.49212100
 C                  2.39049800   -4.37810500    1.17109000
 C                  1.04959000   -3.20078100    2.80768200
 C                  2.87790900   -5.24682600    2.14457400
 H                  2.71465600   -4.49345900    0.14147700
 C                  1.51135800   -4.07106700    3.82118700
 H                  0.35147100   -2.39645900    3.04155100
 C                  2.42183100   -5.06879900    3.46578700
 H                  2.79516600   -5.74373900    4.23388600
 C                 -0.14727600   -3.49563700   -0.82517000
 C                 -0.65476900   -4.62912400   -0.18278900
 C                 -0.43673600   -3.28224300   -2.18100700
 C                 -1.42832600   -5.57332500   -0.86994800
 H                 -0.42972200   -4.78781100    0.87068100
 C                 -1.17769500   -4.22405500   -2.91010900
 H                 -0.05293100   -2.38779000   -2.67710500
 C                 -1.67257400   -5.35282800   -2.23362100
 H                 -2.25210200   -6.08585100   -2.78762000
 C                  2.39152800   -2.07212100   -0.88787600
 C                  3.27916300   -1.01918400   -0.65647600
 C                  2.73412700   -3.06873000   -1.85135500
 C                  4.55299300   -0.99233200   -1.32809300
 C                  3.92894000   -3.03700100   -2.52982900
 H                  2.03489800   -3.87758400   -2.06007700
 C                  4.88054900   -2.01351000   -2.27930100
 H                  4.16100000   -3.81141000   -3.26607200
 C                  2.95323100    0.12858600    0.24408100
 C                  6.13585200   -1.97233600   -2.94658500
 C                  7.03910200   -0.96343600   -2.68786700
 H                  6.37133400   -2.75810800   -3.66966800
 H                  8.00176100   -0.94105000   -3.20509200
 C                  6.72055700    0.04839500   -1.74812600
 H                  7.44105300    0.84445300   -1.54457000
 C                  5.50922400    0.03642200   -1.08832300
 H                  5.27340200    0.81798200   -0.36572300
 C                 -4.86919200   -3.50076400    1.07125100
 C                 -2.99515600   -1.96919200   -0.30044200
 C                 -3.87246500   -2.77476600   -1.00080100
 H                 -2.23557300   -1.39117500   -0.82949900
 H                 -5.59107900   -4.11001700    1.62256300
 C                 -4.83615000   -3.54017000   -0.30988000
 H                 -5.53069400   -4.17859900   -0.86191200
 H                 -3.80025900   -2.84428600   -2.08793900
 C                 -2.53594000    4.38858000   -0.16215400
 C                 -3.57269200    4.09272700   -0.99804700
 C                 -3.72520500    1.83138400    0.01238400
 C                 -4.23844300    2.82938200   -0.88933200
 C                  3.17007500    0.01484000    1.65689900
 C                  2.91111300    1.14391900    2.49832500
 C                  3.70330700   -1.16072400    2.25583700
 C                  3.12004300    1.03477800    3.90025700
 C                  3.92487000   -1.22794400    3.61600900
 H                  3.94080300   -2.01904100    1.62813100
 C                  3.61713700   -0.12737300    4.45247300
 H                  2.89223300    1.89956800    4.52947900
 H                  4.32628200   -2.14711800    4.04931300
 H                  3.77974300   -0.19937200    5.53052800
 C                 -0.55524600    0.76412400    3.74435000
 H                  0.13982300    1.22579300    4.44528100
 C                 -1.17158500   -0.39787900    4.09972600
 H                 -1.00332400   -0.78017400    5.11013200
 C                  2.48256800    2.35616500    1.90222300
 C                  2.31693300    2.49006700    0.53837200
 H                  2.26465400    3.20502400    2.55021400
 O                  2.59156800    1.64047900   -1.63181300
 C                  2.08713500    0.82542600   -2.67136700
 H                  2.13987300    1.45485200   -3.57243500
 H                  2.70717500   -0.06077200   -2.86770100
 C                  0.62948200    0.37328100   -2.52332300
 O                  0.17909900   -0.26988200   -3.49772000
 O                 -0.01420500    0.71554900   -1.48875000
 H                 -2.07247500    5.37498000   -0.16563700
 H                 -3.95739500    4.84030400   -1.69744500
 C                 -4.53975700    0.69612400    0.24563100
 C                 -5.71464600    0.47378600   -0.45566000
 C                 -5.43693700    2.57568000   -1.60845300
 C                 -6.15810900    1.40713900   -1.41653700
 H                 -5.80647600    3.34597900   -2.29249500
 H                 -7.08755000    1.23503800   -1.96607900
 H                 -4.24520200    0.00261500    1.02344100
 H                 -6.30145300   -0.42270100   -0.24224700
 C                  1.89341800    3.79401600   -0.03901300
 C                  2.46502500    4.99208700    0.42314800
 C                  0.88629100    3.86839400   -1.01968900
 C                  2.04955400    6.22846300   -0.07775400
 H                  3.25692700    4.95182000    1.17493800
 C                  0.47816000    5.10326300   -1.52338300
 H                  0.41632600    2.94440300   -1.35547900
 C                  1.05561400    6.28965800   -1.05719700
 H                  2.50992000    7.14692300    0.29583400
 H                 -0.31334400    5.14199400   -2.27704300
 H                  0.73167000    7.25546500   -1.45422300
 F                  0.19963100    3.38950500    3.62433300
 F                 -0.60808400    5.08115100    1.70099500
 Cs                -2.65012600    0.74532400   -3.21255100
 C                 -1.36053200   -4.02639800   -4.42831300
 C                 -1.90123300   -6.83386100   -0.12245000
 C                  3.87692400   -6.37162000    1.82146500
 C                  0.99726800   -3.91355000    5.26337600
 C                  1.37250800   -2.51273700    5.79310400
 C                 -0.53582200   -4.09063400    5.25478700
 C                  1.59138900   -4.95745100    6.22552900
 H                  2.46302800   -2.42312000    5.90619200
 H                  1.05288800   -1.71094000    5.11524300
 H                  0.91109400   -2.33692600    6.77929800
 H                 -1.02407000   -3.37860300    4.57982400
 H                 -0.80900200   -5.10338700    4.91687900
 H                 -0.95102800   -3.94240400    6.26571300
 H                  2.68832900   -4.88207300    6.28991700
 H                  1.19015000   -4.79443700    7.23826300
 H                  1.33242500   -5.98617400    5.92920200
 C                  4.22855000   -6.42104500    0.32362000
 C                  5.17929400   -6.13664100    2.61912500
 C                  3.26248500   -7.73279000    2.21897300
 H                  4.94403600   -7.23691900    0.13537900
 H                  3.33859400   -6.60893400   -0.29742600
 H                  4.69282100   -5.48411800   -0.02137000
 H                  5.63229000   -5.16931400    2.34939400
 H                  4.99877000   -6.13240000    3.70497100
 H                  5.91308200   -6.93110000    2.40468700
 H                  3.96438200   -8.55310700    1.99548500
 H                  3.02684900   -7.77922700    3.29306400
 H                  2.33006300   -7.91880700    1.66229400
 C                  0.03330800   -4.07054000   -5.09799900
 C                 -2.24826900   -5.11045400   -5.06206100
 C                 -1.99691600   -2.64824100   -4.70934400
 C                 -0.65889800   -7.69200300    0.21518400
 C                 -2.61918800   -6.43953500    1.18717000
 C                 -2.87177500   -7.67897400   -0.96505800
 H                  0.05031400   -7.13829700    0.84992700
 H                 -0.95436100   -8.60721400    0.75505300
 H                 -0.12622600   -7.99079900   -0.70201500
 H                 -1.96158600   -5.88388800    1.87196100
 H                 -3.49079000   -5.80264400    0.97972100
 H                 -2.96322700   -7.34193000    1.71877700
 H                 -2.39892800   -8.05957400   -1.88385300
 H                 -3.20985200   -8.55184600   -0.38478200
 H                 -3.76371700   -7.09935200   -1.25169000
 H                  0.52980600   -5.03384400   -4.89954500
 H                 -0.05728400   -3.95047100   -6.19064400
 H                  0.68307900   -3.26576900   -4.72238200
 H                 -1.81401800   -6.11578100   -4.94945100
 H                 -3.25676800   -5.12255900   -4.61818900
 H                 -2.35948300   -4.91948900   -6.14118200
 H                 -2.12826600   -2.50152600   -5.79479300
 H                 -2.99271000   -2.58200500   -4.23723300
 H                 -1.35058900   -1.84247300   -4.33406500
164
III*-TSM-L2
 P                  0.64907000    0.87281300    0.00098000
 C                  2.32769200    4.40290800    0.09230800
 C                  0.82420900   -0.62802300    1.06080300
 C                  0.68640900   -1.93203100    0.56457400
 C                  1.16563800   -0.42355600    2.40603500
 C                  0.86072300   -3.04390700    1.39667800
 H                  0.42437700   -2.07695700   -0.48010400
 C                  1.39396800   -1.51546500    3.25867000
 H                  1.24577500    0.59958000    2.77467500
 C                  1.21742000   -2.80504100    2.73202400
 H                  1.36153900   -3.66074700    3.39398300
 C                 -0.26701200    0.26351500   -1.49774100
 C                 -1.41685700   -0.53002900   -1.35772600
 C                  0.13908500    0.65904800   -2.77596200
 C                 -2.11713700   -0.99244300   -2.48020800
 H                 -1.75462800   -0.78326700   -0.35479900
 C                 -0.53278300    0.22215800   -3.92757100
 H                  0.99745600    1.31749400   -2.87606800
 C                 -1.64828600   -0.61362200   -3.75522800
 H                 -2.17122000   -0.98864200   -4.63544300
 C                  2.35204300    0.99573200   -0.73772400
 C                  3.15217800    2.11978500   -0.59089700
 C                  2.81003300   -0.09701900   -1.53845700
 C                  4.38653800    2.21801200   -1.33633500
 C                  3.98984600   -0.03423800   -2.23421300
 H                  2.19958700   -0.99763700   -1.60855000
 C                  4.79771800    1.13549900   -2.18073700
 H                  4.31898200   -0.88219100   -2.84128400
 C                  2.91915800    3.18857700    0.42962900
 C                  6.00489700    1.24490600   -2.92312100
 C                  6.78627200    2.37850400   -2.84056400
 H                  6.30371300    0.40983000   -3.56287000
 H                  7.71173500    2.45254900   -3.41739100
 C                  6.39040200    3.44782700   -2.00154600
 H                  7.01302100    4.34350800   -1.93440800
 C                  5.22583500    3.36696200   -1.26509800
 H                  4.93751700    4.19662900   -0.61939200
 C                  3.54997900    3.01874500    1.70340900
 C                  3.58328500    4.11855600    2.61907600
 C                  4.18181800    1.79995500    2.09066400
 C                  4.22386600    3.96078700    3.87963300
 C                  4.80465200    1.68283200    3.31550900
 H                  4.16732800    0.94967900    1.40849700
 C                  4.82471100    2.77024400    4.22495600
 H                  4.23602800    4.80803300    4.57077300
 H                  5.28084400    0.73863700    3.59100700
 H                  5.31501000    2.65987100    5.19512200
 C                  3.03122600    5.35609500    2.20910700
 C                  2.43608100    5.53481800    0.97175500
 H                  3.14209200    6.22319500    2.86520600
 O                  1.76944700    4.48879300   -1.14220900
 C                  0.55894800    5.22032000   -1.37632200
 H                  0.10654800    5.54784100   -0.42704300
 H                  0.78111900    6.09964000   -1.99348600
 C                 -0.44925800    4.32521400   -2.10863800
 O                 -0.79549000    4.64512700   -3.26236600
 O                 -0.89320300    3.31727500   -1.47082200
 C                  2.09338300    6.91858000    0.54321100
 C                  2.60986000    7.43304600   -0.66050500
 C                  1.32673500    7.76178600    1.36280400
 C                  2.36664400    8.75573400   -1.03222800
 H                  3.20141200    6.78136100   -1.30781100
 C                  1.08655200    9.08706600    0.99034200
 H                  0.89522300    7.37073400    2.28657800
 C                  1.60433300    9.58970900   -0.20632800
 H                  2.77676000    9.13871300   -1.97033100
 H                  0.48414200    9.72625600    1.63937100
 H                  1.41374800   10.62606900   -0.49681800
 C                 -4.46072700    3.11382700   -0.39724700
 C                 -2.68862400    3.35673600    1.27043600
 C                 -4.33813600    4.42936000   -0.74585900
 C                 -2.84452800    4.79492200    1.14915500
 C                 -3.53064300    5.31275300    0.00937400
 C                 -2.36660500    0.99447800    2.86124000
 C                 -2.39630100    0.39787900    4.16709300
 C                 -0.76844300    2.65216900    3.72596900
 C                 -1.76759700    0.96744900    5.23630500
 C                 -0.94754600    2.12275400    5.04866300
 H                 -1.85842600    0.53716400    6.23683500
 C                 -3.26676700    0.43633200    1.89308000
 C                 -3.80753700    1.11288200    0.83760400
 C                 -3.63529200    2.51799300    0.59772100
 H                 -3.62556900   -0.58058200    2.08350800
 C                 -1.54879900    2.13142500    2.60800800
 F                 -5.29217200    2.32912200   -1.13862400
 F                 -5.00382900    4.89271300   -1.83320200
 C                 -3.39760200    6.68525000   -0.37895700
 C                 -2.72253900    7.56817600    0.41325500
 H                 -3.84847800    7.00356300   -1.32026600
 C                 -2.36376400    5.78769900    2.09766700
 C                 -2.27097600    7.16557100    1.71138300
 H                 -2.59491800    8.60912100    0.10640400
 Pd                -0.82700400    2.57315400    0.73331600
 H                 -3.00043500   -0.50354800    4.30519000
 H                 -4.53051700    0.59520600    0.20608500
 C                 -2.14669800    5.47129100    3.45840400
 C                 -1.75035700    6.43277200    4.37349000
 H                 -2.34338000    4.45766700    3.79429900
 H                 -1.58957400    6.14558000    5.41479000
 C                 -1.56537100    7.76889800    3.96661700
 C                 -1.84003600    8.12683900    2.65790900
 H                 -1.76710500    9.17080200    2.34335800
 H                 -1.24703500    8.52481000    4.68919500
 C                 -0.24854900    2.70013600    6.13922000
 C                  0.64122500    3.74006400    5.94600200
 H                 -0.40601400    2.28435200    7.13846500
 C                  0.87150100    4.22167500    4.64216600
 C                  0.19200300    3.68391300    3.56409600
 H                  0.37524500    4.07513100    2.56144300
 H                  1.17867300    4.17294500    6.79367800
 H                  1.58069700    5.03198200    4.47900900
 Cs                -3.11859800    2.77337700   -3.56203500
 C                  0.02060300    0.58650900   -5.31950100
 C                 -3.37499400   -1.87529800   -2.35542700
 C                  0.65405000   -4.48580700    0.89641600
 C                  1.82024200   -1.35572100    4.72991800
 C                  1.05251200   -0.49847600   -5.70890200
 C                  0.72531500    1.96217800   -5.30601400
 C                 -1.08505600    0.61783400   -6.39311800
 H                  1.86132500   -0.54641000   -4.96319000
 H                  0.58085100   -1.49281800   -5.76179700
 H                  1.50243000   -0.27597500   -6.69100800
 H                  0.99635300    2.25299700   -6.33336300
 H                  0.10253000    2.76063900   -4.87222200
 H                  1.65986700    1.93799100   -4.72668100
 H                 -0.65498500    0.89064000   -7.36923400
 H                 -1.58208500   -0.35558300   -6.51933700
 H                 -1.86083200    1.36670000   -6.16130200
 C                 -3.23658300   -3.12676900   -3.25095300
 C                 -3.60691600   -2.35246500   -0.90998300
 C                 -4.60653800   -1.05382400   -2.80396500
 H                 -3.77352500   -1.51327900   -0.22181200
 H                 -4.49507800   -3.00188900   -0.86758500
 H                 -2.74838600   -2.93002500   -0.53356700
 H                 -2.35038700   -3.71522500   -2.96465400
 H                 -4.12385500   -3.77208600   -3.14655300
 H                 -3.14014400   -2.87108900   -4.31688700
 H                 -4.51066600   -0.73270300   -3.85462100
 H                 -5.52776400   -1.65422100   -2.72544900
 H                 -4.73570700   -0.15926000   -2.17331900
 C                  0.36048000   -4.54114400   -0.61409100
 C                  1.92339400   -5.32228500    1.17011800
 C                 -0.54670300   -5.10513300    1.64692700
 C                  2.03512500    0.11636000    5.11035700
 C                  3.14897900   -2.11074300    4.96095000
 C                  0.72069900   -1.94404800    5.64221000
 H                  2.81835900    0.58661100    4.50170700
 H                  1.11981800    0.70611000    4.99190200
 H                  2.33993500    0.19209900    6.16609900
 H                  1.00101500   -1.83064800    6.70268500
 H                 -0.23286800   -1.41916700    5.47968500
 H                  0.55767100   -3.01646100    5.45204800
 H                  3.47530400   -1.99444200    6.00748300
 H                  3.05924600   -3.18919100    4.75894000
 H                  3.94262400   -1.71080800    4.30956200
 H                  1.18640200   -4.11631400   -1.20587200
 H                  0.22636600   -5.58740100   -0.93078800
 H                 -0.55965100   -3.99609200   -0.87612300
 H                  2.79444100   -4.89375100    0.64934400
 H                  2.16308600   -5.36667300    2.24310000
 H                  1.78713600   -6.35776700    0.81698200
 H                 -0.37891800   -5.12467100    2.73461200
 H                 -1.46439400   -4.52431500    1.46083400
 H                 -0.72150400   -6.14156500    1.31318100
164
III*-TSP-L2
 P                 -1.28694900    1.96176700    0.00314300
 C                  0.51841500    5.62562300    0.03281200
 C                 -1.24779100    0.22305600    0.66947700
 C                 -1.44174400   -0.88852000   -0.16596300
 C                 -0.98543300    0.01841300    2.03439400
 C                 -1.40393100   -2.19639600    0.32959800
 H                 -1.63263500   -0.72521900   -1.22248800
 C                 -0.92549900   -1.28241700    2.56658100
 H                 -0.84234100    0.88883300    2.67504700
 C                 -1.16042600   -2.36043600    1.69943600
 H                 -1.14757700   -3.37081100    2.10918900
 C                 -2.16726000    1.70941600   -1.61963000
 C                 -3.41251600    1.05956900   -1.64478100
 C                 -1.64447500    2.21707800   -2.81356700
 C                 -4.10925200    0.85500700   -2.84746700
 H                 -3.82780900    0.69392900   -0.70588900
 C                 -2.32470600    2.07201600   -4.03200400
 H                 -0.69165800    2.74226200   -2.78869900
 C                 -3.54770100    1.37752300   -4.02868700
 H                 -4.06910900    1.22969600   -4.97105700
 C                  0.47011200    2.14650500   -0.57517800
 C                  1.23475500    3.26381200   -0.25861700
 C                  1.02311300    1.11439700   -1.39376600
 C                  2.59083600    3.35684600   -0.75372200
 C                  2.29482000    1.20130000   -1.89841500
 H                  0.41505400    0.24291200   -1.63595700
 C                  3.11590800    2.32174600   -1.59498900
 H                  2.69312800    0.40512400   -2.53350200
 C                  0.76659600    4.38535700    0.61596200
 C                  4.44116600    2.42881400   -2.09877000
 C                  5.23487400    3.51051500   -1.78066500
 H                  4.82134000    1.63137300   -2.74336500
 H                  6.25250400    3.58218800   -2.17320100
 C                  4.73052400    4.52716800   -0.93452800
 H                  5.36376400    5.37852600   -0.67224000
 C                  3.44619500    4.45109300   -0.43506400
 H                  3.07878200    5.24046200    0.22003700
 C                  0.78828600    4.24961200    2.03839100
 C                  0.52566800    5.40425700    2.84537000
 C                  1.08729000    3.02362700    2.69896600
 C                  0.52727400    5.28708400    4.26213900
 C                  1.09224500    2.94727800    4.07673600
 H                  1.32061000    2.13999700    2.10357500
 C                  0.79546700    4.08237200    4.86986800
 H                  0.30482400    6.17167800    4.86085900
 H                  1.33462800    2.00404000    4.56592800
 H                  0.78411100    3.99972300    5.95890700
 C                  0.36489400    6.65852800    2.21227400
 C                  0.41468600    6.81513900    0.83546600
 H                  0.29468200    7.54312400    2.84842400
 O                  0.55079900    5.66817700   -1.33108800
 C                 -0.49460200    6.28144700   -2.07655800
 H                 -0.61904700    7.34488900   -1.81742200
 H                 -0.16796200    6.24607600   -3.12444600
 C                 -1.88266900    5.62674800   -1.99072200
 O                 -2.71946900    6.08900900   -2.79302500
 O                 -2.06999200    4.71416500   -1.13660200
 C                  0.55213600    8.19097300    0.27823000
 C                  1.45698000    8.45871000   -0.76919000
 C                 -0.13293600    9.28084400    0.84985400
 C                  1.65149800    9.76024400   -1.23476600
 H                  2.00721900    7.63212500   -1.22124000
 C                  0.06025700   10.58222300    0.38212400
 H                 -0.84305400    9.10308400    1.65938800
 C                  0.95159200   10.82928400   -0.66618300
 H                  2.35930300    9.94016200   -2.04823700
 H                 -0.49321800   11.40715700    0.83877800
 H                  1.10146100   11.84683200   -1.03578100
 C                 -6.95748500    2.83429200    1.11414100
 C                 -4.78684600    3.95591600    1.54122200
 C                 -7.64544700    3.99698500    1.33013800
 C                 -5.51949900    5.22592200    1.49734100
 C                 -6.95220900    5.20963300    1.55980000
 C                 -3.55690100    2.11377300    3.30820000
 C                 -3.23898800    1.73164700    4.64665100
 C                 -3.01191700    4.44145800    3.88317800
 C                 -2.89538700    2.65425000    5.59457500
 C                 -2.80445200    4.03327500    5.24735200
 H                 -2.70033500    2.34985700    6.62610600
 C                 -4.13497500    1.10601400    2.46189400
 C                 -5.05973300    1.41016100    1.51388800
 C                 -5.55424800    2.75961600    1.32671800
 H                 -3.93056800    0.05700500    2.69061500
 C                 -3.41030900    3.46010300    2.87780600
 F                 -7.64997400    1.71356800    0.83434300
 F                 -8.98874600    3.99711700    1.29246700
 C                 -7.72024600    6.39863300    1.78648200
 C                 -7.11643600    7.61913400    1.81547400
 H                 -8.79632600    6.29607500    1.93325600
 C                 -4.94297600    6.55564000    1.26319800
 C                 -5.73380500    7.73738100    1.46981500
 H                 -7.69519700    8.52482400    2.01482600
 Pd                -2.78162300    3.68201700    0.93939200
 H                 -3.33137300    0.67756700    4.91551700
 H                 -5.60898000    0.59831600    1.03545200
 C                 -3.66123600    6.75040500    0.69058100
 C                 -3.16894400    8.00412600    0.38180700
 H                 -3.04671300    5.88456500    0.44888000
 H                 -2.19919000    8.08703800   -0.10488300
 C                 -3.91162000    9.16115000    0.68693400
 C                 -5.17554200    9.01970600    1.22833200
 H                 -5.79163800    9.89975700    1.43322600
 H                 -3.50288900   10.15083000    0.46821900
 C                 -2.49789200    5.00300600    6.23833900
 C                 -2.37966200    6.34203500    5.92307000
 H                 -2.35924000    4.66346100    7.26877800
 C                 -2.51951800    6.74418200    4.57872200
 C                 -2.80431000    5.81344100    3.59706200
 H                 -2.84991900    6.14740800    2.57078800
 H                 -2.15649900    7.07698800    6.70088800
 H                 -2.38455400    7.79213200    4.29840300
 Cs                -5.17037500    4.59630300   -2.19170900
 C                 -1.67755700    2.61205700   -5.32166700
 C                 -5.45174000    0.08970900   -2.83755600
 C                 -1.63983000   -3.42336000   -0.57093300
 C                 -0.64332200   -1.58005200    4.05281900
 C                 -5.30869500   -1.21865200   -2.02815300
 H                 -4.54493800   -1.87275700   -2.47420300
 H                 -5.02204000   -1.03264000   -0.98288200
 C                 -6.54054200    0.96291700   -2.17648200
 H                 -6.25052000    1.28280000   -1.16696500
 H                 -6.74731500    1.85842600   -2.78750900
 H                 -7.48944900    0.41051900   -2.08458500
 C                 -2.66803300    2.64098300   -6.49949600
 H                 -2.17904200    3.06731000   -7.38916400
 H                 -3.02089900    1.63459400   -6.77360900
 H                 -3.54813400    3.26444000   -6.27132100
 C                 -0.49431200    1.68596200   -5.68897100
 H                  0.24748300    1.65130400   -4.87581000
 H                 -0.84178500    0.65667600   -5.87404200
 H                  0.01264600    2.04777500   -6.59895600
 C                 -1.14924000    4.04710600   -5.09935800
 H                 -1.93786100    4.72576100   -4.74079300
 H                 -0.33752900    4.07249900   -4.35749200
 H                 -0.73918400    4.44751500   -6.04068100
 C                 -0.53666800   -4.47839300   -0.33460500
 H                 -0.53247100   -4.85297200    0.69972400
 H                 -0.69042100   -5.34591900   -0.99682900
 H                  0.45978700   -4.05847400   -0.54488900
 C                 -1.62484000   -3.05366400   -2.06548700
 H                 -2.42248500   -2.34323500   -2.32586300
 H                 -0.66324700   -2.60434200   -2.36008000
 H                 -1.77553700   -3.95745300   -2.67655900
 C                 -3.01767300   -4.03087800   -0.22269800
 H                 -3.06485100   -4.33629900    0.83423000
 H                 -3.82213200   -3.29952300   -0.39711100
 H                 -3.22095700   -4.91993800   -0.84283700
 C                  0.45650700   -2.65975700    4.17924100
 H                  0.68781500   -2.84077500    5.24153300
 H                  0.15380500   -3.62291100    3.74252600
 H                  1.38247100   -2.33740800    3.67727500
 C                 -0.15183600   -0.33461800    4.80455400
 H                  0.79225800    0.02525200    4.37079000
 H                 -0.87279800    0.49322000    4.77880100
 H                  0.03555600   -0.58012100    5.86196400
 C                 -1.93923600   -2.10056800    4.71393100
 H                 -2.29617500   -3.02205900    4.22806800
 H                 -1.76986300   -2.32261200    5.78056800
 H                 -2.74583300   -1.35538300    4.64474800
 H                 -6.26288600   -1.76937300   -2.01741700
 C                 -5.92266600   -0.28062700   -4.25573300
 H                 -5.17652300   -0.89626100   -4.78182700
 H                 -6.85866700   -0.85825300   -4.20049200
 H                 -6.12548200    0.60948800   -4.87188000
164
IV-M-L2
 P                  1.01579800   -1.46215200    0.13616400
 Pd                 0.09121900    0.54038800    0.85792100
 C                  3.25858100    1.86544300    0.27464800
 C                 -2.44003200    1.80849000    1.68279200
 C                 -3.25901400    0.87101300    2.41689000
 C                 -1.08246300    2.03117200    2.11886400
 C                 -2.65649700    0.06631000    3.44803000
 C                 -0.48394300    1.11820300    3.06828900
 C                 -1.27020000    0.18569400    3.72274700
 H                  0.52727700    1.32254600    3.42974400
 H                 -0.83482200   -0.43285400    4.50798100
 C                 -3.97583600    2.35158900   -0.33173800
 C                 -2.95450000    2.68996700    0.64207400
 C                 -4.68330500    3.41467100   -0.97397700
 C                 -2.38156600    4.00000300    0.57728400
 C                 -4.23051400    4.75241800   -0.81321100
 C                 -3.06219100    5.01740700   -0.14379000
 C                  1.40882100   -2.80743100    1.35886200
 C                  2.26056500   -3.87198800    1.01324300
 C                  0.79434600   -2.80019300    2.60793900
 C                  2.51097700   -4.91749600    1.90105400
 H                  2.73394800   -3.87310800    0.03593000
 C                  1.00289300   -3.85034400    3.52619100
 H                  0.15022300   -1.95646100    2.86001900
 C                  1.86617700   -4.88383700    3.15397300
 H                  2.05092900   -5.69993200    3.85070400
 C                 -0.06351800   -2.42394500   -1.02574700
 C                 -0.67868200   -3.61526000   -0.62177800
 C                 -0.30524300   -1.93067100   -2.31671000
 C                 -1.51693000   -4.33574600   -1.48521700
 H                 -0.50094900   -3.99243500    0.38402800
 C                 -1.10483700   -2.64622100   -3.22060600
 H                  0.16162500   -0.99116100   -2.62370400
 C                 -1.70394600   -3.84110400   -2.78448600
 H                 -2.33491600   -4.39579200   -3.47313500
 C                  2.64392700   -1.40053100   -0.78730900
 C                  3.65437600   -0.52149300   -0.38807200
 C                  2.89531000   -2.30183200   -1.86441800
 C                  4.95126400   -0.58626700   -1.00912800
 C                  4.11552000   -2.34971600   -2.49619700
 H                  2.10154700   -2.96970700   -2.19936800
 C                  5.18290200   -1.51050900   -2.08061200
 H                  4.27768000   -3.04571000   -3.32385900
 C                  3.43724000    0.53337100    0.65076900
 C                  6.46232300   -1.55650500   -2.70048900
 C                  7.47985600   -0.72563300   -2.28211400
 H                  6.62351300   -2.26515900   -3.51759400
 H                  8.45952500   -0.76935600   -2.76490900
 C                  7.25674700    0.18834700   -1.22222100
 H                  8.06729900    0.84290400   -0.89215000
 C                  6.02553400    0.25790700   -0.60416000
 H                  5.86335500    0.96276800    0.21181100
 C                 -3.46805800   -0.82063400    4.21123300
 C                 -4.67177600    0.76850000    2.25840000
 C                 -5.43217700   -0.09957600    3.01505600
 H                 -5.17953100    1.41257800    1.54429900
 H                 -2.99096300   -1.41634300    4.99183400
 C                 -4.82494100   -0.91971800    3.99528000
 H                 -5.43161600   -1.60575100    4.59156300
 H                 -6.51420500   -0.13763300    2.86598200
 C                 -5.78738800    3.15041900   -1.84944500
 C                 -6.11670800    1.86855300   -2.18083900
 C                 -4.22914800    0.99517000   -0.82501200
 C                 -5.31870400    0.76615200   -1.73072100
 C                  3.52091200    0.18759200    2.04060100
 C                  3.31710200    1.19942100    3.03298800
 C                  3.83641000   -1.12785200    2.48069800
 C                  3.34585400    0.84413000    4.40958600
 C                  3.87628500   -1.44187700    3.82389100
 H                  4.03932900   -1.90057300    1.74095300
 C                  3.60961000   -0.45294700    4.80143000
 H                  3.16771900    1.62411600    5.15561300
 H                  4.09942700   -2.46679400    4.12962600
 H                  3.62852300   -0.71437800    5.86221200
 C                 -1.12330700    4.28629100    1.19451800
 H                 -0.68226800    5.27439100    1.06983300
 C                 -0.45394300    3.29643600    1.85164300
 H                  0.54870300    3.46924600    2.24033500
 C                  3.10927900    2.53534500    2.60582100
 C                  3.09311900    2.89218900    1.27057000
 H                  2.94955400    3.30657000    3.36423600
 O                  3.36176700    2.33341600   -0.99424900
 C                  2.82360700    1.73485500   -2.16307800
 H                  3.08729500    2.42966100   -2.97446000
 H                  3.28605700    0.77077500   -2.40976600
 C                  1.29663100    1.56688600   -2.19390600
 O                  0.84987800    1.06271200   -3.25195100
 O                  0.61641900    1.98393600   -1.21593200
 H                 -6.34566100    3.99823000   -2.24901100
 H                 -6.96451700    1.66873100   -2.84166000
 C                 -3.37969000   -0.10789700   -0.54003600
 C                 -3.61571600   -1.36352300   -1.07005700
 C                 -5.55960900   -0.53988500   -2.23120900
 C                 -4.72706700   -1.59418100   -1.90494400
 H                 -6.40716400   -0.69049900   -2.90570800
 H                 -4.90598100   -2.59298600   -2.31049700
 H                 -2.49024700    0.02739500    0.07397300
 H                 -2.92185200   -2.17250800   -0.84598200
 C                  2.90076700    4.31903700    0.89065500
 C                  3.61005400    5.32930200    1.56460800
 C                  1.96679300    4.69694600   -0.09316800
 C                  3.39136600    6.67917000    1.27401000
 H                  4.35349800    5.05077900    2.31577900
 C                  1.74568300    6.04580200   -0.37573400
 H                  1.40092500    3.91487700   -0.60050000
 C                  2.45492100    7.04382900    0.30305200
 H                  3.95842500    7.44741100    1.80646000
 H                  1.00007000    6.32474800   -1.12647400
 H                  2.27874500    8.09855900    0.07576600
 F                 -2.55489100    6.25857300   -0.15927300
 F                 -4.88492600    5.74482900   -1.43876100
 Cs                -1.72909500    2.65329900   -3.00742800
 C                 -1.28369800   -2.10813100   -4.65234800
 C                 -2.18423100   -5.62369800   -0.96811700
 C                  3.44577600   -6.08914500    1.55227200
 C                  0.28050600   -3.82688400    4.88405400
 C                  4.05320500   -5.94793900    0.14483300
 H                  3.27654700   -5.93706500   -0.63569900
 H                  4.64937600   -5.02776900    0.04363600
 H                  4.71906900   -6.80075900   -0.06085600
 C                  4.60227800   -6.14099000    2.57593000
 H                  4.23505300   -6.28581300    3.60347500
 H                  5.28507100   -6.97507800    2.34462300
 H                  5.18472500   -5.20590600    2.55558100
 C                  2.64650700   -7.41103400    1.60310500
 H                  3.29641700   -8.26522800    1.35104200
 H                  2.22368900   -7.59735100    2.60214900
 H                  1.81248700   -7.39005500    0.88343000
 C                  0.55555800   -5.08519400    5.72544900
 H                  0.00448900   -5.02305700    6.67722500
 H                  0.22746200   -6.00172600    5.21029100
 H                  1.62395800   -5.19146300    5.97036700
 C                 -1.24090600   -3.74420200    4.63107500
 H                 -1.79172700   -3.68742700    5.58471900
 H                 -1.51138200   -2.86593200    4.03088300
 H                 -1.59269800   -4.63571100    4.08713800
 C                  0.75800100   -2.59849600    5.68989600
 H                  1.82412600   -2.69414100    5.94592300
 H                  0.65243600   -1.66515800    5.12071100
 H                  0.18542900   -2.50068800    6.62705500
 C                  0.10179200   -2.02615500   -5.33429000
 H                 -0.00072500   -1.66008100   -6.36996000
 H                  0.77045600   -1.33544400   -4.79883300
 H                  0.57963600   -3.01844500   -5.36872400
 C                 -1.88578800   -0.68807600   -4.58089300
 H                 -2.84140900   -0.69474600   -4.03054500
 H                 -1.17151400   -0.02324100   -4.07759600
 H                 -2.06567200   -0.29703700   -5.59753500
 C                 -2.20866600   -2.99211500   -5.50443900
 H                 -2.30391200   -2.56635200   -6.51587900
 H                 -1.81372100   -4.01434300   -5.61272100
 H                 -3.22086000   -3.05792600   -5.07439700
 C                 -1.08998800   -6.62948400   -0.54086600
 H                 -0.45044900   -6.22395200    0.25782900
 H                 -1.54612700   -7.56032400   -0.16501800
 H                 -0.44013900   -6.88626500   -1.39284500
 C                 -3.06890700   -5.27830200    0.25221800
 H                 -2.48130100   -4.83744200    1.07183800
 H                 -3.85250200   -4.55402300   -0.02238300
 H                 -3.56088600   -6.18485100    0.64178900
 C                 -3.06935500   -6.29151600   -2.03389400
 H                 -2.48965900   -6.58300700   -2.92378500
 H                 -3.52781400   -7.20453500   -1.62255800
 H                 -3.88639300   -5.62816800   -2.35957100
164
IV-P-L2
 P                  1.06770900   -1.23734800    0.18032100
 Pd                -0.08546900    0.63009100    0.94683100
 C                  2.75046700    2.33491000   -0.62128000
 C                 -2.61788600    0.04844700    1.98629500
 C                 -3.21553100   -0.78620400    0.95731500
 C                 -2.58723300   -0.46751000    3.31130900
 C                 -4.01167200   -1.91484100    1.33206800
 C                 -3.37460400   -1.61464200    3.65032300
 C                 -4.10827900   -2.28260400    2.71144200
 H                 -3.37930600   -1.94435100    4.69215500
 H                 -4.72810400   -3.13844300    2.98996700
 C                 -2.67042900    2.45319700    0.90771300
 C                 -2.07441800    1.40453300    1.75115400
 C                 -1.93717100    3.66481300    0.72155700
 C                 -1.04809700    1.81724800    2.69458800
 C                 -0.81749900    3.95893300    1.55086000
 C                 -0.43993800    3.10262300    2.54182900
 C                  1.66109100   -2.40116300    1.50678100
 C                  2.51545700   -3.47549500    1.20275700
 C                  1.20798000   -2.23542700    2.81490100
 C                  2.92569800   -4.37699500    2.18476800
 H                  2.85990400   -3.60500800    0.18176300
 C                  1.60079200   -3.12415300    3.83722100
 H                  0.54447200   -1.39516200    3.03133400
 C                  2.45880000   -4.17405800    3.49847300
 H                  2.77765900   -4.87118900    4.27175100
 C                 -0.02064400   -2.38117600   -0.78912400
 C                 -0.62034400   -3.47525600   -0.14980800
 C                 -0.23413700   -2.18169400   -2.15819600
 C                 -1.37331700   -4.41060600   -0.86590900
 H                 -0.46282400   -3.60970900    0.91779100
 C                 -0.94947100   -3.12198600   -2.91955600
 H                  0.19258400   -1.30754300   -2.65016900
 C                 -1.50630000   -4.22446700   -2.25384500
 H                 -2.05033100   -4.97153800   -2.82728200
 C                  2.58849900   -1.14172800   -0.90438400
 C                  3.46181300   -0.05591600   -0.81400900
 C                  2.90099900   -2.20908100   -1.80015200
 C                  4.69638500   -0.06152800   -1.55557500
 C                  4.05506800   -2.21235700   -2.54625000
 H                  2.20313600   -3.03889300   -1.90964300
 C                  4.99429100   -1.15265500   -2.43610700
 H                  4.26272500   -3.03948500   -3.23069600
 C                  3.14952300    1.15458900    0.00301200
 C                  6.20783100   -1.14283700   -3.17745000
 C                  7.10012000   -0.09864100   -3.05650000
 H                  6.42034400   -1.98160000   -3.84614100
 H                  8.03075300   -0.10110300   -3.62990500
 C                  6.81188600    0.98122500   -2.18550600
 H                  7.52388300    1.80486500   -2.09018300
 C                  5.64063100    1.00085700   -1.45696200
 H                  5.42840200    1.83536100   -0.78802300
 C                 -4.65198000   -2.68459700    0.32665100
 C                 -3.00119000   -0.56284300   -0.42550000
 C                 -3.60122500   -1.35415400   -1.38556100
 H                 -2.28319600    0.20703700   -0.71306900
 H                 -5.27128400   -3.53132000    0.63426000
 C                 -4.46320200   -2.40723800   -1.01266900
 H                 -4.93065300   -3.02938500   -1.77939200
 H                 -3.36664000   -1.20562500   -2.43935900
 C                 -2.34861100    4.65492600   -0.22453700
 C                 -3.51797800    4.51511600   -0.91601900
 C                 -4.01475400    2.42758300    0.33712400
 C                 -4.40178900    3.42671400   -0.62511800
 C                  3.35319200    1.12570400    1.42241900
 C                  3.08757900    2.30266500    2.19279300
 C                  3.83595000   -0.02843200    2.10156400
 C                  3.24631000    2.26299000    3.60486600
 C                  3.99143600   -0.03418800    3.47261100
 H                  4.07337900   -0.92515900    1.52981300
 C                  3.68047200    1.11606500    4.23757100
 H                  3.01398800    3.16198500    4.18067200
 H                  4.34482500   -0.94090100    3.96955700
 H                  3.79341400    1.09513900    5.32449100
 C                 -0.87440100    1.13124900    3.94733900
 H                 -0.11859600    1.50471400    4.63791300
 C                 -1.71465300    0.11095900    4.28607400
 H                 -1.66400700   -0.33789000    5.27974200
 C                  2.67286400    3.47940400    1.51777400
 C                  2.50225700    3.52455100    0.14825600
 H                  2.44638600    4.36757400    2.10943700
 O                  2.71037500    2.52029200   -1.96614000
 C                  2.14835400    1.63658600   -2.92164100
 H                  2.29077300    2.14229500   -3.88741000
 H                  2.67798000    0.67610600   -2.98751100
 C                  0.64612800    1.34738800   -2.77757800
 O                  0.15736500    0.70344900   -3.74175300
 O                  0.02197100    1.78233700   -1.77621900
 H                 -1.70150900    5.51960400   -0.37360600
 H                 -3.82810800    5.27248000   -1.64262200
 C                 -5.03452600    1.52769400    0.75421700
 C                 -6.28632600    1.50675500    0.16775100
 C                 -5.68378800    3.36539800   -1.23702400
 C                 -6.60775400    2.40539700   -0.87149400
 H                 -5.94329900    4.12854600   -1.97763500
 H                 -7.59373200    2.37596600   -1.34210200
 H                 -4.84204000    0.85207700    1.58106500
 H                 -7.03197300    0.79258300    0.52477600
 C                  2.07587100    4.79256800   -0.50398100
 C                  2.67455500    6.00992200   -0.13780800
 C                  1.02981400    4.81789400   -1.44525900
 C                  2.24217400    7.22016500   -0.68759200
 H                  3.49767600    6.00509900    0.58100300
 C                  0.60077300    6.02691200   -1.99401100
 H                  0.54759000    3.87631100   -1.70772000
 C                  1.20179700    7.23491800   -1.62001600
 H                  2.72525700    8.15459100   -0.38950300
 H                 -0.21993400    6.03074500   -2.71849500
 H                  0.86369500    8.17969900   -2.05426100
 F                  0.46585900    3.49067700    3.44598700
 F                 -0.21196200    5.14726100    1.43432200
 Cs                -2.54968500    1.99772100   -3.33637600
 C                 -1.05200700   -2.93542200   -4.44824700
 C                 -1.91953600   -5.67202700   -0.17002800
 C                  3.84470900   -5.57206700    1.87474100
 C                  1.05508200   -2.93497100    5.26341300
 C                  1.33968100   -1.49492600    5.74290600
 C                 -0.46742400   -3.19374300    5.22779300
 C                  1.68747200   -3.90635900    6.27517500
 H                  2.42336600   -1.31059100    5.79861400
 H                  0.91550700   -0.74151200    5.06712800
 H                  0.91136700   -1.33199400    6.74602900
 H                 -0.96485400   -2.54868600    4.49329700
 H                 -0.67768200   -4.23760500    4.94455100
 H                 -0.92111200   -3.00722100    6.21609300
 H                  2.78045100   -3.78195000    6.33198300
 H                  1.27741300   -3.71462600    7.27939500
 H                  1.47267500   -4.95802400    6.02913400
 C                  4.23238600   -5.63531900    0.38626600
 C                  5.13983900   -5.45309600    2.70887700
 C                  3.11117800   -6.88328300    2.23756300
 H                  4.89340800   -6.49844500    0.20959200
 H                  3.34889100   -5.75592400   -0.26021500
 H                  4.77051800   -4.73115700    0.06226700
 H                  5.68089400   -4.52613800    2.46045600
 H                  4.93153700   -5.44068200    3.78964400
 H                  5.80926900   -6.30556700    2.50679800
 H                  3.74831600   -7.75601400    2.01847200
 H                  2.84541300   -6.92316300    3.30488300
 H                  2.18058900   -6.98275500    1.65574500
 C                  0.35576500   -2.65741600   -5.02723300
 C                 -1.63557400   -4.17467200   -5.14786000
 C                 -1.95203000   -1.72012700   -4.76442700
 C                 -0.87627400   -6.79969800   -0.34973200
 C                 -2.13939700   -5.43694400    1.33901300
 C                 -3.26082700   -6.11954400   -0.78618200
 H                  0.08904100   -6.50910900    0.09560000
 H                 -1.21519600   -7.72980100    0.13718000
 H                 -0.70463500   -7.01249400   -1.41685500
 H                 -1.19349800   -5.27066800    1.87594900
 H                 -2.78464300   -4.56433100    1.51875500
 H                 -2.61606500   -6.32117200    1.79142400
 H                 -3.15818600   -6.41423500   -1.84133900
 H                 -3.65442600   -6.99428900   -0.24400800
 H                 -4.00687600   -5.31301200   -0.72921000
 H                  1.06004400   -3.45734900   -4.74809500
 H                  0.31065700   -2.61015700   -6.12815100
 H                  0.75545800   -1.69634500   -4.67214600
 H                 -1.02693000   -5.07298400   -4.95875400
 H                 -2.66668500   -4.38592700   -4.82260600
 H                 -1.66213800   -4.01127500   -6.23689700
 H                 -1.99243400   -1.54691300   -5.85350800
 H                 -2.98241000   -1.89167900   -4.41141800
 H                 -1.53102300   -0.82141200   -4.29314400
164
IV*-M-L2
 P                  0.83621900   -1.33635600   -0.15046200
 C                  2.50758000    2.19517800   -0.10603500
 C                  1.00763800   -2.86934100    0.88170700
 C                  0.81273100   -4.16020600    0.37008600
 C                  1.38384700   -2.70487400    2.22372900
 C                  0.96100600   -5.29332300    1.17889900
 H                  0.52370300   -4.27808300   -0.67057200
 C                  1.58427900   -3.81917700    3.05415100
 H                  1.51432800   -1.69247800    2.60793700
 C                  1.35114600   -5.09300200    2.51068400
 H                  1.47566400   -5.96492900    3.15546500
 C                 -0.07155000   -1.96285100   -1.64881100
 C                 -1.26667200   -2.68144200   -1.47860000
 C                  0.38170500   -1.69357700   -2.94327200
 C                 -1.95655400   -3.21187800   -2.57543600
 H                 -1.63945700   -2.83005200   -0.46585300
 C                 -0.27544100   -2.20713500   -4.07279200
 H                  1.27081600   -1.08357100   -3.07457700
 C                 -1.43209500   -2.97549100   -3.86417800
 H                 -1.94292100   -3.41001300   -4.72367000
 C                  2.55332700   -1.22936300   -0.87089200
 C                  3.34972600   -0.09895600   -0.73911400
 C                  3.03170900   -2.34009400   -1.63404900
 C                  4.59545400   -0.01534700   -1.46670300
 C                  4.22199800   -2.29069300   -2.31324600
 H                  2.42843000   -3.24690300   -1.68655900
 C                  5.02425200   -1.11662400   -2.27746100
 H                  4.56457500   -3.15322500   -2.89187400
 C                  3.09885600    0.98834800    0.25845200
 C                  6.24360600   -1.02110200   -3.00178500
 C                  7.02029700    0.11662800   -2.93331500
 H                  6.55565700   -1.87047000   -3.61598400
 H                  7.95516100    0.17986400   -3.49620500
 C                  6.60729900    1.20440400   -2.12678600
 H                  7.22607900    2.10357300   -2.07098500
 C                  5.43051200    1.13733600   -1.40868300
 H                  5.12779300    1.98119200   -0.78840700
 C                  3.69757100    0.83499800    1.54984300
 C                  3.69265500    1.94135600    2.45798900
 C                  4.34020300   -0.36963300    1.96241600
 C                  4.29478500    1.80227100    3.73881500
 C                  4.93344200   -0.46699200    3.20408900
 H                  4.36141400   -1.22371600    1.28519800
 C                  4.90517300    0.62368900    4.10919800
 H                  4.26875800    2.65342800    4.42461600
 H                  5.42481800   -1.39859600    3.49562000
 H                  5.36725900    0.52624500    5.09457300
 C                  3.13156800    3.16608600    2.02555200
 C                  2.55209600    3.32671700    0.78013500
 H                  3.20733000    4.03636800    2.68140800
 O                  2.01412500    2.27422200   -1.36793900
 C                  0.78256600    2.95311100   -1.65459600
 H                  0.28532900    3.27053600   -0.72684800
 H                  0.99880900    3.83182700   -2.27639400
 C                 -0.14541800    1.99678100   -2.41723100
 O                 -0.20226600    2.09813300   -3.66137800
 O                 -0.81142200    1.17660500   -1.71251400
 C                  2.11748700    4.69411700    0.38108900
 C                  2.62062400    5.29490200   -0.78693900
 C                  1.25513500    5.43932800    1.20269800
 C                  2.27346800    6.60495200   -1.12032200
 H                  3.28532300    4.72014700   -1.43584400
 C                  0.91137900    6.75210900    0.87040000
 H                  0.82959300    4.98044600    2.09781600
 C                  1.41833300    7.34047500   -0.29144200
 H                  2.67573500    7.05650600   -2.03094600
 H                  0.23721200    7.31205100    1.52298800
 H                  1.14796500    8.36685200   -0.55261200
 C                 -3.76445100    1.00432400   -0.56622300
 C                 -2.43737900    1.10852900    1.51113600
 C                 -3.46019400    2.30014300   -0.83968500
 C                 -2.55448100    2.57764200    1.41554800
 C                 -2.87561400    3.13980600    0.15091000
 C                 -2.30977600   -0.98454200    2.87791100
 C                 -1.95632200   -1.64501000    4.09900000
 C                 -0.75079000    0.86546900    3.50594300
 C                 -1.15732800   -1.05340300    5.02731400
 C                 -0.53098100    0.20983300    4.75754800
 H                 -0.95114200   -1.54613800    5.98034300
 C                 -3.25493000   -1.60006700    2.02874300
 C                 -3.69724300   -0.97337800    0.88312000
 C                 -3.29924000    0.35052000    0.60777100
 H                 -3.62412700   -2.59506600    2.28920900
 C                 -1.75260800    0.31796800    2.56339500
 F                 -4.45106600    0.27339700   -1.48678300
 F                 -3.77603800    2.82227800   -2.04822300
 C                 -2.67915400    4.52937900   -0.10839000
 C                 -2.29232300    5.37357800    0.89630200
 H                 -2.83958700    4.89670400   -1.12298700
 C                 -2.45174000    3.51224700    2.51766300
 C                 -2.24026200    4.90506400    2.24405500
 H                 -2.09496500    6.42739300    0.69065800
 Pd                -0.55981900    0.38231100    0.55664500
 H                 -2.39220700   -2.62876400    4.29279400
 H                 -4.37756700   -1.47034800    0.19201200
 C                 -2.64413400    3.13030800    3.87336700
 C                 -2.51626800    4.03845600    4.90519400
 H                 -2.91132900    2.09978600    4.10057400
 H                 -2.67311800    3.71019200    5.93528100
 C                 -2.17496800    5.38335900    4.63558100
 C                 -2.05659600    5.80683600    3.32650300
 H                 -1.85900200    6.85866100    3.10083300
 H                 -2.04341800    6.09080400    5.45818900
 C                  0.33608100    0.78484200    5.71930400
 C                  0.99577800    1.97282800    5.46889400
 H                  0.48010800    0.26039900    6.66771900
 C                  0.83776300    2.58744100    4.21478200
 C                  0.01049700    2.03363300    3.25353100
 H                 -0.05562500    2.51919000    2.28171500
 H                  1.65221400    2.41446900    6.22235100
 H                  1.37069300    3.51064500    3.99206300
 Cs                -2.66667300    0.49100100   -4.07685900
 C                  0.34376300   -2.01234600   -5.47155800
 C                 -3.26338600   -4.01279200   -2.40699500
 C                  0.68565600   -6.71606800    0.65703600
 C                  2.03649400   -3.70287700    4.52226600
 C                  1.27869400   -3.21662600   -5.73523500
 C                  1.17240800   -0.70999300   -5.54667500
 C                 -0.72518200   -1.97381700   -6.58233000
 H                  2.05896200   -3.27422600   -4.96040200
 H                  0.71787100   -4.16495700   -5.72218100
 H                  1.77417900   -3.11958300   -6.71586600
 H                  1.47622500   -0.51875500   -6.58816100
 H                  0.62249900    0.16853300   -5.17277300
 H                  2.09646300   -0.78130800   -4.95424700
 H                 -0.24351100   -1.85338400   -7.56510800
 H                 -1.32606400   -2.89434000   -6.62722800
 H                 -1.41541700   -1.12266900   -6.45849300
 C                 -3.21738100   -5.30788800   -3.24691200
 C                 -3.50857400   -4.41364600   -0.93999000
 C                 -4.44222000   -3.13063200   -2.88079100
 H                 -3.62778600   -3.53981400   -0.28572000
 H                 -4.42851300   -5.01418500   -0.86415100
 H                 -2.67651800   -5.01662100   -0.54428000
 H                 -2.36497000   -5.93799300   -2.94750900
 H                 -4.14146000   -5.89000000   -3.10007600
 H                 -3.12540400   -5.10776800   -4.32495800
 H                 -4.33990500   -2.87427100   -3.94887700
 H                 -5.40326000   -3.65700000   -2.75775800
 H                 -4.48883400   -2.19583800   -2.29956400
 C                  0.36105100   -6.73095400   -0.84823900
 C                  1.92295700   -7.61051900    0.89047300
 C                 -0.52586500   -7.29881000    1.41964000
 C                  2.27788200   -2.24451400    4.93898000
 C                  3.35801500   -4.48139800    4.71217200
 C                  0.94547700   -4.30078600    5.43909000
 H                  3.06093000   -1.76948900    4.33403500
 H                  1.37130500   -1.63751400    4.84012000
 H                  2.59634800   -2.20144400    5.99283700
 H                  1.23844000   -4.20641600    6.49799300
 H                 -0.00862300   -3.77093200    5.29684100
 H                  0.77354500   -5.36882100    5.23454000
 H                  3.70147700   -4.40209500    5.75690500
 H                  3.24957400   -5.55143000    4.47743100
 H                  4.14723300   -4.07243700    4.06114900
 H                  1.19155600   -6.32779300   -1.44856800
 H                  0.17910500   -7.76501100   -1.18104600
 H                 -0.54066500   -6.14420500   -1.08191400
 H                  2.80179900   -7.20892300    0.36147200
 H                  2.18005700   -7.68673000    1.95761700
 H                  1.73618700   -8.63207000    0.51997300
 H                 -0.33828100   -7.34619500    2.50327000
 H                 -1.42134000   -6.67619500    1.26247300
 H                 -0.75123300   -8.32035300    1.07045400
164
IV*-P-L2
 P                 -1.03438400   -0.11623200    0.03631800
 C                  0.87889700    3.54286200    0.09831100
 C                 -0.96715500   -1.89711600    0.59461200
 C                 -1.33798700   -2.97106900   -0.22700200
 C                 -0.55848000   -2.15341800    1.91211000
 C                 -1.36359200   -4.28549800    0.25633900
 H                 -1.62917500   -2.77264300   -1.25466200
 C                 -0.53819500   -3.46014100    2.42510800
 H                 -0.27422600   -1.30697200    2.53592800
 C                 -0.97095700   -4.49871100    1.58547700
 H                 -1.00508100   -5.51351100    1.98272800
 C                 -2.00438200   -0.25860400   -1.53339700
 C                 -3.27502900   -0.86614100   -1.48164600
 C                 -1.54014400    0.26270800   -2.74277900
 C                 -4.05510100   -1.01035200   -2.63568700
 H                 -3.63089300   -1.24319700   -0.52288700
 C                 -2.31276000    0.18221000   -3.91654600
 H                 -0.56767100    0.75086300   -2.76488500
 C                 -3.55637800   -0.46362500   -3.83843600
 H                 -4.15972700   -0.55862500   -4.74018300
 C                  0.70405100    0.09686100   -0.58693000
 C                  1.52113700    1.16815100   -0.23787500
 C                  1.19951900   -0.91907700   -1.46223300
 C                  2.87349400    1.21864900   -0.74874900
 C                  2.46701500   -0.86799100   -1.98168600
 H                  0.54913500   -1.75239500   -1.73072400
 C                  3.34314200    0.19740400   -1.63779200
 H                  2.81984000   -1.65197100   -2.65751600
 C                  1.10928200    2.28955000    0.66606500
 C                  4.66823000    0.26396400   -2.14911900
 C                  5.51375500    1.29347000   -1.79364800
 H                  5.00580500   -0.52229200   -2.83016600
 H                  6.53071300    1.33442700   -2.19230300
 C                  5.06286300    2.29730500   -0.90300400
 H                  5.73639800    3.10796800   -0.61355800
 C                  3.77997700    2.25990900   -0.39584300
 H                  3.45179900    3.03866300    0.29213000
 C                  1.15689100    2.13867400    2.08441400
 C                  0.88439400    3.27841500    2.91261100
 C                  1.52035500    0.91637000    2.72182000
 C                  0.95542600    3.14917300    4.32768100
 C                  1.61903700    0.83529200    4.09534600
 H                  1.74885700    0.04602500    2.10486500
 C                  1.33000400    1.95848300    4.91017700
 H                  0.73252200    4.02424200    4.94399800
 H                  1.93142800   -0.10033300    4.56155400
 H                  1.40978800    1.87661900    5.99720800
 C                  0.69109700    4.53873500    2.29737800
 C                  0.75517800    4.71542100    0.92357000
 H                  0.60555700    5.41601500    2.94317800
 O                  0.96303100    3.60901900   -1.25537500
 C                 -0.02154700    4.26374600   -2.05589100
 H                 -0.02795400    5.35254600   -1.89576900
 H                  0.29393000    4.08802000   -3.09319900
 C                 -1.46567800    3.76048300   -1.89949900
 O                 -2.26063800    4.25753800   -2.73605400
 O                 -1.72730200    2.93637600   -0.99136900
 C                  0.87597400    6.10019300    0.38377500
 C                  1.84204000    6.39782300   -0.59873000
 C                  0.11560700    7.16494000    0.90289600
 C                  2.02279500    7.70374300   -1.05567200
 H                  2.44799800    5.58849300   -1.00937400
 C                  0.29396400    8.47183400    0.44211300
 H                 -0.63117200    6.97114500    1.67485800
 C                  1.24585600    8.74800300   -0.54296300
 H                  2.77854300    7.90717900   -1.81888700
 H                 -0.31710500    9.27800700    0.85683500
 H                  1.38419300    9.76932100   -0.90659900
 C                 -6.97300100    0.29862600    1.11658000
 C                 -5.12175300    1.59776800    2.09831500
 C                 -7.62918800    1.44774000    0.76756800
 C                 -5.68557200    2.78550700    1.47667100
 C                 -7.00477600    2.71058000    0.92779900
 C                 -3.30970600    0.31436000    3.24823100
 C                 -2.25529500    0.22168500    4.23593300
 C                 -3.78719500    2.61791300    4.08108300
 C                 -1.94434100    1.26299300    5.05003500
 C                 -2.71238300    2.47606400    5.01735900
 H                 -1.13401900    1.17463700    5.77367300
 C                 -3.87632500   -0.90906600    2.73572200
 C                 -5.09301000   -0.90667600    2.12501500
 C                 -5.72754300    0.33525300    1.79204000
 H                 -3.33924600   -1.84254000    2.91615100
 C                 -3.99850800    1.57595400    3.05840800
 F                 -7.52986100   -0.88975400    0.83087600
 F                 -8.83729700    1.38004800    0.18361300
 C                 -7.69836100    3.88378300    0.47712200
 C                 -7.06893700    5.09280000    0.44410200
 H                 -8.73704800    3.77826500    0.16084500
 C                 -4.96625800    4.04281500    1.24646900
 C                 -5.67276800    5.19253700    0.75314500
 H                 -7.60322700    5.98909900    0.11759300
 Pd                -2.17648800    1.17786000    1.58010400
 H                 -1.73028400   -0.72914300    4.31982500
 H                 -5.57758100   -1.83806000    1.83516800
 C                 -3.56006600    4.15972100    1.35712100
 C                 -2.88808500    5.31470600    1.01106200
 H                 -2.96226600    3.29722000    1.65162200
 H                 -1.80187100    5.30273300    1.03666800
 C                 -3.59274800    6.45760200    0.59205600
 C                 -4.96929800    6.39201500    0.47322600
 H                 -5.53591200    7.25530500    0.11322900
 H                 -3.05124800    7.36978600    0.33042500
 C                 -2.45651600    3.49782800    5.96124100
 C                 -3.27016700    4.61516100    6.05118400
 H                 -1.60987100    3.37365800    6.64179200
 C                 -4.39329900    4.70872000    5.21117000
 C                 -4.64267500    3.73158300    4.25731400
 H                 -5.53750500    3.82595700    3.64856200
 H                 -3.06185400    5.39580700    6.78703100
 H                 -5.08191900    5.55193300    5.30688300
 Cs                -4.67604200    2.76836400   -2.00944800
 C                 -1.74837500    0.72062800   -5.24529500
 C                 -5.41823100   -1.73449500   -2.62190800
 C                 -1.82765200   -5.47188200   -0.60917800
 C                 -0.12617200   -3.77381700    3.87695400
 C                 -5.62573200   -2.53816400   -1.32627700
 H                 -4.82133200   -3.27424800   -1.17632700
 H                 -5.66432400   -1.89001800   -0.44324100
 C                 -6.55897400   -0.69740300   -2.73828800
 H                 -6.58406100   -0.03697600   -1.85563400
 H                 -6.45072300   -0.08095900   -3.64623400
 H                 -7.53914400   -1.19863900   -2.78926600
 C                 -2.86270600    0.98396100   -6.27566000
 H                 -2.43213300    1.41941400   -7.19051900
 H                 -3.38868600    0.06362700   -6.57287500
 H                 -3.60793500    1.69633600   -5.88487400
 C                 -0.78070500   -0.34514600   -5.81098400
 H                  0.03816700   -0.54324600   -5.10145900
 H                 -1.30462600   -1.29644000   -5.99811000
 H                 -0.33622100   -0.00206200   -6.76012300
 C                 -0.97748800    2.04100400   -5.02674500
 H                 -1.59713600    2.80599500   -4.53423500
 H                 -0.08012400    1.89394900   -4.40750500
 H                 -0.63474800    2.43731800   -5.99618300
 C                 -0.73771800   -6.56648600   -0.62723100
 H                 -0.52478100   -6.95497800    0.38002000
 H                 -1.05894200   -7.41778600   -1.24959500
 H                  0.20460300   -6.17448300   -1.04175100
 C                 -2.11014700   -5.05594200   -2.06464200
 H                 -2.91358300   -4.30701200   -2.13277700
 H                 -1.21490400   -4.63698300   -2.55008400
 H                 -2.42695900   -5.93431000   -2.64863800
 C                 -3.12911500   -6.04835600   -0.00645600
 H                 -2.97817600   -6.39885700    1.02608200
 H                 -3.92304000   -5.28484600    0.01159400
 H                 -3.48803700   -6.90284400   -0.60375200
 C                  0.75968200   -5.03805300    3.93125600
 H                  1.08719300   -5.22585000    4.96642800
 H                  0.22835400   -5.93928700    3.59174600
 H                  1.65699400   -4.91701600    3.30402500
 C                  0.67378500   -2.62014300    4.50539200
 H                  1.57165300   -2.39025000    3.91104100
 H                  0.08523700   -1.69695500    4.59079400
 H                  0.99776100   -2.89412600    5.52170400
 C                 -1.40558500   -4.01294700    4.71074400
 H                 -1.99697300   -4.84644500    4.30016000
 H                 -1.15169100   -4.25572200    5.75599800
 H                 -2.04865800   -3.11857500    4.71746900
 H                 -6.58265800   -3.08081700   -1.36835100
 C                 -5.50620000   -2.71930700   -3.80949300
 H                 -4.67920500   -3.44589200   -3.77618400
 H                 -6.45485900   -3.27839500   -3.77001700
 H                 -5.46714300   -2.20914300   -4.78339700
6
CsHCO3
 C                 -1.15240000    0.51778700   -0.00158600
 O                  0.09982400    0.36974000    0.04033600
 O                 -1.61107300    1.82137500   -0.01098200
 H                 -0.80746900    2.35993700    0.01879500
 O                 -2.02979600   -0.36904500   -0.03587100
 Cs                -0.11806300   -2.52279400    0.01033900
6
H2CO3
 C                 -0.99473800    0.64461900    0.00131800
 O                  0.20580600    0.54121400    0.00074500
 O                 -1.67621800    1.79541600   -0.00002200
 H                 -1.01839500    2.50752800   -0.00167700
 O                 -1.86292700   -0.37273100    0.00340700
 H                 -1.33636600   -1.18675500    0.00444400
