# Supplementary material for: A C–H activation-based enantioselective synthesis of lower carbo[n]helicenes
Source: Nat Chem. 2023 Apr 6;15(6):872–80. doi: 10.1038/s41557-023-01174-5 (PMC10239729; doi:10.1038/s41557-023-01174-5)
Supplement: Supplementary file 3 — Crystallographic data for compound 2p; CCDC reference 2142962. [file 41557_2023_1174_MOESM3_ESM.cif]

data_fc-06162021
_audit_creation_date               2021-06-21
_audit_creation_method
;
Olex2 1.3
(compiled 2020.11.12 svn.r5f609507 for OlexSys, GUI svn.r6272)
;
_shelx_SHELXL_version_number       '2018/3'
_audit_author_name                 'Farzaneh Fadaei Tirani'
_audit_contact_author              'Farzaneh Fadaei Tirani'
_audit_contact_author_address 
;
   Dr. Farzaneh Fadaei Tirani
   EPFL SB ISIC-GE 
   BCH 2111 (Batochime UNIL)
   Av. F.-A. Forel 2 
   CH-1015 Lausanne
   Suisse
;
_audit_contact_author_email        farzaneh.fadaeitirani@epfl.ch 
_audit_contact_author_phone        '+41 21 693 9840'
_publ_contact_author_id_orcid      https://orcid.org/0000-0002-7515-7593

_publ_section_references
;
CrysAlisPro Software System, Rigaku Oxford Diffraction, (2021).
Sheldrick, G.M., ShelXT-Integrated space-group and
 crystal-structure determination, Acta Cryst., (2015), A71, 3-8.
Sheldrick, G.M., Crystal structure refinement with ShelXL,
 Acta Cryst., (2015), C71, 3-8.
O.V. Dolomanov, L.J. Bourhis, R.J. Gildea, J.A.K. Howard, H. Puschmann,
 Olex2: A complete structure solution, refinement and analysis program,
 J. Appl. Cryst., (2009), 42, 339-341.
;
_chemical_name_common              ?
_chemical_name_systematic          ?
_chemical_formula_moiety           'C24 H16 O2'
_chemical_formula_sum              'C24 H16 O2'
_chemical_formula_weight           336.37
_chemical_absolute_configuration   ?
_chemical_melting_point            ?
_chemical_oxdiff_formula           'C24 H16 O2'
loop_
  _atom_type_symbol
  _atom_type_description
  _atom_type_scat_dispersion_real
  _atom_type_scat_dispersion_imag
  _atom_type_scat_source
 'C' 'C' 0.0181 0.0091 'International Tables Vol C Tables 4.2.6.8 and 6.1.1.4'
 'H' 'H' 0.0000 0.0000 'International Tables Vol C Tables 4.2.6.8 and 6.1.1.4'
 'O' 'O' 0.0492 0.0322 'International Tables Vol C Tables 4.2.6.8 and 6.1.1.4'

_shelx_space_group_comment
;
The symmetry employed for this shelxl refinement is uniquely defined
by the following loop, which should always be used as a source of
symmetry information in preference to the above space-group names.
They are only intended as comments.
;
_space_group_crystal_system        'orthorhombic'
_space_group_IT_number             19
_space_group_name_H-M_alt          'P 21 21 21'
_space_group_name_Hall             'P 2ac 2ab'
loop_
  _space_group_symop_operation_xyz
 'x, y, z'
 '-x+1/2, -y, z+1/2'
 '-x, y+1/2, -z+1/2'
 'x+1/2, -y+1/2, -z'

_cell_length_a                     6.85871(3)
_cell_length_b                     12.62934(6)
_cell_length_c                     18.57324(8)
_cell_angle_alpha                  90
_cell_angle_beta                   90
_cell_angle_gamma                  90
_cell_volume                       1608.832(12)
_cell_formula_units_Z              4
_cell_measurement_reflns_used      48011
_cell_measurement_temperature      139.99(10)
_cell_measurement_theta_max        74.9350
_cell_measurement_theta_min        2.3110
_shelx_estimated_absorpt_T_max     0.966
_shelx_estimated_absorpt_T_min     0.784
_exptl_absorpt_coefficient_mu      0.690
_exptl_absorpt_correction_T_max    1.000
_exptl_absorpt_correction_T_min    0.435
_exptl_absorpt_correction_type     Gaussian
_exptl_absorpt_process_details
;
CrysAlisPro 1.171.41.110a (Rigaku Oxford Diffraction, 2021)
Numerical absorption correction based on Gaussian integration over
a multifaceted crystal model.
Empirical absorption correction using spherical harmonics
as implemented in SCALE3 ABSPACK scaling algorithm
;
_exptl_absorpt_special_details     ?
_exptl_crystal_colour              'clear intense yellow'
_exptl_crystal_density_diffrn      1.389
_exptl_crystal_density_meas        ?
_exptl_crystal_density_method      ?
_exptl_crystal_description         plate
_exptl_crystal_F_000               704
loop_
  _exptl_crystal_face_index_h
  _exptl_crystal_face_index_k
  _exptl_crystal_face_index_l
  _exptl_crystal_face_perp_dist
 0 0 1 0.0119
 0 0 -1 0.0381
 0 -1 0 0.1223
 0 1 0 0.1210
 -1 0 0 0.1351
 2 1 -1 0.1595
 1 -2 1 0.1210
 -1 2 -1 0.0886
 -1 -1 1 0.1572

_exptl_crystal_size_max            0.37
_exptl_crystal_size_mid            0.23
_exptl_crystal_size_min            0.05
loop_
  _exptl_oxdiff_crystal_face_indexfrac_h
  _exptl_oxdiff_crystal_face_indexfrac_k
  _exptl_oxdiff_crystal_face_indexfrac_l
  _exptl_oxdiff_crystal_face_x
  _exptl_oxdiff_crystal_face_y
  _exptl_oxdiff_crystal_face_z
 0.0002 -0.0002 0.9996 -0.0064 0.0778 0.0280
 -0.0002 0.0002 -0.9996 0.0064 -0.0778 -0.0280
 -0.0001 -1.0001 -0.0006 0.0703 -0.0286 0.0955
 0.0001 1.0001 0.0006 -0.0703 0.0286 -0.0955
 -1.0003 0.0004 0.0005 -0.1828 -0.0573 0.1173
 2.0005 0.9995 -1.0000 0.3018 0.0654 -0.3580
 1.0004 -2.0008 0.9980 0.3170 0.0779 0.1018
 -1.0004 2.0008 -0.9980 -0.3170 -0.0779 -0.1018
 -1.0002 -0.9999 0.9995 -0.1189 -0.0081 0.2408

_exptl_transmission_factor_max     ?
_exptl_transmission_factor_min     ?
_diffrn_reflns_av_R_equivalents    0.0207
_diffrn_reflns_av_unetI/netI       0.0066
_diffrn_reflns_Laue_measured_fraction_full  1.000
_diffrn_reflns_Laue_measured_fraction_max  0.994
_diffrn_reflns_limit_h_max         8
_diffrn_reflns_limit_h_min         -8
_diffrn_reflns_limit_k_max         15
_diffrn_reflns_limit_k_min         -15
_diffrn_reflns_limit_l_max         23
_diffrn_reflns_limit_l_min         -22
_diffrn_reflns_number              57680
_diffrn_reflns_point_group_measured_fraction_full  1.000
_diffrn_reflns_point_group_measured_fraction_max  0.983
_diffrn_reflns_theta_full          67.684
_diffrn_reflns_theta_max           75.082
_diffrn_reflns_theta_min           4.233
_diffrn_ambient_environment        N~2~
_diffrn_ambient_temperature        139.99(10)
_diffrn_detector                   'Hybrid Pixel Array Detector'
_diffrn_detector_area_resol_mean   10.0000
_diffrn_detector_type              'HyPix-Arc 150'
_diffrn_measured_fraction_theta_full  1.000
_diffrn_measured_fraction_theta_max  0.994
_diffrn_measurement_details
;
List of Runs (angles in degrees, time in seconds):

  # Type    Start    End  Width  t~exp~   \w     \q     \k     \f   Frames
--------------------------------------------------------------------------
  1  \w     33.00  69.00   0.50    0.05    --   32.00  77.00  72.58   72
  2  \w     37.00  73.00   0.50    0.05    --   36.00  77.00  -5.64   72
  3  \w     30.00  66.00   0.50    0.05    --   28.00  76.00  30.29   72
  4  \w     49.00  85.00   0.50    0.05    --   48.00  77.00 132.43   72
  5  \w     42.00  78.00   0.50    0.05    --   40.00  75.00 -32.02   72
  6  \w     25.00  61.00   0.50    0.05    --   24.00  77.00 -70.07   72
  7  \w     41.00  77.00   0.50    0.05    --   40.00  77.00-179.93   72
  8  \w     39.00  75.00   0.50    0.05    --   36.00  74.00-178.47   72
  9  \w     33.00  69.00   0.50    0.05    --   32.00  77.00-125.45   72
 10  \w     34.00  70.00   0.50    0.05    --   32.00  75.00 -57.72   72
 11  \w     51.00  87.00   0.50    0.05    --   48.00  73.00-166.00   72
 12  \w     47.00  83.00   0.50    0.05    --   44.00  73.00 -61.84   72
 13  \w     48.00  83.00   0.50    0.05    --   44.00  72.00-136.26   70
 14  \w     32.00  67.00   0.50    0.05    --   28.00  72.00-129.69   70
 15  \w     52.00  87.00   0.50    0.05    --   48.00  72.00-114.98   70
 16  \w     47.00  83.00   0.50    0.05    --   44.00  73.00  42.97   72
 17  \w     29.00  64.00   0.50    0.05    --   24.00  71.00   3.99   70
 18  \w     35.00  71.00   0.50    0.05    --   32.00  74.00 123.00   72
 19  \w     40.00  75.00   0.50    0.05    --   36.00  72.00 150.97   70
 20  \w     52.00  87.00   0.50    0.05    --   48.00  72.00 162.12   70
 21  \w     43.00  79.00   0.50    0.05    --   40.00  73.00 120.00   72
 22  \w     45.00  80.00   0.50    0.05    --   40.00  70.00  97.22   70
 23  \w     54.00  89.00   0.50    0.05    --   48.00  68.00 121.83   70
 24  \w     49.00  84.00   0.50    0.05    --   44.00  71.00  65.55   70
 25  \w     45.00  80.00   0.50    0.05    --   40.00  70.00  36.62   70
 26  \w     49.00  85.00   0.50    0.05    --   44.00  69.00  12.81   72
 27  \w     41.00  77.00   0.50    0.05    --   36.00  69.00 -80.92   72
 28  \w     11.00  37.00   0.50    0.05    --   59.82 -30.00 -30.00   52
 29  \w     11.00  37.00   0.50    0.05    --   59.82 -30.00 -60.00   52
 30  \w     11.00  37.00   0.50    0.05    --   59.82 -30.00-120.00   52
 31  \w     11.00  37.00   0.50    0.05    --   59.82 -30.00-180.00   52
 32  \w     11.00  37.00   0.50    0.05    --   59.82 -30.00   0.00   52
 33  \w     11.00  37.00   0.50    0.05    --   59.82 -30.00  30.00   52
 34  \w     11.00  37.00   0.50    0.05    --   59.82 -30.00  90.00   52
 35  \w     11.00  37.00   0.50    0.05    --   59.82 -30.00 120.00   52
 36  \w     11.00  37.00   0.50    0.05    --   59.82 -30.00  60.00   52
 37  \w     11.00  37.00   0.50    0.05    --   59.82 -30.00-150.00   52
 38  \w     89.00 115.00   0.50    0.05    --   81.25 125.00-180.00   52
 39  \w     79.00 127.00   0.50    0.05    --   81.25 125.00-120.00   96
 40  \w     79.00 127.00   0.50    0.05    --   81.25 125.00 -30.00   96
 41  \w     79.00 127.00   0.50    0.05    --   81.25 125.00   0.00   96
 42  \w     79.00 127.00   0.50    0.05    --   81.25 125.00 120.00   96
 43  \w     79.00 127.00   0.50    0.05    --   81.25 125.00  90.00   96
 44  \w     83.00 110.00   0.50    0.05    --   81.25 125.00 -90.00   54
 45  \w     70.00 106.00   0.50    0.05    --   68.00  75.00-149.84   72
 46  \w     64.00  99.00   0.50    0.05    --   60.00  72.00-152.61   70
 47  \w     63.00  99.00   0.50    0.05    --   60.00  74.00 -86.76   72
 48  \w     60.00  95.00   0.50    0.05    --   56.00  72.00 -49.60   70
 49  \w     56.00  91.00   0.50    0.05    --   52.00  72.00  16.70   70
 50  \w     59.00  95.00   0.50    0.05    --   56.00  73.00  63.34   72
 51  \w     65.00 100.00   0.50    0.05    --   60.00  71.00  73.08   70
 52  \w     59.00  95.00   0.50    0.05    --   56.00  73.00 108.43   72
 53  \w     68.00 103.00   0.50    0.05    --   64.00  72.00 161.37   70
 54  \w     65.00 100.00   0.50    0.05    --   60.00  70.00 166.55   70
 55  \w     65.00 100.00   0.50    0.05    --   60.00  71.00 126.40   70
 56  \w     61.00  96.00   0.50    0.05    --   56.00  71.00  89.60   70
 57  \w     61.00  96.00   0.50    0.05    --   56.00  70.00  40.69   70
 58  \w     65.00 101.00   0.50    0.05    --   60.00  69.00   9.13   72
 59  \w     61.00  96.00   0.50    0.05    --   56.00  70.00  -9.75   70
 60  \w     69.00 105.00   0.50    0.05    --   64.00  69.00 -71.64   72
 61  \w     65.00 100.00   0.50    0.05    --   60.00  71.00-109.39   70
 62  \w     33.00 111.00   0.50    0.05    --   71.95   0.00 -30.00  156
 63  \w      8.00  41.00   0.50    0.05    --   16.00  91.00  14.19   66
 64  \w     15.00  42.00   0.50    0.05    --   20.00  86.00 103.82   54
 65  \w     13.00  42.00   0.50    0.05    --   20.00  90.00 139.83   58
 66  \w     13.00  42.00   0.50    0.05    --   20.00  90.00 -19.06   58
 67  \w     14.00  42.00   0.50    0.05    --   20.00  88.00-100.51   56
 68  \w     12.00  41.00   0.50    0.05    --   20.00  91.00-156.52   58
 69  \w    -74.00 -22.00   0.50    0.05    --  -62.47  97.00 -31.00  104
 70  \w    -83.00 -31.00   0.50    0.05    --  -71.33  97.00 -31.00  104
 71  \w    -88.00 -35.00   0.50    0.05    --  -76.20  97.00 -31.00  106
 72  \w   -107.00 -30.00   0.50    0.05    --  -76.20 125.00   0.00  154
 73  \w    -42.00  -7.00   0.50    0.05    --  -16.00 116.00 153.09   70
 74  \w    -35.00  -9.00   0.50    0.05    --   -8.00 118.00   5.52   52
 75  \w   -104.00 -67.00   0.50    0.05    --  -60.00 -60.00 -55.85   74
 76  \w   -114.00 -78.00   0.50    0.05    --  -76.00 -75.00 -13.51   72
 77  \w   -102.00 -66.00   0.50    0.05    --  -64.00 -75.00-147.34   72
 78  \w   -106.00 -71.00   0.50    0.05    --  -68.00 -74.00 -97.85   70
 79  \w   -110.00 -74.00   0.50    0.05    --  -72.00 -75.00  41.67   72
 80  \w   -115.00 -80.00   0.50    0.05    --  -76.60 -73.00  53.11   70
 81  \w   -114.00 -78.00   0.50    0.05    --  -76.00 -75.00  86.76   72
 82  \w   -110.00 -74.00   0.50    0.05    --  -72.00 -75.00 175.54   72
 83  \w   -111.00 -76.00   0.50    0.05    --  -72.00 -72.00 132.05   70
 84  \w   -107.00 -71.00   0.50    0.05    --  -68.00 -73.00  99.27   72
 85  \w   -116.00 -81.00   0.50    0.05    --  -76.60 -71.00 -25.14   70
 86  \w    -92.00 -56.00   0.50    0.05    --  -52.00 -71.00 -51.87   72
 87  \w   -107.00 -72.00   0.50    0.05    --  -68.00 -72.00 -49.40   70
 88  \w   -112.00 -77.00   0.50    0.05    --  -72.00 -70.00 -66.19   70
 89  \w   -116.00 -81.00   0.50    0.05    --  -76.60 -71.00 -78.06   70
 90  \w    -94.00 -58.00   0.50    0.05    --  -52.00 -65.00-130.34   72
 91  \w   -112.00 -77.00   0.50    0.05    --  -72.00 -70.00-114.59   70
 92  \w   -119.00 -83.00   0.50    0.05    --  -76.60 -62.00-136.77   72
 93  \w   -120.00 -84.00   0.50    0.05    --  -76.60 -61.00  -2.07   72
 94  \w   -117.00 -82.00   0.50    0.05    --  -76.60 -68.00  22.34   70
 95  \w   -104.00 -69.00   0.50    0.05    --  -64.00 -70.00  74.93   70
 96  \w   -103.00 -67.00   0.50    0.05    --  -60.00 -62.00 167.14   72
 97  \w   -122.00 -74.00   0.50    0.05    --  -76.20-125.00  30.00   96
 98  \w   -122.00 -74.00   0.50    0.05    --  -76.20-125.00 150.00   96
 99  \w   -122.00 -74.00   0.50    0.05    --  -76.20-125.00 120.00   96
100  \w   -122.00 -74.00   0.50    0.05    --  -76.20-125.00-120.00   96
101  \w   -122.00 -74.00   0.50    0.05    --  -76.20-125.00-180.00   96
102  \w    -37.00 -11.00   0.50    0.05    --  -16.00 -86.00-100.56   52
103  \w     28.00 104.00   0.50    0.05    --   73.61-125.00-180.00  152
104  \w     35.00 111.00   0.50    0.05    --   81.25-125.00-150.00  152
105  \w     41.00  93.00   0.50    0.05    --   81.25 -97.00-139.00  104
106  \w     19.00  72.00   0.50    0.05    --   59.82 -97.00-139.00  106
107  \w     31.00  84.00   0.50    0.05    --   71.95 -97.00-139.00  106
108  \w     32.00  83.00   0.50    0.05    --   71.95 -95.00 -60.00  102
109  \w     45.00 109.00   0.50    0.05    --   81.25-125.00 -60.00  128
110  \w     35.00 111.00   0.50    0.05    --   81.25-125.00   0.00  152
111  \w     34.00  84.00   0.50    0.05    --   73.61 -95.00-120.00  100
112  \w     41.00  92.00   0.50    0.05    --   81.25 -95.00  30.00  102
113  \w     32.00  83.00   0.50    0.05    --   71.95 -95.00  90.00  102
114  \w     35.00 111.00   0.50    0.05    --   81.25-125.00 150.00  152
;
_diffrn_measurement_device         'four-circle diffractometer'
_diffrn_measurement_device_type    'XtaLAB Synergy R, DW system, HyPix-Arc 150'
_diffrn_measurement_method         '\w scans'
_diffrn_orient_matrix_type        
 'CrysAlisPro convention (1999,Acta A55,543-557)'
_diffrn_orient_matrix_UB_11        0.1827359000
_diffrn_orient_matrix_UB_12        -0.0702974000
_diffrn_orient_matrix_UB_13        -0.0064599000
_diffrn_orient_matrix_UB_21        0.0573312000
_diffrn_orient_matrix_UB_22        0.0285565000
_diffrn_orient_matrix_UB_23        0.0778239000
_diffrn_orient_matrix_UB_31        -0.1172534000
_diffrn_orient_matrix_UB_32        -0.0955209000
_diffrn_orient_matrix_UB_33        0.0280020000
_diffrn_radiation_monochromator    mirror
_diffrn_radiation_probe            x-ray
_diffrn_radiation_type             'Cu K\a'
_diffrn_radiation_wavelength       1.54184
_diffrn_source                     'Rotating-anode X-ray tube'
_diffrn_source_type                'Rigaku (Cu) X-ray Source'
_reflns_Friedel_coverage           0.706
_reflns_Friedel_fraction_full      1.000
_reflns_Friedel_fraction_max       0.968
_reflns_number_gt                  3238
_reflns_number_total               3259
_reflns_odcompleteness_completeness  100.00
_reflns_odcompleteness_iscentric   1
_reflns_odcompleteness_theta       66.97
_reflns_special_details
;
 Reflections were merged by SHELXL according to the crystal
 class for the calculation of statistics and refinement.
 
 _reflns_Friedel_fraction is defined as the number of unique
 Friedel pairs measured divided by the number that would be
 possible theoretically, ignoring centric projections and
 systematic absences.
;
_reflns_threshold_expression       'I > 2\s(I)'
_computing_cell_refinement         'CrysAlisPro 1.171.41.110a (Rigaku OD, 2021)'
_computing_data_collection         'CrysAlisPro 1.171.41.110a (Rigaku OD, 2021)'
_computing_data_reduction          'CrysAlisPro 1.171.41.110a (Rigaku OD, 2021)'
_computing_molecular_graphics      'Olex2 1.3 (Dolomanov et al., 2009)'
_computing_publication_material    'Olex2 1.3 (Dolomanov et al., 2009)'
_computing_structure_refinement    'ShelXL 2018/3 (Sheldrick, 2015)'
_computing_structure_solution      'ShelXT 2018/2 (Sheldrick, 2015)'
_refine_diff_density_max           0.177
_refine_diff_density_min           -0.122
_refine_diff_density_rms           0.032
_refine_ls_abs_structure_details
;
 Flack x determined using 1338 quotients [(I+)-(I-)]/[(I+)+(I-)]
 (Parsons, Flack and Wagner, Acta Cryst. B69 (2013) 249-259).
;
_refine_ls_abs_structure_Flack     -0.03(3)
_refine_ls_extinction_coef         0.0030(3)
_refine_ls_extinction_expression  
 'Fc^*^=kFc[1+0.001xFc^2^\l^3^/sin(2\q)]^-1/4^'
_refine_ls_extinction_method       'SHELXL-2018/3 (Sheldrick 2018)'
_refine_ls_goodness_of_fit_ref     1.038
_refine_ls_hydrogen_treatment      constr
_refine_ls_matrix_type             full
_refine_ls_number_parameters       237
_refine_ls_number_reflns           3259
_refine_ls_number_restraints       0
_refine_ls_R_factor_all            0.0245
_refine_ls_R_factor_gt             0.0244
_refine_ls_restrained_S_all        1.038
_refine_ls_shift/su_max            0.000
_refine_ls_shift/su_mean           0.000
_refine_ls_structure_factor_coef   Fsqd
_refine_ls_weighting_details      
 'w=1/[\s^2^(Fo^2^)+(0.0373P)^2^+0.2932P] where P=(Fo^2^+2Fc^2^)/3'
_refine_ls_weighting_scheme        calc
_refine_ls_wR_factor_gt            0.0644
_refine_ls_wR_factor_ref           0.0645
_refine_special_details            ?
_olex2_refinement_description
;
1. Fixed Uiso
 At 1.2 times of:
  All C(H) groups, All C(H,H) groups
 At 1.5 times of:
  All C(H,H,H) groups
2.a Secondary CH2 refined with riding coordinates:
 C1(H1A,H1B)
2.b Aromatic/amide H refined with riding coordinates:
 C4(H4), C5(H5), C7(H7), C8(H8), C9(H9), C15(H15), C16(H16), C17(H17),
 C18(H18), C20(H20), C21(H21)
2.c Idealised Me refined as rotating group:
 C24(H24A,H24B,H24C)
;
_atom_sites_solution_hydrogens     geom
_atom_sites_solution_primary       dual
_atom_sites_solution_secondary     difmap
loop_
  _atom_site_label
  _atom_site_type_symbol
  _atom_site_fract_x
  _atom_site_fract_y
  _atom_site_fract_z
  _atom_site_U_iso_or_equiv
  _atom_site_adp_type
  _atom_site_occupancy
  _atom_site_site_symmetry_order
  _atom_site_calc_flag
  _atom_site_refinement_flags_posn
  _atom_site_refinement_flags_adp
  _atom_site_refinement_flags_occupancy
  _atom_site_disorder_assembly
  _atom_site_disorder_group
 O1 O -0.15850(16) 0.75167(8) 0.89483(5) 0.0270(2) Uani 1 1 d . . . . .
 O2 O 0.10498(15) 0.66739(9) 0.94727(5) 0.0260(2) Uani 1 1 d . . . . .
 C1 C -0.0962(2) 0.69577(13) 0.95767(8) 0.0295(3) Uani 1 1 d . . . . .
 H1A H -0.176338 0.631393 0.964598 0.035 Uiso 1 1 calc R U . . .
 H1B H -0.110077 0.741210 1.000797 0.035 Uiso 1 1 calc R U . . .
 C2 C 0.1232(2) 0.66768(11) 0.87291(7) 0.0212(3) Uani 1 1 d . . . . .
 C3 C 0.2801(2) 0.62688(11) 0.83329(7) 0.0197(3) Uani 1 1 d . . . . .
 C4 C 0.4470(2) 0.58045(11) 0.86684(7) 0.0222(3) Uani 1 1 d . . . . .
 H4 H 0.456057 0.577791 0.917844 0.027 Uiso 1 1 calc R U . . .
 C5 C 0.5918(2) 0.54033(11) 0.82573(8) 0.0223(3) Uani 1 1 d . . . . .
 H5 H 0.711966 0.520670 0.847401 0.027 Uiso 1 1 calc R U . . .
 C6 C 0.5656(2) 0.52720(11) 0.74966(8) 0.0210(3) Uani 1 1 d . . . . .
 C7 C 0.7002(2) 0.46497(12) 0.71111(8) 0.0248(3) Uani 1 1 d . . . . .
 H7 H 0.819691 0.444705 0.733034 0.030 Uiso 1 1 calc R U . . .
 C8 C 0.6598(2) 0.43361(12) 0.64225(8) 0.0269(3) Uani 1 1 d . . . . .
 H8 H 0.752810 0.394237 0.615430 0.032 Uiso 1 1 calc R U . . .
 C9 C 0.4800(2) 0.46014(11) 0.61178(8) 0.0238(3) Uani 1 1 d . . . . .
 H9 H 0.448307 0.432737 0.565602 0.029 Uiso 1 1 calc R U . . .
 C10 C 0.3461(2) 0.52474(11) 0.64619(7) 0.0203(3) Uani 1 1 d . . . . .
 C11 C 0.3939(2) 0.56670(11) 0.71548(7) 0.0184(3) Uani 1 1 d . . . . .
 C12 C 0.2671(2) 0.63676(10) 0.75694(8) 0.0187(3) Uani 1 1 d . . . . .
 C13 C 0.1281(2) 0.71083(11) 0.72698(8) 0.0193(3) Uani 1 1 d . . . . .
 C14 C 0.1562(2) 0.76453(11) 0.65821(7) 0.0205(3) Uani 1 1 d . . . . .
 C15 C 0.3363(2) 0.76519(11) 0.62103(8) 0.0225(3) Uani 1 1 d . . . . .
 H15 H 0.444227 0.728203 0.640884 0.027 Uiso 1 1 calc R U . . .
 C16 C 0.3587(2) 0.81809(11) 0.55685(8) 0.0262(3) Uani 1 1 d . . . . .
 H16 H 0.481061 0.816708 0.532902 0.031 Uiso 1 1 calc R U . . .
 C17 C 0.2021(3) 0.87418(12) 0.52639(8) 0.0288(3) Uani 1 1 d . . . . .
 H17 H 0.216184 0.907765 0.480916 0.035 Uiso 1 1 calc R U . . .
 C18 C 0.0290(2) 0.87990(12) 0.56301(8) 0.0279(3) Uani 1 1 d . . . . .
 H18 H -0.075662 0.919521 0.543098 0.033 Uiso 1 1 calc R U . . .
 C19 C 0.0028(2) 0.82806(11) 0.62982(8) 0.0233(3) Uani 1 1 d . . . . .
 C20 C -0.1720(2) 0.84362(12) 0.67059(9) 0.0264(3) Uani 1 1 d . . . . .
 H20 H -0.278890 0.879959 0.649414 0.032 Uiso 1 1 calc R U . . .
 C21 C -0.1870(2) 0.80729(11) 0.73879(8) 0.0248(3) Uani 1 1 d . . . . .
 H21 H -0.299351 0.823292 0.766660 0.030 Uiso 1 1 calc R U . . .
 C22 C -0.0335(2) 0.74466(11) 0.76905(8) 0.0210(3) Uani 1 1 d . . . . .
 C23 C -0.0296(2) 0.71762(11) 0.84243(8) 0.0215(3) Uani 1 1 d . . . . .
 C24 C 0.1494(2) 0.53616(12) 0.61046(8) 0.0242(3) Uani 1 1 d . . . . .
 H24A H 0.049860 0.549722 0.647168 0.036 Uiso 1 1 calc R U . . .
 H24B H 0.117650 0.470759 0.584602 0.036 Uiso 1 1 calc R U . . .
 H24C H 0.153096 0.595424 0.576422 0.036 Uiso 1 1 calc R U . . .

loop_
  _atom_site_aniso_label
  _atom_site_aniso_U_11
  _atom_site_aniso_U_22
  _atom_site_aniso_U_33
  _atom_site_aniso_U_23
  _atom_site_aniso_U_13
  _atom_site_aniso_U_12
 O1 0.0273(6) 0.0265(5) 0.0270(5) -0.0013(4) 0.0058(4) 0.0044(5)
 O2 0.0262(5) 0.0322(6) 0.0196(5) -0.0024(4) 0.0007(4) 0.0005(5)
 C1 0.0288(8) 0.0342(8) 0.0256(7) -0.0013(6) 0.0052(6) 0.0033(7)
 C2 0.0245(7) 0.0199(6) 0.0192(6) -0.0017(5) -0.0008(5) -0.0040(6)
 C3 0.0200(7) 0.0161(6) 0.0230(7) 0.0000(5) -0.0013(5) -0.0012(5)
 C4 0.0242(7) 0.0212(7) 0.0212(6) 0.0010(5) -0.0059(6) -0.0023(6)
 C5 0.0187(7) 0.0211(7) 0.0270(7) 0.0040(5) -0.0052(6) 0.0001(6)
 C6 0.0202(6) 0.0172(6) 0.0258(7) 0.0036(5) 0.0011(6) -0.0010(5)
 C7 0.0191(7) 0.0237(7) 0.0314(8) 0.0058(6) 0.0015(6) 0.0036(5)
 C8 0.0263(7) 0.0238(7) 0.0306(7) 0.0023(6) 0.0075(6) 0.0055(6)
 C9 0.0281(8) 0.0211(7) 0.0221(7) 0.0004(5) 0.0040(6) -0.0015(6)
 C10 0.0214(7) 0.0175(6) 0.0221(7) 0.0023(5) 0.0004(6) -0.0020(5)
 C11 0.0172(6) 0.0159(6) 0.0220(6) 0.0032(5) 0.0012(5) -0.0012(5)
 C12 0.0176(6) 0.0162(6) 0.0223(7) 0.0006(5) -0.0007(5) -0.0024(5)
 C13 0.0187(6) 0.0161(6) 0.0231(7) -0.0010(5) -0.0033(5) -0.0019(5)
 C14 0.0242(7) 0.0148(6) 0.0225(6) -0.0013(5) -0.0041(6) -0.0003(5)
 C15 0.0246(7) 0.0178(6) 0.0251(7) 0.0012(5) -0.0013(6) 0.0000(6)
 C16 0.0318(8) 0.0219(7) 0.0250(7) -0.0002(6) 0.0011(6) -0.0018(6)
 C17 0.0411(9) 0.0231(7) 0.0221(7) 0.0031(6) -0.0054(6) -0.0021(6)
 C18 0.0336(8) 0.0231(7) 0.0270(7) 0.0024(6) -0.0106(6) 0.0019(7)
 C19 0.0251(7) 0.0185(6) 0.0265(7) -0.0021(6) -0.0069(6) -0.0001(6)
 C20 0.0236(7) 0.0216(7) 0.0340(8) 0.0008(6) -0.0080(6) 0.0040(6)
 C21 0.0194(7) 0.0211(7) 0.0341(8) -0.0025(6) -0.0010(6) 0.0028(5)
 C22 0.0207(7) 0.0161(6) 0.0263(7) -0.0010(5) -0.0024(6) -0.0019(5)
 C23 0.0200(7) 0.0181(7) 0.0265(7) -0.0035(5) 0.0027(6) -0.0008(5)
 C24 0.0247(7) 0.0234(7) 0.0245(7) -0.0025(6) -0.0047(6) -0.0016(6)

_geom_special_details
;
 All esds (except the esd in the dihedral angle between two l.s. planes)
 are estimated using the full covariance matrix.  The cell esds are taken
 into account individually in the estimation of esds in distances, angles
 and torsion angles; correlations between esds in cell parameters are only
 used when they are defined by crystal symmetry.  An approximate (isotropic)
 treatment of cell esds is used for estimating esds involving l.s. planes.
;
loop_
  _geom_bond_atom_site_label_1
  _geom_bond_atom_site_label_2
  _geom_bond_distance
  _geom_bond_site_symmetry_2
  _geom_bond_publ_flag
 O1 C1 1.4295(19) . ?
 O1 C23 1.3836(17) . ?
 O2 C1 1.4383(19) . ?
 O2 C2 1.3868(16) . ?
 C1 H1A 0.9900 . ?
 C1 H1B 0.9900 . ?
 C2 C3 1.402(2) . ?
 C2 C23 1.348(2) . ?
 C3 C4 1.4289(19) . ?
 C3 C12 1.4265(19) . ?
 C4 H4 0.9500 . ?
 C4 C5 1.352(2) . ?
 C5 H5 0.9500 . ?
 C5 C6 1.434(2) . ?
 C6 C7 1.408(2) . ?
 C6 C11 1.4277(19) . ?
 C7 H7 0.9500 . ?
 C7 C8 1.367(2) . ?
 C8 H8 0.9500 . ?
 C8 C9 1.398(2) . ?
 C9 H9 0.9500 . ?
 C9 C10 1.385(2) . ?
 C10 C11 1.4298(19) . ?
 C10 C24 1.5104(19) . ?
 C11 C12 1.4602(19) . ?
 C12 C13 1.4469(19) . ?
 C13 C14 1.4590(19) . ?
 C13 C22 1.422(2) . ?
 C14 C15 1.415(2) . ?
 C14 C19 1.4242(19) . ?
 C15 H15 0.9500 . ?
 C15 C16 1.375(2) . ?
 C16 H16 0.9500 . ?
 C16 C17 1.405(2) . ?
 C17 H17 0.9500 . ?
 C17 C18 1.370(2) . ?
 C18 H18 0.9500 . ?
 C18 C19 1.414(2) . ?
 C19 C20 1.432(2) . ?
 C20 H20 0.9500 . ?
 C20 C21 1.351(2) . ?
 C21 H21 0.9500 . ?
 C21 C22 1.432(2) . ?
 C22 C23 1.405(2) . ?
 C24 H24A 0.9800 . ?
 C24 H24B 0.9800 . ?
 C24 H24C 0.9800 . ?

loop_
  _geom_angle_atom_site_label_1
  _geom_angle_atom_site_label_2
  _geom_angle_atom_site_label_3
  _geom_angle
  _geom_angle_site_symmetry_1
  _geom_angle_site_symmetry_3
  _geom_angle_publ_flag
 C23 O1 C1 103.28(11) . . ?
 C2 O2 C1 102.69(11) . . ?
 O1 C1 O2 107.48(12) . . ?
 O1 C1 H1A 110.2 . . ?
 O1 C1 H1B 110.2 . . ?
 O2 C1 H1A 110.2 . . ?
 O2 C1 H1B 110.2 . . ?
 H1A C1 H1B 108.5 . . ?
 O2 C2 C3 126.24(13) . . ?
 C23 C2 O2 110.45(13) . . ?
 C23 C2 C3 123.26(13) . . ?
 C2 C3 C4 122.46(13) . . ?
 C2 C3 C12 116.21(13) . . ?
 C12 C3 C4 121.30(13) . . ?
 C3 C4 H4 120.1 . . ?
 C5 C4 C3 119.76(13) . . ?
 C5 C4 H4 120.1 . . ?
 C4 C5 H5 119.7 . . ?
 C4 C5 C6 120.50(13) . . ?
 C6 C5 H5 119.7 . . ?
 C7 C6 C5 118.88(13) . . ?
 C7 C6 C11 120.65(13) . . ?
 C11 C6 C5 120.09(13) . . ?
 C6 C7 H7 119.9 . . ?
 C8 C7 C6 120.27(14) . . ?
 C8 C7 H7 119.9 . . ?
 C7 C8 H8 120.4 . . ?
 C7 C8 C9 119.23(14) . . ?
 C9 C8 H8 120.4 . . ?
 C8 C9 H9 118.7 . . ?
 C10 C9 C8 122.65(14) . . ?
 C10 C9 H9 118.7 . . ?
 C9 C10 C11 118.81(13) . . ?
 C9 C10 C24 116.47(13) . . ?
 C11 C10 C24 124.39(13) . . ?
 C6 C11 C10 117.38(12) . . ?
 C6 C11 C12 117.93(12) . . ?
 C10 C11 C12 124.24(12) . . ?
 C3 C12 C11 115.72(12) . . ?
 C3 C12 C13 118.69(13) . . ?
 C13 C12 C11 125.55(13) . . ?
 C12 C13 C14 123.38(13) . . ?
 C22 C13 C12 119.78(13) . . ?
 C22 C13 C14 116.38(12) . . ?
 C15 C14 C13 123.03(12) . . ?
 C15 C14 C19 117.44(13) . . ?
 C19 C14 C13 119.24(13) . . ?
 C14 C15 H15 119.2 . . ?
 C16 C15 C14 121.57(14) . . ?
 C16 C15 H15 119.2 . . ?
 C15 C16 H16 119.7 . . ?
 C15 C16 C17 120.56(15) . . ?
 C17 C16 H16 119.7 . . ?
 C16 C17 H17 120.4 . . ?
 C18 C17 C16 119.27(14) . . ?
 C18 C17 H17 120.4 . . ?
 C17 C18 H18 119.3 . . ?
 C17 C18 C19 121.41(14) . . ?
 C19 C18 H18 119.3 . . ?
 C14 C19 C20 120.01(13) . . ?
 C18 C19 C14 119.45(14) . . ?
 C18 C19 C20 120.45(13) . . ?
 C19 C20 H20 119.6 . . ?
 C21 C20 C19 120.86(14) . . ?
 C21 C20 H20 119.6 . . ?
 C20 C21 H21 120.0 . . ?
 C20 C21 C22 119.97(14) . . ?
 C22 C21 H21 120.0 . . ?
 C13 C22 C21 121.58(13) . . ?
 C23 C22 C13 116.43(13) . . ?
 C23 C22 C21 121.93(13) . . ?
 O1 C23 C22 126.48(13) . . ?
 C2 C23 O1 110.30(12) . . ?
 C2 C23 C22 122.41(13) . . ?
 C10 C24 H24A 109.5 . . ?
 C10 C24 H24B 109.5 . . ?
 C10 C24 H24C 109.5 . . ?
 H24A C24 H24B 109.5 . . ?
 H24A C24 H24C 109.5 . . ?
 H24B C24 H24C 109.5 . . ?

loop_
  _geom_torsion_atom_site_label_1
  _geom_torsion_atom_site_label_2
  _geom_torsion_atom_site_label_3
  _geom_torsion_atom_site_label_4
  _geom_torsion
  _geom_torsion_site_symmetry_1
  _geom_torsion_site_symmetry_2
  _geom_torsion_site_symmetry_3
  _geom_torsion_site_symmetry_4
  _geom_torsion_publ_flag
 O2 C2 C3 C4 -1.3(2) . . . . ?
 O2 C2 C3 C12 -179.63(13) . . . . ?
 O2 C2 C23 O1 -0.88(16) . . . . ?
 O2 C2 C23 C22 169.40(13) . . . . ?
 C1 O1 C23 C2 -13.84(15) . . . . ?
 C1 O1 C23 C22 176.37(14) . . . . ?
 C1 O2 C2 C3 -167.59(14) . . . . ?
 C1 O2 C2 C23 15.06(15) . . . . ?
 C2 O2 C1 O1 -23.49(15) . . . . ?
 C2 C3 C4 C5 178.55(13) . . . . ?
 C2 C3 C12 C11 -161.19(12) . . . . ?
 C2 C3 C12 C13 16.74(19) . . . . ?
 C3 C2 C23 O1 -178.33(12) . . . . ?
 C3 C2 C23 C22 -8.0(2) . . . . ?
 C3 C4 C5 C6 -10.8(2) . . . . ?
 C3 C12 C13 C14 150.69(13) . . . . ?
 C3 C12 C13 C22 -21.24(19) . . . . ?
 C4 C3 C12 C11 20.46(19) . . . . ?
 C4 C3 C12 C13 -161.61(13) . . . . ?
 C4 C5 C6 C7 -166.42(14) . . . . ?
 C4 C5 C6 C11 6.6(2) . . . . ?
 C5 C6 C7 C8 167.09(14) . . . . ?
 C5 C6 C11 C10 -161.34(13) . . . . ?
 C5 C6 C11 C12 11.28(19) . . . . ?
 C6 C7 C8 C9 -2.7(2) . . . . ?
 C6 C11 C12 C3 -23.92(18) . . . . ?
 C6 C11 C12 C13 158.31(13) . . . . ?
 C7 C6 C11 C10 11.56(19) . . . . ?
 C7 C6 C11 C12 -175.82(12) . . . . ?
 C7 C8 C9 C10 5.5(2) . . . . ?
 C8 C9 C10 C11 0.4(2) . . . . ?
 C8 C9 C10 C24 -173.24(13) . . . . ?
 C9 C10 C11 C6 -8.76(19) . . . . ?
 C9 C10 C11 C12 179.14(13) . . . . ?
 C10 C11 C12 C3 148.14(13) . . . . ?
 C10 C11 C12 C13 -29.6(2) . . . . ?
 C11 C6 C7 C8 -5.9(2) . . . . ?
 C11 C12 C13 C14 -31.6(2) . . . . ?
 C11 C12 C13 C22 156.46(13) . . . . ?
 C12 C3 C4 C5 -3.2(2) . . . . ?
 C12 C13 C14 C15 -12.4(2) . . . . ?
 C12 C13 C14 C19 173.89(13) . . . . ?
 C12 C13 C22 C21 -172.16(12) . . . . ?
 C12 C13 C22 C23 10.75(19) . . . . ?
 C13 C14 C15 C16 -178.89(13) . . . . ?
 C13 C14 C19 C18 -179.72(12) . . . . ?
 C13 C14 C19 C20 3.6(2) . . . . ?
 C13 C22 C23 O1 172.35(13) . . . . ?
 C13 C22 C23 C2 3.7(2) . . . . ?
 C14 C13 C22 C21 15.35(19) . . . . ?
 C14 C13 C22 C23 -161.73(12) . . . . ?
 C14 C15 C16 C17 0.5(2) . . . . ?
 C14 C19 C20 C21 6.4(2) . . . . ?
 C15 C14 C19 C18 6.3(2) . . . . ?
 C15 C14 C19 C20 -170.43(13) . . . . ?
 C15 C16 C17 C18 3.1(2) . . . . ?
 C16 C17 C18 C19 -1.8(2) . . . . ?
 C17 C18 C19 C14 -2.9(2) . . . . ?
 C17 C18 C19 C20 173.74(14) . . . . ?
 C18 C19 C20 C21 -170.25(14) . . . . ?
 C19 C14 C15 C16 -5.1(2) . . . . ?
 C19 C20 C21 C22 -5.3(2) . . . . ?
 C20 C21 C22 C13 -6.0(2) . . . . ?
 C20 C21 C22 C23 170.96(14) . . . . ?
 C21 C22 C23 O1 -4.7(2) . . . . ?
 C21 C22 C23 C2 -173.36(14) . . . . ?
 C22 C13 C14 C15 159.74(13) . . . . ?
 C22 C13 C14 C19 -13.92(19) . . . . ?
 C23 O1 C1 O2 23.10(15) . . . . ?
 C23 C2 C3 C4 175.73(13) . . . . ?
 C23 C2 C3 C12 -2.6(2) . . . . ?
 C24 C10 C11 C6 164.37(13) . . . . ?
 C24 C10 C11 C12 -7.7(2) . . . . ?

_shelx_res_file
;
TITL fc-06162021.res in P2(1)2(1)2(1)
    fc-06162021.res
    created by SHELXL-2018/3 at 15:50:53 on 21-Jun-2021
CELL 1.54184 6.858709 12.629339 18.573243 90 90 90
ZERR 4 0.00003 0.000055 0.000083 0 0 0
LATT -1
SYMM 0.5-X,-Y,0.5+Z
SYMM -X,0.5+Y,0.5-Z
SYMM 0.5+X,0.5-Y,-Z
SFAC C H O
UNIT 96 64 8

L.S. 20
PLAN  5
SIZE 0.05 0.23 0.37
TEMP -133.15
CONF
BOND $H
fmap 2
acta
MORE -1
REM <olex2.extras>
REM <HklSrc "%.\\FC-06162021.hkl">
REM </olex2.extras>

WGHT    0.037300    0.293200
EXTI    0.003005
FVAR       6.28907
O1    3   -0.158503    0.751667    0.894829    11.00000    0.02732    0.02652 =
         0.02704   -0.00132    0.00575    0.00436
O2    3    0.104978    0.667389    0.947274    11.00000    0.02618    0.03224 =
         0.01963   -0.00241    0.00071    0.00053
C1    1   -0.096156    0.695773    0.957668    11.00000    0.02884    0.03420 =
         0.02555   -0.00132    0.00523    0.00325
AFIX  23
H1A   2   -0.176338    0.631393    0.964598    11.00000   -1.20000
H1B   2   -0.110077    0.741210    1.000797    11.00000   -1.20000
AFIX   0
C2    1    0.123240    0.667683    0.872911    11.00000    0.02447    0.01989 =
         0.01917   -0.00170   -0.00082   -0.00403
C3    1    0.280116    0.626876    0.833292    11.00000    0.02000    0.01615 =
         0.02296    0.00004   -0.00132   -0.00116
C4    1    0.446973    0.580448    0.866837    11.00000    0.02423    0.02117 =
         0.02122    0.00100   -0.00587   -0.00235
AFIX  43
H4    2    0.456057    0.577791    0.917844    11.00000   -1.20000
AFIX   0
C5    1    0.591835    0.540325    0.825731    11.00000    0.01873    0.02110 =
         0.02697    0.00405   -0.00519    0.00014
AFIX  43
H5    2    0.711966    0.520670    0.847401    11.00000   -1.20000
AFIX   0
C6    1    0.565570    0.527201    0.749659    11.00000    0.02019    0.01715 =
         0.02577    0.00357    0.00110   -0.00098
C7    1    0.700247    0.464971    0.711107    11.00000    0.01913    0.02374 =
         0.03142    0.00579    0.00154    0.00360
AFIX  43
H7    2    0.819691    0.444705    0.733034    11.00000   -1.20000
AFIX   0
C8    1    0.659782    0.433606    0.642252    11.00000    0.02635    0.02385 =
         0.03060    0.00225    0.00755    0.00547
AFIX  43
H8    2    0.752810    0.394237    0.615430    11.00000   -1.20000
AFIX   0
C9    1    0.479957    0.460137    0.611780    11.00000    0.02808    0.02107 =
         0.02210    0.00039    0.00401   -0.00152
AFIX  43
H9    2    0.448307    0.432737    0.565602    11.00000   -1.20000
AFIX   0
C10   1    0.346109    0.524741    0.646188    11.00000    0.02143    0.01753 =
         0.02206    0.00230    0.00039   -0.00205
C11   1    0.393900    0.566697    0.715475    11.00000    0.01721    0.01594 =
         0.02201    0.00321    0.00122   -0.00115
C12   1    0.267105    0.636756    0.756936    11.00000    0.01759    0.01615 =
         0.02231    0.00056   -0.00066   -0.00236
C13   1    0.128112    0.710835    0.726982    11.00000    0.01865    0.01606 =
         0.02311   -0.00103   -0.00331   -0.00186
C14   1    0.156175    0.764527    0.658205    11.00000    0.02418    0.01476 =
         0.02251   -0.00128   -0.00410   -0.00027
C15   1    0.336259    0.765187    0.621031    11.00000    0.02460    0.01782 =
         0.02513    0.00119   -0.00126   -0.00001
AFIX  43
H15   2    0.444227    0.728203    0.640884    11.00000   -1.20000
AFIX   0
C16   1    0.358697    0.818091    0.556850    11.00000    0.03178    0.02188 =
         0.02496   -0.00018    0.00106   -0.00175
AFIX  43
H16   2    0.481061    0.816708    0.532902    11.00000   -1.20000
AFIX   0
C17   1    0.202146    0.874182    0.526389    11.00000    0.04110    0.02312 =
         0.02208    0.00313   -0.00542   -0.00207
AFIX  43
H17   2    0.216184    0.907765    0.480916    11.00000   -1.20000
AFIX   0
C18   1    0.029001    0.879898    0.563010    11.00000    0.03361    0.02306 =
         0.02704    0.00241   -0.01063    0.00193
AFIX  43
H18   2   -0.075662    0.919521    0.543098    11.00000   -1.20000
AFIX   0
C19   1    0.002805    0.828062    0.629819    11.00000    0.02510    0.01846 =
         0.02646   -0.00212   -0.00691   -0.00010
C20   1   -0.172027    0.843621    0.670589    11.00000    0.02357    0.02161 =
         0.03402    0.00080   -0.00798    0.00398
AFIX  43
H20   2   -0.278890    0.879959    0.649414    11.00000   -1.20000
AFIX   0
C21   1   -0.187005    0.807290    0.738792    11.00000    0.01936    0.02105 =
         0.03413   -0.00246   -0.00096    0.00283
AFIX  43
H21   2   -0.299351    0.823292    0.766660    11.00000   -1.20000
AFIX   0
C22   1   -0.033474    0.744660    0.769046    11.00000    0.02072    0.01609 =
         0.02633   -0.00101   -0.00238   -0.00187
C23   1   -0.029562    0.717620    0.842427    11.00000    0.02001    0.01807 =
         0.02646   -0.00350    0.00266   -0.00075
C24   1    0.149411    0.536164    0.610458    11.00000    0.02470    0.02343 =
         0.02446   -0.00251   -0.00473   -0.00157
AFIX 137
H24A  2    0.049860    0.549722    0.647168    11.00000   -1.50000
H24B  2    0.117650    0.470759    0.584602    11.00000   -1.50000
H24C  2    0.153096    0.595424    0.576422    11.00000   -1.50000
AFIX   0
HKLF 4


REM  fc-06162021.res in P2(1)2(1)2(1)
REM wR2 = 0.0645, GooF = S = 1.038, Restrained GooF = 1.038 for all data
REM R1 = 0.0244 for 3238 Fo > 4sig(Fo) and 0.0245 for all 3259 data
REM 237 parameters refined using 0 restraints

END

WGHT      0.0373      0.2932

REM Highest difference peak  0.177,  deepest hole -0.122,  1-sigma level  0.032
Q1    1  -0.0956  0.8199  0.6430  11.00000  0.05    0.18
Q2    1   0.4061  0.4809  0.6383  11.00000  0.05    0.17
Q3    1   0.2179  0.6614  0.8573  11.00000  0.05    0.16
Q4    1   0.4653  0.5352  0.7376  11.00000  0.05    0.16
Q5    1   0.0246  0.6647  0.8540  11.00000  0.05    0.16
;
_shelx_res_checksum                54704
_shelx_hkl_file
;
   0   0   1 9.11440 4.91449   1
   0   0  -1 9.41276 4.83730   1
   0   0  -1 6.28518 3.20916  12
   0   0  -1 2.11878 4.70457  15
   0   0   1 5.63642 3.95456   3
   0   0   1 5.17894 4.35363  16
   0   0  -1 9.96186 3.43832   6
   0   0  -1 41.4834 4.93537  16
   0   0   1 9.53383 3.58223  12
   0   0   1 5.02062 4.87719  15
   0   0   1 13.3900 5.18548  61
   0   0   1 5.10182 4.06009  57
   0   0  -1 12.5031 4.18460  57
   0   0  -1 0.83164 4.55358  64
   0   0  -1 7.46987 4.91574  61
   0   0   1 3.57417 4.40567  47
   0   0  -1 0.23677 4.11387  47
   0   0   1 14.7051 5.40769  88
   0   0   1 3.25699 5.73293  86
   0   0   1 6.60960 5.53547  87
   0   0  -1 5.67171 5.57356  86
   0   0   1 16.2637 6.10788  75
   0   0  -1 3.67540 3.02658  31
   0   0   1 8.38547 3.97721  25
   0   0  -1 4.93513 3.93446  27
   0   0  -1 22.7371 4.08879  25
   0   0  -1 25.5316 5.20796  24
   0   0   1 13.6097 4.69713  32
   0   0  -1 14.6304 4.63884  32
   0   0   1 10.7819 3.63346  31
   0   0   1 3.06125 4.57246  24
   0   0   1 2.37859 4.09093  27
   0   0  -2 230476. 3223.90  15
   0   0   2 231945. 3223.71  61
   0   0   2 237796. 3222.86  62
   0   0  -2 258854. 3229.84  86
   0   0   2 266118. 3232.58  85
   0   0   2 244275. 3228.33  87
   0   0   2 255623. 3226.42  88
   0   0  -2 264673. 3229.71  75
   0   0   2 238101. 3217.47  31
   0   0   3 15.0959 10.6016  12
   0   0   3-0.65117 11.7300  16
   0   0  -3 12.7786 9.90734   6
   0   0  -3-4.76810 13.5909  15
   0   0  -3 3.23622 14.1572   1
   0   0   3 2.34370 10.4804   3
   0   0  -3 29.4372 8.60936  10
   0   0   3 4.82810 13.7081   1
   0   0  -3 10.7930 11.1512  16
   0   0  -3 20.1110 11.0998  57
   0   0  -3-0.83705 13.5691  64
   0   0   3 5.71998 15.6487  61
   0   0   3 5.59267 7.51927  58
   0   0   3 0.73842 12.7271  62
   0   0   3 51.5842 13.1994  97
   0   0   3 2.80695 8.98792  49
   0   0   3 20.4609 14.2106  47
   0   0   3 2.41358 15.1652  88
   0   0   3 9.69631 16.5826  85
   0   0   3 4.43850 17.0262  87
   0   0  -3 48.2579 17.2457  86
   0   0  -3 17.5338 8.78970  82
   0   0   3 12.9673 15.9244  75
   0   0   3-0.60124 11.0385  25
   0   0  -3-3.54645 10.1093  25
   0   0  -3 3.08549 12.6128  24
   0   0  -3 9.63619 11.9333  27
   0   0   3 4.63047 8.15002  26
   0   0  -4 197176. 2716.71  15
   0   0  -4 205618. 2708.07  16
   0   0  -4 202651. 2718.07   1
   0   0   4 202184. 2705.52   3
   0   0  -4 194044. 2700.60   6
   0   0   4 203699. 2709.70  16
   0   0   4 196438. 2700.80  12
   0   0   4 202154. 2717.68   1
   0   0   4 195025. 2713.15  62
   0   0  -4 203134. 2707.37  57
   0   0   4 194335. 2718.19  61
   0   0  -4 201002. 2720.11  64
   0   0   4 198657. 2706.66  60
   0   0   4 205756. 2700.17  63
   0   0   4 204752. 2709.60  97
   0   0  -4 198707. 2714.79  50
   0   0   4 194867. 2713.54  47
   0   0   4 203041. 2698.02  49
   0   0  -4 198039. 2698.74  82
   0   0   4 199461. 2727.94  85
   0   0   4 201057. 2717.42  88
   0   0   4 198722. 2722.03  87
   0   0   4 204770. 2713.21  89
   0   0   4 203110. 2704.95  78
   0   0   4 201890. 2721.02  75
   0   0  -4 194935. 2715.22  24
   0   0  -4 196687. 2708.17  27
   0   0   4 199316. 2706.80  25
   0   0   4 202897. 2694.85  26
   0   0   4 193835. 2717.14  32
   0   0   5 8.41197 19.1926  32
   0   0   5 0.71276 12.7743  26
   0   0   5 9.30358 15.6285  25
   0   0  -5 2.64424 19.9869  24
   0   0  -5 2.90477 19.9427  22
   0   0  -5 14.3046 15.9563  27
   0   0   5 3.38599 16.8918  16
   0   0  -5 16.1917 13.6346   6
   0   0   5 92.4973 19.4141  12
   0   0  -5 9.55418 21.3430   1
   0   0   5 20.8293 16.3581   3
   0   0   5 70.8060 8.96766   5
   0   0   5 16.8430 18.4135 112
   0   0   5 16.9377 17.2408  97
   0   0   5 3.76558 22.8090  47
   0   0  -5 22.3821 20.7795  50
   0   0   5 59.2206 14.8220  48
   0   0   5 15.1641 14.4549  49
   0   0   5-4.93577 20.5192  89
   0   0   5 19.4281 23.6942  87
   0   0  -5 5.81502 12.1783  82
   0   0   5 14.9259 22.2347  88
   0   0   5-5.00991 18.8585  78
   0   0   5 17.7581 22.7037  75
   0   0   5 5.82810 13.5872  63
   0   0   5 21.4906 17.7231  62
   0   0   5-2.14149 18.4917  60
   0   0   5 12.1012 9.13100  59
   0   0   5-1.41577 23.1992  61
   0   0  -5 21.4907 21.9273  64
   0   0  -5 4.30488 16.2299  57
   0   0   6 21616.6 325.343  26
   0   0  -6 22792.3 356.449  24
   0   0   6 22337.5 342.262  25
   0   0  -6 22236.8 346.178  27
   0   0  -6 21947.0 360.655  22
   0   0  -6 21673.4 357.705   1
   0   0  -6 22163.9 336.136   6
   0   0   6 20843.4 307.330   2
   0   0   6 22339.4 339.691   3
   0   0   6 20846.3 302.977   5
   0   0   6 21773.5 334.505  12
   0   0  -6 21839.8 345.365  16
   0   0   6 21793.5 348.442 112
   0   0   6 21905.0 344.986  97
   0   0  -6 21355.2 331.010 102
   0   0   6 21946.7 351.422  47
   0   0   6 21876.1 324.694  48
   0   0  -6 22544.8 355.676  50
   0   0   6 22066.5 351.260  89
   0   0   6 21899.1 362.379  87
   0   0   6 21992.3 356.204  88
   0   0  -6 21620.7 331.458  82
   0   0   6 21741.4 339.729  78
   0   0   6 22531.9 353.317  62
   0   0   6 21031.5 308.076  59
   0   0   6 22474.3 361.258  61
   0   0  -6 21346.2 360.228  64
   0   0   6 22006.8 330.612  63
   0   0   6 22407.1 344.468  60
   0   0  -6 22371.8 344.026  57
   0   0   7 2.04401 13.8186  26
   0   0  -7 3.83821 21.2185  24
   0   0  -7 88.5654 22.3800  27
   0   0  -7 19.2526 23.3177  22
   0   0   7 12.3963 21.0780  38
   0   0   7 21.3633 17.7180  25
   0   0  -7 8.71147 16.2029  37
   0   0   7 18.0664 20.6917  33
   0   0   7 9.77374 7.50393   2
   0   0   7 12.6709 16.1381   3
   0   0  -7 18.0617 25.8296   1
   0   0  -7 60.7255 17.0060   6
   0   0   7 11.0830 11.3222  17
   0   0   7 7.00765 19.9936 112
   0   0   7 20.4756 18.7471  97
   0   0  -7 4.92144 13.1519 102
   0   0   7 40.4174 23.1512  47
   0   0   7 69.1765 21.1063  44
   0   0   7 2.00402 14.6467  48
   0   0   7 8.93176 21.9370  89
   0   0   7-9.85002 24.0082  88
   0   0   7 2.17481 25.1439  87
   0   0   7-0.86598 12.1051  90
   0   0  -7 42.3236 18.1252  73
   0   0   7 1.42707 18.1129  78
   0   0   7 29.7788 14.0126  63
   0   0  -7 23.2439 22.6986  64
   0   0   7 6.35043 24.9908  61
   0   0   7 6.08811 8.27784  59
   0   0  -7 22.1823 16.9361  57
   0   0   7 55.0244 20.6491  60
   0   0   7 18.5112 21.3102  62
   0   0  -8 162217. 2234.23  37
   0   0   8 159169. 2209.49  26
   0   0   8 164377. 2251.86  38
   0   0  -8 156194. 2267.37  22
   0   0  -8 165579. 2259.41  24
   0   0  -8 159178. 2261.37   1
   0   0   8 161968. 2196.60  17
   0   0   8 162237. 2231.97   3
   0   0  -8 161606. 2230.36   6
   0   0   8 163086. 2248.51 112
   0   0   8 164325. 2237.53  97
   0   0  -8 161785. 2222.36 102
   0   0   8 160028. 2208.96 104
   0   0   8 158995. 2251.99  47
   0   0   8 160993. 2238.17  44
   0   0  -8 164093. 2259.55  50
   0   0   8 161253. 2207.76  48
   0   0   8 163390. 2215.53  91
   0   0   8 162886. 2250.26  89
   0   0   8 163060. 2260.42  88
   0   0   8 163866. 2202.08  90
   0   0  -8 160639. 2261.76  83
   0   0   8 164359. 2233.23  78
   0   0  -8 156091. 2228.81  73
   0   0   8 160594. 2255.04  62
   0   0   8 159728. 2239.30  60
   0   0   8 166261. 2217.70  63
   0   0  -9 13.3510 27.8179  24
   0   0  -9-3.93063 18.3137  37
   0   0   9 27.4509 22.9459  38
   0   0   9 14.1921 25.9214  33
   0   0  -9 2.96248 27.0543  22
   0   0   9 9.67093 21.0836   3
   0   0  -9-2.80817 27.1801   1
   0   0  -9-23.4399 25.4425  18
   0   0   9 16.4393 23.8139 112
   0   0  -9 13.3478 15.8519 102
   0   0  -9-15.9297 25.5399  50
   0   0  -9 55.9773 30.8000  51
   0   0   9 63.8019 32.5104  39
   0   0   9 25.6142 21.1582  44
   0   0  -9 8.45125 28.0852  83
   0   0   9 24.5388 18.2560  91
   0   0   9 50.9981 30.0472  89
   0   0   9 9.55433 22.4672  78
   0   0   9 22.5431 14.9842  63
   0   0  -9 11.1173 20.8547  57
   0   0   9 23.9418 23.9520  60
   0   0  -9 5.03035 20.6502  65
   0   0   9 110.919 28.5199  62
   0   0  10 295398. 4068.98  33
   0   0 -10 291575. 4060.34  24
   0   0 -10 297341. 4073.53  22
   0   0  10 295346. 4038.83 112
   0   0 -10 297507. 4065.29  51
   0   0  10 289371. 4067.94  39
   0   0  10 298074. 4032.63  44
   0   0  10 296850. 4053.79  47
   0   0 -10 298281. 4058.87  50
   0   0  10 295125. 4050.70  38
   0   0 -10 299717. 4069.30   1
   0   0  10 295886. 4021.39   3
   0   0 -10 289708. 4070.17  18
   0   0  10 293656. 4046.14  89
   0   0  10 298507. 4061.06  88
   0   0  10 291599. 4017.38  78
   0   0  10 285235. 4010.72  74
   0   0 -10 292911. 4069.67  56
   0   0 -10 296189. 4047.32  65
   0   0  10 287625. 4032.59  60
   0   0 -11 7.81476 33.6704  56
   0   0  11 45.2175 30.8812  62
   0   0 -11-3.55108 27.6316  50
   0   0 -11 3.72352 29.5149  51
   0   0  11 3.88370 29.3519  39
   0   0 -11 23.3575 31.9600  18
   0   0 -11 15.4267 27.9576  83
   0   0  11-3.59757 36.2752  88
   0   0  11 9.63385 18.7407  74
   0   0  11-3.83259 27.1722  33
   0   0 -11 3.97141 30.9021  21
   0   0 -11-7.92411 30.2421  22
   0   0  11-6.78475 25.6387  38
   0   0 -11 3.61792 30.4482  24
   0   0 -11 10.1797 19.0407  37
   0   0 -12 19419.2 406.417  51
   0   0 -12 18717.7 399.328  50
   0   0 -12 19350.0 409.517  18
   0   0 -12 18949.1 408.237  83
   0   0  12 19115.0 387.584  89
   0   0  12 19393.0 401.523  88
   0   0 -12 19660.6 413.617  21
   0   0 -12 19612.4 404.918  24
   0   0 -12 18286.0 409.348  22
   0   0  12 18879.4 406.960  33
   0   0 -12 19252.1 412.481  56
   0   0  12 19592.6 398.963  62
   0   0 -13 9.69045 33.1597  51
   0   0 -13 4.64889 33.7003  50
   0   0  13-10.1738 34.8139  39
   0   0 -13 19.9407 36.5288  18
   0   0  13-8.25749 29.6026  89
   0   0 -13-30.3412 39.7176  83
   0   0  13 55.4146 37.6907  33
   0   0 -13 5.05061 32.3892  21
   0   0 -13-5.08712 37.2757  56
   0   0  13-17.7919 32.9373  62
   0   0 -14 7118.56 235.870  50
   0   0  14 6934.07 243.237  39
   0   0 -14 7140.96 240.517  51
   0   0 -14 7507.52 244.539  18
   0   0 -14 7555.02 255.466  84
   0   0  14 7310.55 223.653  89
   0   0 -14 7009.22 241.867  83
   0   0  14 7108.31 244.443  33
   0   0 -14 7398.54 247.555  22
   0   0 -14 7560.03 248.511  23
   0   0 -14 7337.34 247.241  56
   0   0  14 7247.98 229.737  62
   0   0 -14 7572.36 247.124  52
   0   0 -15 6.01041 36.9034  51
   0   0  15-12.5979 44.1476  39
   0   0 -15 23.3529 34.7430  50
   0   0 -15 23.7841 35.9507  18
   0   0 -15 25.1054 35.4970  83
   0   0 -15 13.3294 45.0522  84
   0   0  15-30.1761 40.2264  89
   0   0 -15-6.26913 39.6412  22
   0   0 -15-5.99187 41.9954  21
   0   0  15 12.6481 36.3999  33
   0   0  15 5.39246 38.6632  62
   0   0 -15 6.12264 40.3400  52
   0   0 -15-12.5099 44.8471  56
   0   0  16 836.038 92.3300  39
   0   0 -16 817.804 87.0142  51
   0   0 -16 783.185 87.2660  18
   0   0 -16 788.250 90.1674  83
   0   0 -16 719.410 94.1233  84
   0   0 -16 744.713 89.9024  22
   0   0 -16 885.230 92.2314  23
   0   0 -16 767.439 84.3730  21
   0   0  16 800.845 82.8577  62
   0   0 -17 6.71834 43.0850  51
   0   0  17 6.99110 42.2701  39
   0   0  17-6.81428 37.1383 113
   0   0 -17 42.5751 41.5411  83
   0   0 -17 13.3845 44.6699  52
   0   0 -17-13.7829 46.5858  56
   0   0  17 66.1200 40.1223  62
   0   0 -17 34.9699 49.5862  22
   0   0  17 41.2469 46.4709  36
   0   0 -17 13.1417 47.6334  23
   0   0 -17 12.7033 41.2954  21
   0   0 -18 28525.7 642.571  84
   0   0 -18 27404.1 614.822  95
   0   0 -18 29035.0 624.708  83
   0   0  18 28105.2 616.990  39
   0   0 -18 29037.1 611.445  52
   0   0 -18 28774.8 619.374  56
   0   0 -18 28302.6 609.447  51
   0   0 -18 29030.5 599.986  21
   0   0 -18 28257.8 602.578  23
   0   0  18 28114.1 618.561  36
   0   0 -19 6.55988 45.4393  56
   0   0  19 16.4993 39.8692  62
   0   0 -19 36.9727 44.1823  52
   0   0  19 26.5312 48.0824  39
   0   0 -19-6.62279 46.9546  95
   0   0 -19 7.53170 48.9671  84
   0   0 -19 34.9235 52.2583  81
   0   0 -19 23.5436 42.6682  23
   0   0  19 33.8285 46.3037  36
   0   0  20-30.8659 43.2662  36
   0   0  20-13.1605 42.1986 114
   0   0 -20-17.3592 40.5553  99
   0   0 -20-46.9814 47.5838  98
   0   0  20-5.83743 41.8536  39
   0   0 -20 5.91886 40.0105  95
   0   0 -20-27.6133 44.8812  84
   0   0 -20 12.6081 42.0780  81
   0   0 -20 38.1085 38.5972  52
   0   0  20 9.57307 31.1191  62
   0   0 -20 23.7719 42.1342  56
   0   0  21 28.2305 40.9292 114
   0   0 -21-11.5552 42.3352  98
   0   0  21-9.43318 35.2884  39
   0   0 -21 24.2917 34.0510  95
   0   0 -21 11.8606 43.9140  84
   0   0 -21 21.3084 42.9868  81
   0   0  21-5.27244 38.2205  36
   0   0 -22 2210.49 112.378  81
   0   0 -22 2533.70 129.018  84
   0   0  22 2412.17 122.848 114
   0   0 -22 2416.13 124.733  98
   0   0  23 11.6877 24.9846 114
   0  -1   0 9.03383 6.02388  30
   0   1   0 9.55514 6.07575  30
   0  -1   0 37.4898 6.87446 111
   0  -1   0 8.05921 6.44908 107
   0  -1   0 17.6888 6.04377 100
   0   1   0 1.24054 5.79979 106
   0  -1   0 26.7670 7.92544 101
   0   1   0 3.91105 5.03997  96
   0   1   0 51.3333 6.94466  74
   0   1   0 4.54955 5.04379  62
   0   1   0 23.0115 5.91504  54
   0  -1  -1 7723.79 118.881  33
   0   1  -1 7984.74 123.614  29
   0   1   1 7969.67 125.038  21
   0  -1   1 7822.19 122.263  29
   0  -1  -1 7912.45 119.148  19
   0   1   1 8166.34 123.445  27
   0   1   1 7653.30 119.090  19
   0  -1  -1 7816.19 116.391  20
   0  -1  -1 7809.70 123.916  37
   0  -1  -1 7938.28 125.469  23
   0  -1  -1 7919.32 117.096  14
   0  -1  -1 8196.33 121.089  15
   0  -1  -1 7900.63 122.648   4
   0   1   1 7857.44 122.699   4
   0  -1  -1 7630.82 118.266   9
   0   1   1 7766.28 118.994  15
   0   1   1 8041.67 123.471   6
   0   1   1 8056.14 117.835   9
   0  -1  -1 7607.75 115.506  13
   0   1   1 7774.28 114.686  13
   0  -1  -1 8204.55 125.148   6
   0  -1  -1 8073.90 122.598 107
   0  -1   1 7509.35 124.242 108
   0   1  -1 8132.31 123.123 106
   0   1   1 7976.43 123.345 106
   0  -1  -1 7719.09 120.644 111
   0  -1   1 8111.56 122.358 107
   0  -1   1 7869.45 122.464 111
   0  -1   1 8011.52 124.784 100
   0  -1   1 7694.70 124.779 103
   0   1   1 7872.29 126.289  96
   0  -1  -1 8120.70 124.291  83
   0  -1  -1 7792.59 126.984  82
   0  -1   1 8321.75 124.616  74
   0   1  -1 8152.32 123.321  74
   0  -1  -1 8109.10 127.328  52
   0  -1  -1 7834.02 125.122  55
   0  -1  -1 8055.16 124.212  67
   0   1   1 8333.33 128.530  56
   0   1   1 7482.44 124.056  55
   0   1   1 7564.20 126.192  52
   0   1   1 8250.78 123.755  62
   0   1   2 15209.7 228.358  24
   0  -1  -2 15277.3 228.857  27
   0  -1  -2 14697.7 226.495  37
   0   1   2 14257.0 228.966  22
   0  -1  -2 15036.3 227.697  23
   0   1   2 15116.4 224.644  33
   0   1   2 14993.3 227.514  21
   0  -1  -2 14848.6 227.656  21
   0  -1  -2 14524.9 229.416  22
   0  -1   2 15167.2 224.682  28
   0   1   2 14950.4 226.591  18
   0   1   2 14714.1 224.141  10
   0  -1  -2 15122.2 223.532   9
   0   1  -2 15282.2 217.780  17
   0  -1  -2 15277.1 226.461  15
   0  -1  -2 15119.2 221.095  13
   0   1   2 15165.6 225.714   6
   0  -1  -2 14798.2 227.382   6
   0   1   2 15002.2 224.693  15
   0   1  -2 15280.8 223.066   3
   0  -1  -2 15060.5 224.473   4
   0  -1   2 15268.3 217.349 107
   0  -1  -2 14859.0 216.259 111
   0  -1  -2 14685.8 217.022 107
   0  -1   2 14578.8 223.482 108
   0   1   2 14678.3 218.121 106
   0   1  -2 15570.7 218.981 106
   0   1   2 15108.7 219.750 102
   0  -1   2 15306.5 223.260 100
   0  -1   2 15019.1 225.526 103
   0  -1  -2 14651.3 230.241  51
   0   1  -2 15108.9 215.153  47
   0   1   2 15041.5 227.571  50
   0  -1  -2 15135.1 217.580  46
   0   1   2 15485.2 217.751  45
   0   1   2 15308.4 229.921  93
   0   1  -2 14917.3 216.764  90
   0  -1   2 15401.7 220.839  91
   0  -1  -2 14933.4 229.602  82
   0   1  -2 15378.7 212.911  77
   0  -1   2 15109.3 224.886  74
   0   1   2 14832.3 218.977  65
   0  -1  -2 14734.1 230.499  56
   0  -1  -2 15058.8 229.765  52
   0   1   2 14300.9 228.733  56
   0   1   2 15545.0 227.011  61
   0   1   2 14789.5 227.168  62
   0   1  -2 15128.4 215.836  66
   0   1  -2 15129.7 221.655  63
   0   1  -3 689.934 28.3285  25
   0  -1   3 656.229 34.0647  38
   0   1   3 612.623 31.4058  22
   0   1   3 728.834 31.0400  33
   0   1  -3 677.130 24.8003  26
   0  -1   3 721.720 30.9284  32
   0  -1  -3 737.064 32.2510  27
   0   1  -3 734.125 24.1397  27
   0   1   3 684.122 30.8289  24
   0  -1  -3 756.168 32.3681  37
   0  -1  -3 687.175 31.6753  21
   0   1   3 697.634 30.9453  27
   0   1  -3 827.620 22.1284  31
   0   1  -3 717.536 29.7152  15
   0   1  -3 675.090 27.9476   3
   0  -1  -3 703.904 31.1592   9
   0  -1   3 839.747 24.7544  17
   0   1   3 727.311 29.5989  10
   0  -1  -3 715.795 30.5902   6
   0   1   3 693.707 31.8516  15
   0   1   3 660.599 29.7390  12
   0   1  -3 826.837 17.8415  10
   0   1   3 706.639 32.1904   1
   0   1   3 712.096 30.7193   6
   0  -1  -3 717.986 31.1233  13
   0  -1  -3 687.391 31.9040  15
   0  -1  -3 685.023 31.2157  18
   0   1  -3 744.338 23.1792   2
   0   1  -3 792.624 23.0059 106
   0  -1  -3 704.929 21.7572 111
   0   1   3 692.357 21.8480 106
   0   1   3 695.458 25.1418 102
   0  -1   3 772.263 27.6006 100
   0  -1  -3 618.444 31.1570  50
   0  -1   3 691.461 31.2732  39
   0   1   3 681.633 32.4459  47
   0  -1  -3 685.083 32.6051  51
   0   1   3 687.234 34.0248  86
   0  -1   3 742.486 31.2996  89
   0   1   3 684.317 33.4352  93
   0   1   3 668.989 35.1782  85
   0   1  -3 777.927 24.1367  90
   0  -1   3 712.309 25.9795  91
   0  -1  -3 692.928 32.0968  82
   0   1   3 669.487 34.9116  76
   0  -1   3 742.275 29.1788  78
   0   1   3 763.838 35.4683  75
   0   1  -3 737.386 28.2179  63
   0  -1  -3 748.342 34.2626  56
   0   1   3 782.606 33.3110  62
   0   1  -3 703.532 21.5189  66
   0   1   3 641.218 31.6811  64
   0   1   3 730.050 32.3851  61
   0  -1  -3 669.318 26.2928  65
   0  -1  -3 665.376 31.6911  52
   0  -1   3 899.220 29.3643  63
   0  -1   3 691.914 22.2392  60
   0   1  -3 688.925 20.2712  59
   0   1  -4 34754.0 484.693  27
   0   1   4 32959.4 502.297  24
   0   1  -4 33330.4 482.230  26
   0  -1  -4 33256.3 507.500  22
   0  -1  -4 36171.5 505.987  27
   0  -1   4 35220.2 510.100  38
   0  -1  -4 34724.4 499.969  37
   0  -1   4 34668.4 502.260  32
   0   1  -4 33849.8 478.782  31
   0   1   4 32387.1 502.837  33
   0   1   4 34534.4 500.574  27
   0   1  -4 35072.1 500.409  15
   0   1  -4 34791.0 477.745   6
   0   1  -4 33971.7 468.115  10
   0  -1  -4 34698.0 503.641   9
   0   1  -4 32851.3 504.467   1
   0   1   4 34092.3 493.638  16
   0   1  -4 33398.4 495.189  16
   0  -1  -4 34632.3 501.278  13
   0  -1  -4 33562.7 503.322  18
   0  -1   4 35110.3 479.276  17
   0   1   4 34310.6 496.809   6
   0   1   4 34283.2 503.378   1
   0  -1  -4 34329.4 499.280   6
   0   1  -4 35056.3 493.851   3
   0   1   4 34759.5 493.855  10
   0   1   4 34752.6 496.299  12
   0   1  -4 34077.9 472.139 106
   0  -1  -4 34282.3 473.121 111
   0   1   4 33131.1 471.857 106
   0  -1   4 34774.2 505.955 112
   0  -1   4 33805.8 494.864 110
   0  -1   4 34156.9 486.229 100
   0  -1   4 34823.5 492.393  47
   0  -1   4 34378.5 505.120  39
   0   1  -4 34005.5 486.250  49
   0  -1  -4 34207.8 506.961  51
   0  -1  -4 34782.9 504.585  50
   0  -1   4 34521.8 495.103  44
   0   1   4 35002.4 504.510  47
   0  -1   4 33781.0 476.383  92
   0  -1   4 35240.8 501.311  89
   0   1   4 34386.7 509.255  87
   0  -1   4 34025.4 485.664  91
   0  -1   4 34860.2 479.112  90
   0   1   4 33576.2 507.315  86
   0   1  -4 33449.5 468.838  82
   0  -1  -4 33913.2 500.533  82
   0  -1   4 35586.8 506.566  88
   0   1   4 33704.8 512.384  85
   0  -1   4 33902.2 472.251  70
   0   1   4 34202.0 508.494  75
   0  -1   4 34801.9 493.677  78
   0  -1  -4 33341.4 471.854  70
   0  -1   4 33544.0 472.218  69
   0   1   4 33410.1 511.040  76
   0  -1  -4 33940.5 472.160  69
   0  -1   4 35172.9 494.804  62
   0  -1  -4 33273.7 490.019  65
   0   1   4 34621.8 504.748  61
   0  -1   4 34304.4 490.964  63
   0   1  -4 34202.8 481.492  58
   0   1   4 32944.2 503.594  64
   0   1   4 34438.2 504.564  62
   0  -1  -4 34143.9 507.906  56
   0  -1   4 34531.9 483.214  60
   0   1   5 19298.1 309.090  27
   0  -1   5 19545.6 313.114  32
   0   1  -5 19811.4 301.985  25
   0   1  -5 19323.1 293.094  27
   0   1   5 19513.1 313.774  33
   0  -1  -5 19121.7 306.610  37
   0  -1  -5 19052.3 315.005  24
   0  -1   5 19814.7 318.122  38
   0  -1  -5 19565.1 317.251  21
   0   1   5 19688.7 300.763  25
   0  -1  -5 19279.1 312.163  27
   0  -1  -5 19054.3 318.740  22
   0  -1  -5 19170.2 306.460   6
   0  -1  -5 19186.3 314.713  18
   0  -1  -5 19581.3 311.771  13
   0  -1  -5 18698.9 311.902   9
   0   1  -5 19498.3 301.776   3
   0   1   5 19669.0 300.700  10
   0   1   5 18240.0 311.105   1
   0   1  -5 19305.1 283.822   6
   0   1   5 18664.3 302.385  16
   0   1  -5 19528.1 314.380   1
   0  -1   5 19782.5 283.082  17
   0  -1   5 18949.1 313.324 112
   0  -1  -5 18886.8 272.569 111
   0   1   5 18576.1 304.358  97
   0  -1  -5 19460.4 294.618 102
   0  -1   5 18903.0 314.454  39
   0   1   5 18969.9 313.413  47
   0   1  -5 19144.1 292.031  49
   0  -1  -5 19625.9 314.685  50
   0  -1  -5 19225.3 316.493  51
   0  -1   5 19019.8 302.391  44
   0  -1   5 19765.8 303.500  47
   0   1   5 18883.3 322.165  85
   0  -1   5 19762.9 315.616  88
   0   1  -5 19049.6 274.961  82
   0  -1  -5 19075.9 305.786  82
   0  -1   5 19441.4 309.647  89
   0  -1   5 19240.0 282.849  90
   0   1   5 18601.9 319.023  87
   0  -1   5 19527.4 292.461  91
   0  -1   5 19251.2 269.083  70
   0  -1   5 19474.6 300.635  78
   0  -1  -5 18734.6 267.932  70
   0   1   5 18135.5 321.050  76
   0  -1  -5 18853.0 270.110  73
   0   1   5 18586.3 316.504  75
   0  -1   5 19148.7 268.742  69
   0  -1  -5 18909.5 268.422  69
   0   1  -5 19336.5 303.351  57
   0  -1   5 19320.8 292.673  60
   0   1  -5 19890.6 318.890  64
   0  -1  -5 19596.1 301.666  65
   0   1   5 19324.2 313.842  62
   0  -1  -5 19066.3 318.101  56
   0   1  -5 19647.9 285.863  58
   0  -1   5 18993.2 303.858  62
   0   1   5 19462.0 315.878  61
   0   1   5 18810.6 313.821  64
   0  -1   6 48242.4 709.468  38
   0   1  -6 48745.2 704.892  24
   0   1   6 47847.0 702.091  27
   0  -1  -6 49370.3 710.212  24
   0  -1   6 48587.6 706.510  32
   0  -1  -6 47953.3 713.000  21
   0   1  -6 47100.1 688.903  25
   0  -1  -6 48677.4 696.691  37
   0   1   6 49080.0 708.355  33
   0   1   6 48660.7 690.455  25
   0   1  -6 48244.6 682.006  27
   0  -1  -6 49000.4 715.319  22
   0  -1  -6 48080.6 704.675  27
   0  -1   6 48229.0 663.595  17
   0   1  -6 49176.1 708.884   1
   0   1   6 47728.3 692.844  12
   0   1  -6 47709.1 669.049   6
   0  -1  -6 49443.2 708.812   9
   0   1  -6 48998.6 694.997  16
   0   1   6 48171.0 688.217  10
   0  -1  -6 47345.4 708.864  18
   0   1   6 46879.5 706.223   1
   0  -1  -6 47663.7 695.338   6
   0   1   6 48007.6 687.169   3
   0  -1   6 47614.6 705.070 112
   0   1   6 45917.2 694.183  97
   0  -1   6 45961.3 674.773 104
   0  -1  -6 49071.6 682.448 102
   0  -1   6 46342.6 690.071  44
   0  -1   6 47614.3 710.226  39
   0   1  -6 48867.5 677.248  49
   0  -1  -6 46411.3 707.169  50
   0  -1  -6 47693.7 710.565  51
   0  -1   6 48230.1 693.504  47
   0   1   6 48473.1 706.996  47
   0  -1  -6 46477.9 693.854  82
   0   1  -6 46528.4 658.485  82
   0   1   6 47705.0 718.607  85
   0  -1   6 47525.3 700.767  89
   0  -1   6 47319.3 707.922  88
   0  -1   6 47435.9 660.623  92
   0   1   6 47387.4 706.860  88
   0  -1   6 49917.5 678.784  91
   0   1   6 47103.9 713.636  86
   0  -1   6 47716.2 664.345  90
   0   1   6 46620.3 713.229  87
   0   1   6 47509.4 718.587  76
   0  -1   6 48530.8 689.123  78
   0   1   6 45795.8 710.585  75
   0  -1  -6 46393.9 652.918  73
   0  -1   6 47527.4 679.896  60
   0  -1   6 48583.9 682.799  63
   0   1   6 48106.7 700.660  60
   0  -1  -6 47567.4 713.859  56
   0   1  -6 47905.1 711.041  64
   0   1   6 44343.9 641.959  66
   0   1  -6 47902.9 668.481  58
   0   1  -6 47388.4 692.670  57
   0   1   6 48706.1 710.699  61
   0   1   6 48428.3 706.552  62
   0  -1  -6 46954.5 690.399  65
   0   1   6 48021.1 709.824  64
   0  -1   6 49182.9 696.517  62
   0   1  -7 86.5435 20.4560  25
   0  -1  -7 86.6973 26.0816  22
   0   1  -7 124.436 26.7477  24
   0  -1   7 113.159 27.6165  38
   0  -1  -7 230.579 31.4481  24
   0  -1   7 125.713 28.8068  32
   0  -1  -7 76.0006 20.0282  37
   0   1   7 108.153 18.7163  26
   0   1   7 267.985 33.7897  33
   0  -1  -7 113.076 27.5771  21
   0   1   7 93.8851 22.9974  10
   0  -1  -7 65.0654 24.6224   9
   0  -1  -7 116.526 23.0734   6
   0  -1  -7 90.2757 25.2130  18
   0   1  -7 121.586 16.9166   6
   0   1  -7 85.2299 27.6151   1
   0   1  -7 111.196 23.6496  16
   0  -1   7 150.025 15.8602  17
   0   1   7 83.8533 20.5530   3
   0   1   7 75.8496 25.0223   1
   0   1   7 81.4215 24.0402  12
   0  -1   7 111.627 27.0507 112
   0   1   7 83.4194 23.2438  97
   0  -1   7 148.140 19.5098 104
   0  -1   7 95.2661 20.9762  44
   0  -1   7 97.7845 27.8159  39
   0  -1  -7 93.9270 27.5682  51
   0   1   7 172.441 24.4995  48
   0   1   7 96.4508 26.7277  47
   0  -1   7 103.359 25.2248  47
   0   1   7 104.879 31.2451  87
   0   1   7 97.3530 29.3556  85
   0  -1   7 96.0564 18.1655  91
   0  -1   7 79.7399 29.1973  88
   0  -1   7 139.953 16.0624  90
   0   1   7 72.8812 28.4298  86
   0  -1   7 101.046 13.5356  92
   0  -1   7 121.156 25.7986  89
   0  -1  -7 156.253 29.1629  83
   0   1   7 97.4362 28.5036  88
   0  -1   7 119.762 23.0799  78
   0  -1   7 127.050 20.3601  63
   0   1   7 96.3454 27.0558  62
   0  -1   7 151.325 23.5141  60
   0   1   7 163.383 28.8109  60
   0  -1  -7 77.0660 20.7192  65
   0   1  -7 120.436 22.8653  57
   0   1  -7 114.050 27.8783  64
   0   1   7 145.212 30.4194  61
   0  -1   7 97.3359 23.3283  62
   0   1  -8 195022. 2662.26  24
   0   1   8 192796. 2615.48  26
   0   1   8 186153. 2665.80  33
   0   1   8 189224. 2636.24  38
   0  -1  -8 193547. 2668.93  24
   0  -1  -8 195927. 2676.82  22
   0  -1  -8 192257. 2672.32  21
   0  -1   8 193662. 2667.10  32
   0   1  -8 192806. 2635.00  27
   0  -1  -8 189558. 2645.08  37
   0  -1  -8 193624. 2668.95  18
   0   1  -8 194588. 2643.10  16
   0   1  -8 192289. 2614.55   6
   0   1  -8 191805. 2663.69   1
   0   1   8 188998. 2589.85   2
   0  -1  -8 190091. 2646.90   6
   0   1   8 192461. 2641.38  12
   0   1   8 191645. 2634.85   3
   0  -1   8 190873. 2660.61 112
   0  -1   8 188289. 2612.38 104
   0   1   8 190459. 2636.49  97
   0  -1   8 189582. 2668.48  38
   0   1  -8 194207. 2660.58  50
   0   1   8 192172. 2627.56  48
   0  -1   8 191925. 2671.21  39
   0  -1  -8 194637. 2666.63  50
   0  -1   8 188377. 2640.88  44
   0  -1  -8 186801. 2668.48  51
   0  -1  -8 189924. 2672.99  83
   0   1   8 192544. 2664.16  88
   0  -1   8 189378. 2666.71  88
   0   1   8 188265. 2652.13  89
   0   1   8 193735. 2682.64  85
   0  -1   8 193724. 2655.48  89
   0  -1   8 195991. 2617.83  91
   0  -1   8 193549. 2637.13  78
   0   1   8 190142. 2633.56  78
   0   1   8 195275. 2671.49  75
   0  -1  -8 191049. 2674.71  56
   0  -1  -8 197921. 2644.52  65
   0   1   8 190130. 2615.86  63
   0   1   8 192459. 2651.61  60
   0  -1   8 193752. 2625.99  63
   0  -1   8 189502. 2649.18  62
   0  -1   8 193944. 2629.39  60
   0   1  -8 193723. 2673.13  64
   0   1   8 189630. 2665.08  62
   0   1   8 193135. 2671.60  61
   0   1  -9 104.156 33.3117  24
   0   1  -9 69.9734 20.4319  37
   0   1   9 90.8300 30.0632  33
   0   1   9 77.1484 25.6384  38
   0  -1  -9 117.151 33.6958  21
   0  -1   9 86.7216 29.6254  33
   0  -1   9 145.117 35.2547  38
   0  -1  -9 131.344 35.5524  22
   0   1  -9 86.2590 31.1738  22
   0  -1   9 108.506 30.1563 112
   0   1   9 91.8831 24.5829  48
   0  -1   9 113.922 34.0843  39
   0  -1  -9 140.148 32.8060  50
   0   1   9 178.690 37.5338  47
   0  -1  -9 86.4620 30.9204  51
   0   1  -9 93.8707 31.8162  50
   0  -1   9 69.0983 24.4435  44
   0   1   9 98.7164 29.0397  12
   0   1  -9 33.5275 23.9220  16
   0  -1  -9 94.0579 31.7527  18
   0   1  -9 95.3437 33.5328   1
   0   1   9 85.8713 23.7045   3
   0   1   9 91.4840 34.6693  87
   0  -1   9 51.1876 29.3613  89
   0  -1   9 104.907 21.0440  91
   0   1  -9 106.363 33.0644  83
   0   1   9 70.4150 28.8511  89
   0  -1   9 77.8521 22.2976  74
   0   1   9 117.921 27.3849  78
   0   1  -9 67.5483 23.9191  73
   0  -1   9 77.1448 24.5802  78
   0   1   9 96.8430 36.3296  75
   0  -1   9 149.644 30.3302  62
   0   1  -9 87.3453 26.3310  57
   0  -1   9 97.3304 25.3433  60
   0  -1  -9 97.5860 29.9259  67
   0  -1  -9 83.7657 24.7417  65
   0  -1  -9 90.1115 33.4000  56
   0   1   9 103.036 20.4977  63
   0   1  -9 96.0474 32.2643  64
   0   1   9 131.762 33.1192  62
   0  -1 -10 46202.1 718.028  37
   0   1 -10 46078.2 750.500  22
   0  -1 -10 45988.3 750.437  21
   0  -1  10 46742.1 746.855  33
   0   1 -10 46856.0 738.679  24
   0  -1 -10 47225.6 761.250  22
   0   1  10 46141.9 751.090  33
   0  -1  10 45238.7 734.787 112
   0  -1  10 43668.6 746.676  39
   0   1  10 45457.8 716.062  38
   0  -1 -10 46864.2 747.504  50
   0  -1 -10 44329.2 748.635  51
   0   1 -10 46134.7 738.534  50
   0  -1  10 45591.6 749.095  38
   0   1  10 46045.7 717.713  44
   0   1  10 45468.2 742.245  47
   0   1  10 46731.8 714.598  12
   0  -1 -10 46592.6 750.463  18
   0   1 -10 45922.8 719.608  16
   0   1  10 46583.6 705.803   3
   0   1 -10 44741.3 740.879   1
   0  -1  10 44941.9 730.030  89
   0  -1 -10 45318.9 756.833  83
   0   1  10 44931.1 737.883  88
   0   1  10 45430.2 728.317  89
   0   1  10 46280.2 751.792  87
   0  -1  10 45748.1 712.193  74
   0  -1 -10 45708.5 713.234  65
   0   1 -10 47110.9 718.166  57
   0  -1 -10 45962.5 757.269  56
   0  -1  10 46529.2 728.550  62
   0   1  11 315.794 48.5968  33
   0  -1  11 243.696 44.6629  38
   0  -1 -11 284.204 47.8568  21
   0   1 -11 322.081 49.8645  22
   0  -1 -11 217.442 35.0920  37
   0  -1  11 331.109 47.5638  33
   0  -1 -11 268.774 47.7254  22
   0   1 -11 190.646 40.9623  24
   0  -1  11 260.007 40.7007 112
   0   1 -11 232.688 45.6576  51
   0   1  11 222.033 44.4428  47
   0   1  11 243.858 35.6956  44
   0  -1 -11 319.383 45.9276  50
   0   1  11 270.127 48.3795  39
   0  -1  11 165.362 40.8147  39
   0  -1 -11 264.619 46.9445  51
   0   1 -11 203.303 41.5252  50
   0   1 -11 240.328 45.1846   1
   0  -1 -11 280.230 45.8897  18
   0   1 -11 299.363 44.0896  83
   0   1  11 280.750 44.9972  88
   0  -1 -11 245.912 45.1244  83
   0   1  11 226.928 36.7084  78
   0  -1  11 387.426 39.5606  74
   0   1  11 255.978 43.5733  62
   0  -1 -11 244.280 45.8304  52
   0   1  11 256.125 41.4912  60
   0  -1 -11 250.291 45.4957  56
   0   1 -11 277.196 37.0669  57
   0  -1  12 1518.87 90.0316  62
   0  -1 -12 1527.31 99.4781  52
   0  -1 -12 1459.46 99.8577  56
   0   1  12 1534.18 94.7383  62
   0   1  12 1713.01 92.3853  60
   0  -1 -12 1464.03 97.1694  50
   0   1  12 1458.45 93.4779  47
   0   1 -12 1422.47 95.1144  51
   0  -1  12 1512.56 95.8903  38
   0   1 -12 1479.33 92.3844  50
   0  -1 -12 1306.51 93.6385  51
   0  -1 -12 1451.87 94.8304  18
   0  -1  12 1499.84 90.0748  89
   0  -1 -12 1598.62 103.060  83
   0   1 -12 1489.09 92.2637  83
   0   1  12 1546.17 93.6479  88
   0   1  12 1611.03 91.8913  89
   0  -1  12 1467.00 79.7380  74
   0   1 -12 1583.35 93.8137  24
   0  -1 -12 1389.44 94.3419  23
   0   1  12 1556.51 99.7870  33
   0   1 -12 1436.80 95.4180  22
   0  -1 -12 1431.00 95.0431  21
   0  -1 -12 1490.64 81.8275  37
   0  -1 -12 1474.98 100.188  22
   0  -1  12 1440.13 93.1677  33
   0   1 -13 4883.91 182.434  51
   0   1 -13 5055.94 181.111  50
   0  -1 -13 5305.85 194.186  51
   0  -1  13 4760.41 188.699  39
   0   1  13 5126.61 190.902  39
   0  -1 -13 5340.84 193.022  50
   0   1  13 5241.20 173.956  60
   0  -1 -13 5250.07 194.780  52
   0   1  13 5205.08 186.231  62
   0  -1  13 4832.99 174.484  62
   0   1 -13 4962.34 187.939  56
   0  -1 -13 5235.73 196.986  56
   0  -1 -13 4953.55 194.161  83
   0  -1 -13 5124.06 199.381  84
   0  -1  13 5136.72 178.345  89
   0   1  13 5220.09 183.764  88
   0   1 -13 5010.06 185.572  83
   0   1  13 5195.55 175.746  89
   0   1  13 4959.56 190.660  33
   0  -1 -13 5080.17 191.315  23
   0   1 -13 4999.96 181.161  24
   0  -1 -13 5067.66 190.418  21
   0  -1  13 5351.46 193.689  33
   0   1 -13 5263.17 196.574  21
   0   1 -13 5129.35 192.429  18
   0  -1 -13 5285.14 183.687   4
   0  -1 -14 547.817 70.1139  51
   0  -1  14 557.465 73.1659  39
   0   1 -14 509.314 67.4121  51
   0   1  14 489.964 68.6791  39
   0   1 -14 485.988 64.3546  50
   0   1  14 604.858 69.6929  62
   0  -1 -14 564.141 73.8065  56
   0   1 -14 471.679 66.6127  56
   0  -1  14 526.806 61.7142  62
   0  -1 -14 491.568 70.7588  52
   0  -1 -14 457.020 68.3113  84
   0  -1 -14 507.963 72.8453  83
   0   1 -14 472.824 65.3006  83
   0   1  14 473.245 62.8294  88
   0   1  14 435.666 56.9740  89
   0  -1 -14 466.771 68.6211  22
   0  -1  14 448.587 63.1972  33
   0   1  14 608.418 73.7445  33
   0  -1 -14 400.990 63.6477  23
   0   1 -14 359.162 63.3685  22
   0   1 -14 533.910 71.1217  18
   0  -1 -14 488.989 63.4200  18
   0   1 -15 4076.51 179.960  51
   0   1  15 4119.05 185.083  39
   0  -1 -15 3808.93 181.043  51
   0  -1  15 3908.65 183.998  39
   0   1 -15 4133.92 178.013  50
   0  -1 -15 3664.48 180.898  56
   0  -1  15 3790.71 163.644  62
   0   1  15 3569.28 168.592  62
   0   1 -15 3810.89 179.985  56
   0  -1 -15 3999.45 184.418  52
   0   1 -15 3516.72 181.263  84
   0  -1 -15 3796.08 185.269  83
   0  -1 -15 3639.75 185.931  84
   0   1  15 3910.73 162.543  89
   0   1 -15 3713.73 173.537  83
   0   1 -15 4119.14 187.577  22
   0   1 -15 3971.51 181.857  21
   0  -1 -15 3714.83 180.846  22
   0  -1 -15 4049.19 178.872  18
   0  -1 -15 3812.78 175.285  21
   0  -1  15 3558.87 176.178  33
   0   1 -15 4229.54 186.213  18
   0   1 -16 9888.13 302.422  51
   0   1  16 9524.59 307.639  39
   0  -1  16 10161.9 316.848  39
   0  -1 -16 10238.5 315.782  51
   0  -1  16 9377.69 281.720  62
   0   1  16 9751.49 298.386  62
   0  -1 -16 9841.74 326.762  84
   0  -1 -16 9654.26 318.289  83
   0   1  16 9776.77 279.671  89
   0   1 -16 9571.20 302.988  83
   0   1 -16 9200.51 315.670  84
   0   1 -16 9923.58 304.759  21
   0  -1 -16 9634.96 304.726  23
   0  -1  16 9140.71 303.106  33
   0   1 -16 9196.38 299.428  23
   0  -1 -16 9709.96 298.767  21
   0   1 -16 9736.28 309.801  22
   0   1 -16 9614.09 302.522  18
   0   1 -17 32.1622 36.3801  18
   0  -1  17 7.21574 44.3043 113
   0   1 -17 6.35284 40.1708  50
   0  -1 -17 6.97946 40.1726  51
   0  -1  17 7.10924 47.4529  39
   0   1  17 6.93314 43.2093  39
   0   1 -17 32.5803 49.7367  51
   0   1 -17 34.0441 48.8186  22
   0   1 -17 53.0702 44.2794  23
   0  -1  17 13.4465 40.6501  36
   0   1  17-14.0384 47.4488  36
   0   1 -17-6.45999 47.3356  21
   0  -1 -17-18.9615 44.8111  21
   0  -1 -17 19.4974 39.2951  23
   0   1 -17 33.1312 44.7925  52
   0  -1  17 39.8014 39.8514  62
   0   1 -17 13.5398 51.6745  56
   0  -1 -17 33.8446 46.8869  52
   0   1  17-6.29205 37.4440  62
   0  -1 -17-7.08484 57.6701  56
   0   1 -17 6.68936 42.8987  83
   0  -1 -17 40.9628 48.9499  95
   0  -1 -17 7.47110 44.4604  83
   0  -1  18 17369.3 447.532  39
   0   1 -18 17543.9 436.294  51
   0   1  18 17915.1 450.155  39
   0   1 -18 16788.4 447.090  95
   0  -1 -18 18354.5 467.241  83
   0   1 -18 16992.4 462.138  84
   0  -1 -18 17119.8 464.169  84
   0  -1 -18 16420.1 434.195  95
   0   1 -18 18295.4 449.913  22
   0   1 -18 16701.4 429.098  23
   0   1  18 17202.4 449.633  36
   0  -1 -18 17190.4 429.063  23
   0  -1  18 17342.2 445.260  36
   0   1 -18 17664.0 431.834  21
   0   1 -18 17050.9 432.834  52
   0  -1 -18 17245.8 437.514  52
   0  -1 -18 16825.3 445.471  56
   0   1 -18 17527.8 442.611  56
   0  -1  19 2801.82 160.958 113
   0  -1  19 2879.94 170.695 114
   0  -1 -19 3161.85 181.760  98
   0   1  19 3267.03 170.489  39
   0  -1 -19 3033.46 162.196  95
   0   1 -19 2998.81 174.849  84
   0   1 -19 3082.39 170.018  95
   0   1 -19 3211.90 176.138  81
   0  -1 -19 3087.66 179.202  84
   0  -1 -19 2959.51 166.266  81
   0  -1  19 3496.97 175.822  36
   0   1 -19 3032.59 157.980  23
   0   1  19 2969.41 168.265  36
   0   1 -19 3306.86 165.494  51
   0   1  19 2881.32 151.976  62
   0   1 -19 2865.60 154.737  52
   0  -1 -19 3466.18 177.670  56
   0   1 -19 3140.32 166.804  56
   0  -1 -19 3011.54 159.791  52
   0  -1  20 2976.87 164.286 114
   0   1 -20 2831.38 151.935  99
   0  -1 -20 2756.80 163.204  98
   0  -1  20 2768.86 147.105  39
   0   1  20 2756.45 148.339  39
   0  -1 -20 2613.24 147.942  81
   0  -1 -20 3032.20 167.695  84
   0   1 -20 2705.26 161.352  84
   0   1 -20 2699.58 155.409  81
   0   1 -20 3019.91 160.743  95
   0  -1  20 2613.48 149.457  36
   0   1 -20 2605.93 136.764  23
   0   1  20 2979.94 158.819  36
   0   1 -20 2804.02 143.972  52
   0   1 -20 3010.16 154.695  56
   0  -1 -20 2869.05 146.562  52
   0   1  20 2860.33 141.976  62
   0   1  21 7830.06 252.931 114
   0  -1  21 7421.29 250.656 114
   0   1 -21 7526.34 249.766  98
   0  -1 -21 7707.15 259.381  98
   0   1  21 7725.12 236.193  39
   0  -1 -21 7943.73 260.178  84
   0   1 -21 7528.48 249.304  81
   0   1 -21 7855.30 244.347  95
   0  -1 -21 7393.51 236.637  81
   0   1 -21 7718.44 257.905  84
   0  -1  21 7919.96 244.269  36
   0   1  21 7762.36 247.342  36
   0   1 -21 7817.75 240.177  56
   0   1  21 7196.03 215.972  62
   0  -1 -22 1996.02 111.968  84
   0   1 -22 1675.70 100.407  81
   0   1 -22 1704.65 106.653  84
   0   1  22 1806.02 93.0099  39
   0  -1 -22 1790.49 107.249  98
   0   1 -22 1606.60 100.454  98
   0  -1  22 1716.26 105.289 114
   0   1  22 1790.94 105.380 114
   0  -1  23 480.028 45.7062 114
   0  -2   0 128225. 1698.94  36
   0  -2   0 126911. 1719.25  30
   0   2   0 130850. 1714.16   6
   0  -2   0 123007. 1717.74 111
   0  -2   0 126495. 1721.56 107
   0  -2   0 123799. 1709.40 113
   0  -2   0 127263. 1722.43 105
   0  -2   0 126786. 1728.94  98
   0  -2   0 121898. 1725.05 104
   0  -2   0 128028. 1728.65 101
   0  -2   0 123108. 1721.21 100
   0  -2   0 125304. 1725.90  43
   0  -2   0 128932. 1723.83  42
   0   2   0 125164. 1716.03  74
   0  -2   0 123055. 1716.62  72
   0   2   0 128931. 1713.02  67
   0   2   0 127852. 1712.81  62
   0  -2  -1 50088.0 698.256  30
   0   2   1 50914.7 699.936  23
   0   2   1 49701.4 689.405  19
   0   2   1 49604.4 684.573  20
   0   2   1 49458.8 680.817  36
   0   2   1 48347.3 671.671   8
   0   2   1 50792.7 692.557   6
   0   2   1 48318.3 669.897  13
   0   2   1 48315.5 672.022   7
   0   2   1 49543.1 680.288  15
   0   2   1 49001.6 695.286   4
   0  -2   1 47626.9 699.535 110
   0  -2   1 50418.1 698.888 108
   0  -2   1 48656.0 693.208 109
   0  -2  -1 48041.1 694.643 107
   0  -2   1 50534.1 695.152 107
   0  -2  -1 50028.8 677.180 113
   0  -2   1 50066.3 693.684 111
   0  -2  -1 49627.2 692.072 111
   0  -2   1 51632.0 700.568 104
   0  -2   1 49934.2 700.169 103
   0  -2  -1 50364.2 696.435  99
   0  -2  -1 50902.1 699.844 104
   0  -2   1 50932.7 698.477 100
   0  -2  -1 51044.6 705.887  98
   0  -2  -1 48133.3 702.337 101
   0  -2  -1 48346.5 694.583 105
   0  -2   1 50548.6 695.891 105
   0   2  -1 50788.4 682.037  96
   0  -2   1 50544.5 701.298 101
   0  -2  -1 49028.0 691.567 100
   0  -2   1 50011.4 700.399  43
   0  -2   1 49962.7 700.540  42
   0  -2   1 49320.3 703.002  38
   0  -2  -1 47744.9 700.177  43
   0  -2  -1 49166.3 678.245  84
   0  -2  -1 51514.9 693.225  83
   0  -2   1 49812.7 695.283  72
   0   2  -1 50004.5 693.140  74
   0  -2   1 48522.2 696.183  74
   0  -2  -1 50264.4 689.640  72
   0   2   1 48135.2 673.712  68
   0  -2  -1 50110.4 679.541  54
   0  -2  -1 50250.3 695.303  67
   0   2   1 47987.8 690.998  62
   0   2   1 51062.2 689.903  67
   0  -2  -1 50889.7 682.155  53
   0   2   2 26479.5 393.487  18
   0  -2  -2 26196.2 392.710  37
   0   2   2 26650.6 382.952  19
   0  -2   2 27087.9 388.252  29
   0  -2  -2 26805.6 375.818  20
   0   2   2 27288.6 395.131  23
   0   2   2 27097.2 390.802  27
   0   2   2 26821.1 394.301  21
   0  -2  -2 26862.0 396.855  23
   0   2   2 26991.8 390.399   4
   0   2   2 26595.2 382.037  15
   0  -2  -2 25796.0 390.023   4
   0  -2  -2 27237.1 383.446   9
   0  -2  -2 26454.9 378.977  14
   0  -2  -2 26598.2 376.429  13
   0  -2  -2 26264.4 396.468   6
   0   2   2 26202.3 390.939   6
   0   2   2 26736.1 392.302  10
   0  -2  -2 28023.3 389.326 107
   0  -2   2 25572.8 388.391 111
   0  -2   2 26787.4 392.704 108
   0  -2   2 26329.6 387.075 107
   0  -2   2 26568.5 394.442 110
   0  -2   2 26873.9 389.811 109
   0  -2  -2 26299.2 385.579 111
   0  -2   2 26660.6 393.965 100
   0  -2   2 26056.9 387.441 105
   0  -2  -2 26475.3 402.168  98
   0  -2   2 25044.4 393.613 103
   0  -2  -2 26035.2 381.293 100
   0  -2  -2 26489.8 399.641 101
   0  -2  -2 26179.8 391.652  99
   0  -2  -2 27256.8 388.768 105
   0  -2   2 26195.2 393.594 104
   0   2  -2 26555.4 366.514  96
   0  -2   2 27086.4 398.036  42
   0  -2   2 25633.7 402.240  38
   0  -2  -2 26822.0 401.278  82
   0  -2  -2 25480.5 379.633  84
   0   2   2 26748.3 385.197  94
   0  -2  -2 27739.5 396.070  83
   0  -2   2 26372.5 394.216  74
   0   2   2 25692.5 371.875  79
   0  -2  -2 26287.5 380.043  72
   0   2   2 25828.8 391.310  62
   0  -2  -2 26032.9 393.924  67
   0  -2  -2 27516.8 400.532  52
   0  -2  -2 26821.4 376.171  53
   0   2   2 27371.7 385.565  61
   0  -2  -2 27317.6 394.981  55
   0   2  -2 26851.6 389.272  63
   0   2  -2 26879.7 384.501  66
   0  -2  -2 26543.3 373.724  54
   0  -2  -3 40090.2 581.311  23
   0   2   3 39816.1 578.217  27
   0   2   3 39561.3 579.375  21
   0  -2  -3 39374.9 579.148  37
   0  -2   3 40878.4 573.798  28
   0   2   3 38989.9 583.118  22
   0   2   3 38991.7 573.719  33
   0   2   3 39714.2 576.430   6
   0   2  -3 40566.5 564.798  17
   0  -2  -3 40911.7 570.088  14
   0  -2  -3 39905.2 565.987  13
   0   2   3 38293.8 575.162  10
   0  -2  -3 39954.3 582.543   6
   0  -2  -3 40304.8 574.813   4
   0   2   3 39941.6 578.402  18
   0  -2  -3 41062.5 578.125  15
   0   2   3 39226.2 571.958  15
   0  -2  -3 39811.5 571.799   9
   0  -2   3 38504.5 573.661 109
   0  -2   3 39294.5 576.657 110
   0  -2   3 39287.1 574.337 108
   0  -2  -3 39771.1 563.882 111
   0  -2  -3 41458.2 567.342 105
   0  -2   3 40260.4 576.666 104
   0  -2  -3 38588.6 556.290 100
   0  -2   3 39609.8 580.073 103
   0  -2   3 38729.7 576.210 100
   0  -2  -3 40116.5 577.175  99
   0  -2   3 40908.4 566.528 105
   0  -2   3 39268.9 583.121  42
   0  -2   3 39576.8 592.664  38
   0  -2   3 38813.4 583.610  39
   0   2  -3 39665.0 564.441  90
   0  -2  -3 41507.8 586.202  83
   0   2   3 39992.4 582.134  93
   0   2   3 39216.9 570.103  94
   0  -2  -3 40602.5 588.880  82
   0  -2   3 41039.4 579.658  74
   0   2   3 40707.0 566.845  65
   0  -2  -3 39756.6 587.941  56
   0  -2  -3 40505.5 582.013  67
   0   2   3 39849.2 573.930  61
   0   2   3 39249.2 578.816  62
   0   2  -3 40117.5 563.718  66
   0  -2  -3 40390.3 580.000  55
   0   2  -3 41568.0 572.808  63
   0  -2  -3 40645.5 585.943  52
   0  -2  -4 6721.60 140.540  21
   0  -2  -4 6637.87 137.943  18
   0   2  -4 7025.93 126.244  26
   0  -2  -4 6886.44 139.240  37
   0   2   4 6939.68 142.710  22
   0   2   4 6833.41 138.299  27
   0   2   4 6636.80 136.628  33
   0   2   4 7091.27 140.674  24
   0   2  -4 6714.10 107.018  31
   0  -2  -4 6809.95 140.622  23
   0  -2   4 6916.51 135.161  32
   0   2  -4 6861.69 112.076  27
   0  -2   4 6816.31 133.422  28
   0   2  -4 6769.30 131.362   3
   0   2   4 6882.95 140.407   1
   0  -2  -4 7005.07 134.968   4
   0   2   4 7041.80 137.608   6
   0  -2  -4 7204.36 136.433  14
   0   2   4 6863.58 135.729  10
   0  -2  -4 6842.48 136.408   9
   0   2  -4 6684.03 129.032  15
   0  -2  -4 7039.97 133.286  13
   0   2  -4 6742.32 100.483  12
   0   2   4 6931.77 135.948  15
   0   2   4 6826.67 137.443  18
   0  -2  -4 6817.41 142.917   6
   0   2  -4 7072.18 124.119  17
   0   2  -4 6795.25 105.932   5
   0  -2   4 6652.08 133.421 109
   0  -2  -4 7023.20 120.305 111
   0  -2   4 6744.84 133.875 110
   0  -2   4 6903.78 121.252 105
   0  -2   4 6843.02 133.249 100
   0  -2  -4 6852.08 121.253 105
   0  -2   4 6846.77 133.270 104
   0  -2  -4 6761.99 110.097 100
   0  -2   4 6767.71 137.755 103
   0   2   4 6972.71 126.014 102
   0   2   4 6886.16 141.861  47
   0  -2   4 7092.45 150.951  38
   0  -2   4 6607.83 141.326  39
   0  -2  -4 6772.34 146.603  83
   0  -2  -4 7168.44 146.011  82
   0   2  -4 6658.05 121.207  90
   0   2   4 6907.46 144.377  93
   0  -2   4 7109.52 121.093  92
   0  -2  -4 6700.42 141.425  67
   0  -2  -4 6674.89 122.004  69
   0  -2   4 7126.51 138.553  74
   0   2   4 6834.67 146.544  76
   0   2   4 6799.43 125.325  65
   0  -2  -4 6676.56 138.533  55
   0   2  -4 6635.78 131.622  63
   0  -2  -4 6857.38 144.662  52
   0   2   4 7095.53 139.254  61
   0  -2  -4 6815.50 146.018  51
   0   2   4 6914.46 140.584  62
   0  -2  -4 6706.48 145.542  56
   0   2  -4 6919.63 120.476  66
   0  -2   5 99.7919 21.4668  32
   0   2   5 162.872 27.7341  27
   0  -2  -5 134.010 21.8648  19
   0   2   5 148.289 26.9554  22
   0   2  -5 121.249 23.7069  25
   0   2  -5 115.092 12.0077  31
   0  -2  -5 133.755 26.6155  21
   0  -2   5 128.211 31.1077  38
   0   2  -5 168.356 21.1303  26
   0  -2  -5 130.616 25.4608  37
   0   2   5 103.629 23.0955  33
   0  -2  -5 136.227 26.3234  22
   0   2   5 124.375 24.8450  12
   0   2   5 136.281 23.6551  10
   0   2   5 151.814 27.6522   1
   0  -2  -5 160.862 25.3900  13
   0  -2  -5 146.563 25.5527  18
   0   2  -5 129.261 22.8964   3
   0  -2  -5 151.286 24.7096   4
   0   2   5 161.874 26.7986   6
   0   2  -5 135.622 13.3003   6
   0  -2  -5 110.547 23.2513   6
   0  -2  -5 128.790 25.5225  14
   0  -2  -5 116.731 24.6270   9
   0  -2  -5 149.286 15.3080 111
   0  -2   5 114.107 23.4698 110
   0  -2   5 108.785 23.5814 103
   0  -2   5 114.057 20.7621 104
   0   2   5 117.666 17.2128 102
   0  -2   5 117.381 19.0392 100
   0   2   5 149.603 29.9559  47
   0  -2  -5 140.090 17.3247  41
   0  -2  -5 105.158 25.4039  51
   0  -2   5 100.683 24.3283  39
   0   2  -5 125.855 21.5747  49
   0   2  -5 123.241 16.9196  90
   0  -2   5 117.638 15.5130  92
   0  -2  -5 163.747 28.9286  83
   0   2   5 147.508 31.9190  85
   0   2   5 151.520 29.6496  93
   0   2   5 139.395 28.8463  86
   0  -2  -5 151.995 26.4050  82
   0  -2   5 141.921 22.1972  74
   0  -2   5 188.337 17.9833  69
   0  -2  -5 145.625 16.5265  69
   0   2   5 123.487 28.3991  76
   0   2   5 138.229 29.1383  75
   0   2   5 147.088 27.1303  61
   0   2  -5 143.747 15.4744  59
   0  -2  -5 199.415 30.7216  56
   0   2   5 111.767 25.0258  62
   0   2  -5 159.817 17.1954  66
   0   2   5 120.630 26.7290  64
   0  -2  -5 131.862 26.9651  67
   0  -2  -5 145.642 26.6499  52
   0  -2   6 12196.0 227.249  32
   0   2   6 11629.8 226.441  27
   0   2  -6 11959.2 216.407  25
   0  -2  -6 12121.6 227.252  37
   0   2  -6 12093.8 197.232  27
   0   2   6 11885.1 228.470  33
   0  -2  -6 12263.8 234.426  23
   0  -2  -6 12295.9 232.848  21
   0  -2  -6 11997.6 237.262  22
   0  -2  -6 11721.6 229.429   9
   0  -2  -6 12437.9 230.278  14
   0   2  -6 11912.7 230.687   1
   0   2  -6 11627.9 216.832   3
   0   2   6 12317.0 231.559   1
   0   2  -6 12083.3 220.544  16
   0   2   6 11986.2 222.617  12
   0  -2  -6 12058.2 229.591  18
   0   2   6 12258.7 221.163  10
   0   2  -6 12029.4 183.958   6
   0  -2  -6 12349.4 231.730   6
   0  -2   6 12156.9 236.070 112
   0  -2   6 11550.8 216.049 110
   0  -2  -6 12025.4 186.123 111
   0  -2   6 11420.0 209.519 104
   0  -2   6 11698.1 225.575 103
   0  -2   6 11786.7 234.235  39
   0   2  -6 12032.9 208.787  49
   0  -2  -6 11595.5 237.483  51
   0   2   6 11960.3 231.005  47
   0  -2  -6 11576.7 201.650  41
   0  -2   6 12233.9 242.858  38
   0   2   6 11764.7 240.327  85
   0   2   6 11693.2 235.243  87
   0  -2  -6 12254.5 241.822  83
   0  -2   6 12002.5 191.887  92
   0   2   6 11995.6 236.266  86
   0  -2   6 12314.5 210.904  91
   0  -2   6 12034.4 190.933  71
   0  -2  -6 12018.6 190.408  70
   0  -2   6 11832.9 190.422  69
   0  -2   6 12142.2 191.648  70
   0   2   6 11561.7 238.450  76
   0  -2  -6 11685.6 236.754  67
   0  -2  -6 12085.3 190.767  69
   0  -2  -6 11927.2 190.425  71
   0   2   6 12384.1 234.024  62
   0   2   6 11836.5 231.668  61
   0   2   6 11846.7 187.386  66
   0   2  -6 12094.4 201.040  58
   0   2   6 11695.1 230.494  64
   0  -2  -6 11695.0 235.368  52
   0  -2   6 12076.4 213.613  62
   0   2  -7 2233.63 76.0246  25
   0  -2  -7 2313.81 88.9460  23
   0  -2  -7 2229.39 90.5914  22
   0  -2  -7 2186.69 86.1592  21
   0  -2  -7 2191.79 80.9191  37
   0   2   7 2265.57 84.8014  27
   0   2  -7 2251.74 64.7022  27
   0  -2  -7 2220.70 86.4822  18
   0  -2  -7 2404.35 87.7862  14
   0  -2  -7 2281.18 84.0720   6
   0   2  -7 2172.93 84.6802   1
   0   2   7 2113.24 77.5099  10
   0  -2  -7 2175.22 81.3083   4
   0  -2  -7 2736.66 93.7693   9
   0   2   7 2217.54 80.9903  12
   0   2  -7 2339.02 78.0102   3
   0   2  -7 2251.61 78.9733  16
   0   2  -7 2286.21 54.0329   6
   0  -2   7 2026.97 75.0268 110
   0  -2   7 2194.01 86.9429 112
   0  -2   7 2128.84 81.3225 103
   0   2   7 2157.65 78.9146  97
   0  -2   7 2381.87 72.1464 104
   0  -2   7 2267.45 91.9755  38
   0  -2   7 2102.20 87.2334  39
   0   2  -7 2192.64 68.5797  49
   0  -2  -7 2344.03 91.3436  50
   0   2   7 2184.11 89.7174  86
   0  -2   7 2241.05 55.2389  92
   0  -2  -7 2273.66 93.6881  83
   0   2   7 2113.39 91.1945  85
   0   2   7 2238.90 92.7156  87
   0  -2   7 2347.08 71.5311  91
   0  -2   7 2163.16 78.1094  74
   0   2   7 2099.24 86.1280  75
   0  -2   7 2220.10 50.5746  70
   0  -2  -7 2345.06 92.3500  67
   0   2   7 2188.44 91.0354  76
   0  -2  -7 2112.94 48.9966  70
   0  -2  -7 2173.55 49.9623  69
   0  -2   7 2171.57 50.1660  69
   0  -2  -7 2190.21 89.9843  56
   0   2   7 2259.41 86.8118  64
   0   2   7 2241.93 50.3984  66
   0  -2   7 2207.57 74.6585  62
   0   2  -7 2273.95 88.6349  64
   0   2  -7 2171.03 62.3143  58
   0   2   7 2147.23 85.0462  62
   0   2   7 2368.19 85.9265  60
   0   2  -8 336.456 35.1620  25
   0   2  -8 393.063 30.5589  27
   0  -2  -8 532.289 50.3777  22
   0   2  -8 416.320 43.2512  24
   0  -2  -8 428.580 45.7638  23
   0   2   8 466.191 44.0206  33
   0  -2  -8 452.103 45.1619  21
   0  -2   8 478.129 44.2852  32
   0  -2  -8 433.672 42.2958   4
   0   2  -8 411.419 44.5646   1
   0   2  -8 385.501 40.0575  16
   0   2   8 498.538 43.1818  12
   0   2   8 438.985 41.3744  10
   0   2   8 427.321 31.3043   5
   0  -2  -8 447.203 43.7318  14
   0  -2  -8 540.397 47.5885  18
   0  -2   8 446.029 46.7693 112
   0  -2   8 359.069 30.7902 104
   0   2   8 431.804 39.3255  97
   0  -2   8 351.414 38.3166 103
   0  -2  -8 481.485 47.9098  51
   0   2   8 423.025 47.1596  47
   0  -2   8 477.015 47.5278  39
   0  -2  -8 450.799 47.2846  50
   0  -2   8 448.812 47.0380  38
   0   2   8 468.597 48.0272  88
   0   2   8 464.946 51.2436  86
   0  -2  -8 422.847 49.2269  83
   0   2   8 364.586 47.2924  85
   0  -2  -8 547.768 51.0073  67
   0   2   8 361.787 44.6259  75
   0   2   8 513.786 51.8988  76
   0  -2   8 407.011 38.4758  74
   0  -2  -8 490.820 50.9029  56
   0  -2  -8 424.362 47.4596  52
   0   2   8 498.209 46.3853  64
   0   2  -8 386.660 43.9765  64
   0   2  -8 436.772 28.3963  58
   0  -2   8 401.031 36.5843  62
   0   2  -8 330.653 36.0475  57
   0   2   8 505.804 49.2182  61
   0   2   8 447.022 45.0542  62
   0   2   9 6433.82 178.092  33
   0  -2  -9 6332.83 176.947  21
   0   2  -9 6270.41 153.224  25
   0  -2   9 6419.63 175.784  32
   0  -2  -9 6515.61 180.048  23
   0  -2  -9 6432.80 166.551  37
   0   2  -9 6395.40 172.847  24
   0  -2  -9 6246.05 181.414  22
   0  -2  -9 6014.19 172.474  18
   0   2   9 6311.65 160.137  10
   0  -2  -9 6106.75 167.814   4
   0   2  -9 6377.74 174.812   1
   0   2  -9 6232.23 158.789  16
   0   2   9 6223.14 162.687  12
   0   2   9 6098.18 152.574   3
   0   2   9 6103.11 133.905   5
   0  -2   9 6035.56 174.040 112
   0  -2   9 6136.18 166.686 103
   0  -2  -9 6240.50 179.114  50
   0   2   9 6264.66 156.084  48
   0  -2  -9 6412.20 183.213  51
   0  -2   9 6273.18 181.634  38
   0  -2   9 6376.49 181.218  39
   0   2   9 6182.93 174.483  47
   0   2   9 6341.07 181.000  86
   0   2   9 6303.97 180.248  87
   0   2   9 6154.58 182.517  85
   0  -2   9 6458.51 162.541  74
   0   2   9 6234.93 178.696  75
   0  -2  -9 6242.00 184.335  56
   0   2   9 6216.93 174.445  62
   0  -2  -9 6286.24 181.255  52
   0   2  -9 6247.57 176.979  64
   0  -2  -9 6080.66 177.382  67
   0  -2   9 6498.71 158.995  62
   0   2   9 6357.28 178.952  61
   0   2  -9 6580.95 160.606  57
   0  -2  10 27526.0 489.568  33
   0  -2 -10 26931.9 508.570  22
   0   2  10 26587.6 495.772  33
   0  -2 -10 26903.4 474.806  37
   0   2 -10 28035.5 490.196  24
   0  -2 -10 26189.6 493.519  21
   0  -2 -10 26750.8 498.574  23
   0   2  10 26943.8 471.955  12
   0   2 -10 27376.4 493.131   1
   0   2 -10 27567.3 467.536  16
   0  -2 -10 26828.3 493.818  18
   0  -2 -10 27218.2 484.089   4
   0  -2  10 27462.6 496.746 112
   0  -2  10 27704.1 485.700 103
   0   2  10 26828.5 457.624  48
   0   2  10 26929.0 492.412  47
   0  -2  10 26812.7 506.734  38
   0  -2  10 26321.8 499.502  39
   0   2 -10 26532.7 484.702  50
   0  -2 -10 27209.6 507.847  51
   0   2  10 27353.1 491.379  88
   0  -2 -10 26970.0 508.861  83
   0   2  10 27456.2 503.378  87
   0   2  10 26899.8 495.434  75
   0  -2  10 27683.7 474.765  74
   0   2 -10 26423.1 493.767  73
   0   2  10 26752.2 493.211  62
   0   2  10 26997.5 483.521  60
   0  -2 -10 27401.5 504.363  52
   0  -2 -10 27023.4 506.882  56
   0  -2  10 27678.0 469.043  62
   0   2 -10 28297.9 468.884  57
   0  -2 -11 4698.39 167.646  21
   0  -2  11 4795.85 163.950  33
   0   2 -11 4889.31 164.717  24
   0  -2 -11 4816.86 152.923  37
   0   2 -11 4521.06 166.231  22
   0  -2 -11 4568.28 167.871  23
   0  -2 -11 4461.54 171.827  22
   0   2  11 4904.12 170.302  33
   0  -2 -11 4897.67 159.516   4
   0   2 -11 4832.22 148.782  16
   0   2  11 4740.14 151.035  12
   0   2 -11 4953.94 166.754   1
   0  -2 -11 4959.14 167.798  18
   0  -2  11 4708.73 163.752 112
   0  -2  11 4828.68 160.690 103
   0  -2 -11 4841.40 176.850  83
   0   2  11 4588.33 167.856  87
   0   2  11 4868.43 158.668  89
   0   2  11 4677.70 164.419  88
   0   2 -11 4700.19 155.619  83
   0  -2 -11 4737.55 171.130  52
   0   2 -11 5008.68 148.487  57
   0   2  11 4752.20 157.622  60
   0   2  11 4976.50 169.260  62
   0  -2 -11 4488.48 171.872  56
   0   2 -11 4864.81 169.688  64
   0   2  11 4883.79 169.309  75
   0   2  11 4402.91 138.002  78
   0  -2  11 4694.34 150.222  74
   0   2 -11 4639.97 161.874  50
   0  -2  11 5064.50 179.260  38
   0  -2 -11 4794.23 173.365  51
   0  -2  11 4672.57 171.254  39
   0   2  11 4988.44 168.936  47
   0  -2 -12 68.7224 34.0248   4
   0   2 -12 65.4615 42.7531   1
   0  -2 -12 76.4673 35.3321  18
   0  -2 -12 29.3771 38.1010  51
   0   2 -12 20.5102 34.2463  50
   0   2  12 65.1398 41.2576  47
   0   2 -12 9.93601 23.7516  57
   0  -2  12 43.4660 29.4881  62
   0   2 -12 13.9408 40.6574  64
   0  -2 -12 4.98563 39.8796  56
   0   2  12 31.4482 33.9573  62
   0   2  12 55.3587 35.3633  60
   0  -2 -12 58.0339 39.0280  52
   0  -2 -12 56.9848 41.8059  83
   0  -2 -12 34.0444 38.9028  84
   0   2  12 27.6967 41.2820  87
   0   2  12 12.6114 42.6280  88
   0   2  12 53.1886 35.4033  89
   0   2 -12 55.6416 30.6361  83
   0  -2  12 36.4684 24.0327  74
   0  -2  12 50.6381 31.1720  72
   0   2  12 28.5148 35.5601  33
   0   2 -12 18.6011 34.4388  22
   0   2 -12 20.5470 31.0615  24
   0  -2 -12 88.9751 41.2767  23
   0  -2 -12 25.2757 37.0445  22
   0  -2 -12 32.0777 34.2888  21
   0  -2  12 8.78749 28.5696  33
   0   2 -13-9.80223 43.1972   1
   0  -2 -13 9.94831 40.4893  18
   0   2 -13 15.9904 34.1819  18
   0   2 -13-9.11915 35.1426  50
   0   2  13 10.2939 36.0739  39
   0   2  13 19.5107 42.0317  47
   0   2 -13 14.3819 35.8675  51
   0  -2 -13-16.4224 34.6145  51
   0  -2  13 33.1731 38.2971  39
   0   2  13 25.1320 32.2342  62
   0  -2  13 44.8920 28.9342  62
   0   2 -13 7.42513 27.4918  57
   0  -2 -13 5.40241 36.5195  52
   0   2  13 4.37909 36.8542  60
   0  -2 -13-5.58754 37.7709  56
   0  -2 -13 22.2818 42.0999  84
   0   2  13-4.64017 38.0949  88
   0  -2 -13-11.6589 38.9104  83
   0   2  13 41.5806 34.9941  89
   0   2 -13-4.54729 30.7391  83
   0  -2  13 32.0450 29.0374  72
   0  -2  13-12.2003 23.8078  74
   0  -2 -13 35.6850 36.9550  21
   0   2 -13 18.5285 36.7172  24
   0  -2  13 29.6852 34.6761  33
   0   2  13-10.8089 36.0739  33
   0  -2 -13 5.22496 33.0388  23
   0   2  14 6528.74 210.306  60
   0  -2  14 5926.83 199.881  62
   0   2  14 6180.26 222.166  62
   0   2 -14 5974.45 219.575  56
   0  -2 -14 5970.13 224.715  52
   0  -2 -14 6178.37 229.014  51
   0  -2 -14 6121.67 218.299  55
   0  -2 -14 6424.50 236.423  56
   0  -2  14 5486.74 221.338  39
   0   2 -14 6209.98 218.100  51
   0   2  14 6335.84 226.976  39
   0   2 -14 6235.37 213.306  50
   0   2  14 6756.79 210.896  89
   0  -2 -14 6068.39 232.535  84
   0  -2 -14 6232.84 237.455  83
   0   2 -14 6161.20 213.448  83
   0   2  14 6177.26 212.978  88
   0  -2 -14 6334.37 226.707  23
   0  -2 -14 6033.40 217.074  18
   0  -2  14 5719.16 214.140  33
   0   2 -14 6133.13 223.958  22
   0   2 -14 6467.17 222.976   1
   0   2 -14 5925.02 222.734  18
   0  -2 -15 1870.95 123.765  55
   0   2 -15 1832.81 125.865  56
   0  -2  15 1841.27 111.038  62
   0   2  15 1905.13 126.698  62
   0  -2 -15 1916.15 132.045  51
   0  -2 -15 1803.65 128.187  52
   0  -2 -15 1820.80 129.831  56
   0  -2 -15 1893.68 120.805 101
   0  -2 -15 1889.06 134.179  84
   0   2  15 2071.37 117.098  89
   0   2 -15 1863.19 130.084  84
   0   2  15 1940.63 121.140  88
   0  -2 -15 2372.84 149.855  83
   0   2 -15 1731.12 124.338  18
   0   2 -15 1915.92 120.545  24
   0   2 -15 2069.54 132.296  22
   0  -2  15 1939.53 129.513  33
   0   2 -15 2040.49 134.227  21
   0  -2 -15 1841.36 122.647  21
   0  -2  15 1769.65 129.327  39
   0   2 -15 1802.64 118.375  50
   0   2  15 1927.71 128.873  39
   0   2 -15 1969.01 123.738  51
   0   2  16 158.369 56.4449  39
   0  -2  16 105.146 50.2838  39
   0   2 -16 74.0038 42.2354  51
   0   2  16 96.3469 51.3987  62
   0   2 -16 92.9603 55.1367  84
   0  -2 -16 134.457 52.9832  84
   0   2  16 96.6077 42.8210  89
   0  -2 -16 167.174 60.7987  83
   0   2 -16 79.3043 45.2564  22
   0   2 -16 170.551 53.8766  21
   0  -2 -16 144.071 46.4119  21
   0  -2 -16 147.299 52.6017  23
   0   2 -16 137.066 50.3305  18
   0   2 -17 3681.00 180.833  18
   0  -2  17 3694.20 189.480  39
   0   2 -17 3640.10 174.894  50
   0   2 -17 3649.12 179.990  51
   0   2  17 3657.85 185.487  39
   0  -2  17 3770.79 199.110 114
   0  -2  17 3531.76 190.497 113
   0  -2 -17 3640.24 188.515  81
   0   2  17 3705.79 163.754  89
   0  -2 -17 3749.91 199.203  83
   0  -2  17 3586.41 180.156  36
   0  -2 -17 3581.22 176.955  23
   0   2 -17 3683.11 182.582  21
   0   2 -17 3407.52 178.687  23
   0   2 -17 4040.32 191.759  22
   0   2  17 3700.59 189.786  36
   0   2 -17 3686.70 181.093  52
   0  -2 -17 3478.40 188.063  56
   0   2 -17 3626.75 181.857  56
   0  -2 -17 3654.19 183.464  52
   0   2  17 3440.82 177.691  62
   0   2 -18 12604.2 353.323  18
   0  -2  18 12622.8 386.237 114
   0   2 -18 13353.7 361.120  51
   0   2  18 13163.7 372.160  39
   0  -2  18 12789.6 369.539  39
   0   2 -18 13458.7 358.278  50
   0  -2 -18 12755.3 388.215  83
   0   2 -18 12604.6 383.351  84
   0   2 -18 12267.1 373.574  95
   0  -2 -18 13193.2 390.829  84
   0   2  18 12617.8 375.997  36
   0  -2  18 12791.6 363.842  36
   0   2 -18 13283.0 367.600  22
   0   2 -18 12578.9 353.357  21
   0   2 -18 12702.9 359.016  23
   0   2 -18 12869.8 363.485  56
   0   2 -18 12790.3 361.990  52
   0  -2 -18 12370.0 362.223  52
   0  -2  19 946.172 100.095 113
   0  -2 -19 928.970 106.397  98
   0   2 -19 918.408 91.2387  51
   0  -2 -19 970.536 95.4433  81
   0   2 -19 709.590 95.8461  84
   0   2 -19 952.865 99.5648  95
   0   2 -19 941.863 102.939  81
   0  -2 -19 869.285 101.901  84
   0   2 -19 877.982 88.8006  52
   0  -2 -19 919.668 91.6842  52
   0   2 -19 921.357 95.4339  56
   0   2  19 1024.65 94.7669  62
   0  -2  19 862.475 89.5579  36
   0   2  19 749.072 89.6437  36
   0   2 -19 880.474 85.5128  21
   0   2 -19 914.101 90.7347  23
   0   2 -19 864.531 92.0975  22
   0  -2  20 378.905 63.9078  36
   0   2  20 402.756 68.3057  36
   0  -2  20 454.362 72.3023 113
   0  -2  20 430.753 72.6916 114
   0  -2 -20 429.203 74.1842  98
   0   2 -20 387.976 60.8875  51
   0   2  20 398.072 66.2422  39
   0   2 -20 344.105 66.1881  84
   0   2 -20 429.770 67.4547  95
   0  -2 -20 411.296 72.7132  84
   0   2 -20 267.901 60.8324  81
   0   2  20 484.652 63.9759  62
   0   2 -20 393.092 61.3443  52
   0   2 -20 451.648 66.2978  56
   0  -2  21 708.235 78.8590 114
   0   2  21 824.712 82.2342 114
   0  -2  21 759.368 73.9195 113
   0   2 -21 766.125 78.6206  98
   0   2 -21 780.974 76.9656  99
   0  -2 -21 865.324 87.4009  98
   0   2  21 782.267 74.2707  39
   0   2 -21 661.060 74.1748  81
   0   2 -21 771.857 77.1823  95
   0   2 -21 793.852 84.2065  84
   0  -2 -21 759.280 79.1045  84
   0   2  21 696.381 75.9130  36
   0  -2  21 744.870 73.3683  36
   0   2  21 736.963 69.5393  62
   0   2 -21 746.114 73.9436  56
   0   2 -22 1605.95 97.2704  81
   0   2 -22 1445.50 95.5890  84
   0   2  22 1562.50 86.2907  39
   0  -2 -22 1592.28 101.688  98
   0   2 -22 1468.72 91.0703  98
   0  -2  22 1818.83 99.5336 114
   0   2  22 1588.93 98.3698 114
   0   2  23 67.2825 26.5354 114
   0  -3   0 75.7064 19.1523  30
   0   3   0 15.1707 7.81353  34
   0   3   0 13.4633 12.5102   6
   0  -3   0-2.12764 15.8387 109
   0  -3   0 14.3756 18.5121 107
   0  -3   0 1.32815 19.3615 108
   0  -3   0 13.4259 16.2226 111
   0  -3   0 6.79737 13.2560 113
   0  -3   0 2.82708 19.6420 114
   0  -3   0-8.74790 20.0183 101
   0  -3   0 9.53849 19.8108 103
   0  -3   0 13.0214 20.3996  98
   0  -3   0-1.24453 16.9841 100
   0  -3   0 29.0126 17.6228 105
   0  -3   0 10.4321 18.4917 104
   0  -3   0-1.30167 18.0341  42
   0  -3   0 37.6708 19.6155  43
   0   3   0 18.3666 6.95178  46
   0   3   0 9.52243 12.3118  67
   0  -3  -1 1838.29 60.8398  30
   0   3   1 1844.61 52.1229  20
   0   3   1 1977.51 54.3512  27
   0   3   1 1848.95 55.1324   6
   0   3  -1 1951.32 50.2828   6
   0   3   1 1839.86 32.4748  13
   0   3   1 1771.71 56.0523  10
   0   3   1 1854.66 42.1773   7
   0   3   1 1922.53 44.8057  15
   0   3   1 1929.01 61.4963   4
   0   3   1 1840.12 41.5446   8
   0  -3  -1 1906.87 57.0310 109
   0  -3   1 1907.34 64.4240 110
   0  -3   1 1775.78 57.3959 109
   0  -3   1 1828.06 58.8903 107
   0  -3   1 1911.77 58.5714 111
   0  -3   1 1974.49 63.0214 108
   0  -3  -1 1908.57 57.9593 111
   0  -3   1 1826.52 64.9490 114
   0  -3  -1 1901.67 46.6094 113
   0  -3  -1 1963.07 60.7484 107
   0  -3  -1 1832.95 65.7989 114
   0  -3   1 1903.28 63.0453 104
   0  -3   1 1794.52 64.6346 101
   0  -3   1 1826.41 58.8095 105
   0  -3  -1 1884.82 66.9040 101
   0  -3   1 1943.95 62.5299 100
   0  -3  -1 1833.31 61.4000 104
   0  -3  -1 2003.74 61.6467 105
   0  -3   1 1859.50 64.1033 103
   0  -3  -1 1982.43 59.9890 100
   0  -3  -1 1809.65 66.1544  98
   0  -3   1 1779.76 62.2623  43
   0  -3  -1 1851.27 64.1592  43
   0  -3  -1 1932.93 62.0512  42
   0  -3   1 1851.75 62.8682  42
   0  -3  -1 1933.25 57.5583  83
   0  -3  -1 1865.27 55.9152  72
   0   3   1 1925.91 54.8965  74
   0  -3   1 1983.86 60.5404  72
   0   3   1 1881.22 53.6116  67
   0   3   1 1850.72 56.0928  62
   0  -3  -2 999999. 12938.2  99
   0  -3  -2 984806. 12912.5  84
   0   3   2 995263. 12908.2  79
   0   3   2 998131. 12937.9   4
   0   3   3 171974. 2403.17  27
   0  -3  -3 176114. 2377.40  20
   0  -3   3 175225. 2398.21  29
   0  -3   3 179054. 2400.19  28
   0  -3  -3 174517. 2410.35  37
   0   3   3 181126. 2419.70  22
   0   3   3 181931. 2412.82  21
   0   3   3 180049. 2410.27  18
   0  -3  -3 179212. 2395.99   9
   0  -3  -3 176440. 2387.97  14
   0   3   3 168365. 2404.37  10
   0   3   3 175995. 2405.17   6
   0   3   3 171118. 2390.17  15
   0   3   3 175763. 2404.48   4
   0   3  -3 180868. 2396.22  17
   0  -3  -3 175152. 2395.26 111
   0  -3   3 172375. 2421.69 114
   0  -3   3 177638. 2402.11 109
   0  -3   3 179610. 2410.75 110
   0  -3   3 180141. 2407.92 108
   0  -3   3 180784. 2399.64 105
   0  -3   3 177785. 2412.03 100
   0  -3  -3 175395. 2398.46 105
   0  -3  -3 171121. 2389.79 100
   0  -3   3 180832. 2412.79 104
   0  -3   3 169586. 2411.48 103
   0  -3  -3 178759. 2427.07 101
   0  -3  -3 179870. 2409.97  99
   0  -3  -3 181460. 2428.47  98
   0   3  -3 167821. 2360.61  96
   0  -3   3 176748. 2430.93  38
   0  -3  -3 181802. 2402.07  42
   0  -3   3 179033. 2418.66  42
   0  -3  -3 179587. 2418.73  43
   0  -3  -3 167637. 2362.34  95
   0   3   3 181038. 2414.20  93
   0  -3  -3 173688. 2390.30  84
   0   3   3 180915. 2396.42  94
   0  -3  -3 180373. 2416.45  83
   0  -3  -3 174621. 2375.99  81
   0  -3  -3 180766. 2387.85  72
   0  -3   3 172793. 2410.26  72
   0  -3   3 175131. 2412.18  74
   0   3  -3 175449. 2401.31  63
   0   3   3 179437. 2410.41  62
   0   3   3 180039. 2396.98  61
   0  -3  -3 179377. 2415.49  67
   0  -3  -3 180794. 2374.63  54
   0   3  -3 172754. 2393.08  66
   0  -3  -3 177800. 2413.36  55
   0  -3  -3 176358. 2378.09  53
   0  -3  -4 31701.7 468.398  19
   0  -3   4 31762.2 480.384  28
   0  -3  -4 31606.8 456.215  20
   0  -3   4 31121.5 442.368  35
   0   3   4 32185.3 490.944  21
   0  -3  -4 31914.1 491.542  37
   0   3   4 32201.6 486.726  27
   0  -3  -4 32532.6 483.516   4
   0   3  -4 31777.4 453.255   5
   0   3   4 31757.4 487.559   6
   0   3   4 31652.9 487.366  10
   0   3  -4 31263.5 464.418  15
   0   3  -4 32737.2 470.609   2
   0   3   4 31970.5 488.757  12
   0   3  -4 31753.8 469.839  17
   0  -3  -4 32264.8 469.679  13
   0  -3  -4 32659.6 474.970  14
   0   3   4 31600.8 488.709  18
   0  -3  -4 32316.2 480.338   9
   0  -3   4 31750.4 485.943 110
   0  -3   4 32168.2 481.169 109
   0  -3  -4 32409.5 469.335 111
   0  -3   4 30410.9 499.421 114
   0  -3   4 32276.1 483.884 108
   0  -3  -4 32109.6 472.628 105
   0  -3   4 33615.4 474.041 105
   0  -3  -4 31852.8 488.261  99
   0  -3  -4 31132.0 504.467  98
   0  -3   4 31572.1 486.219 104
   0  -3  -4 31844.8 460.515 100
   0  -3   4 32527.6 493.104 103
   0  -3  -4 31868.2 501.666 101
   0  -3   4 31357.6 488.284 100
   0  -3   4 32372.4 500.123  39
   0  -3   4 31823.5 495.739  42
   0  -3  -4 31531.9 475.075  42
   0  -3  -4 32276.1 463.396  41
   0  -3   4 32951.8 513.649  38
   0  -3  -4 31295.0 476.328  84
   0   3   4 32129.3 492.813  93
   0  -3  -4 32501.4 499.627  83
   0   3   4 29780.1 437.118  73
   0  -3  -4 31924.3 455.488  68
   0  -3   4 32049.2 493.797  74
   0  -3  -4 33041.4 492.260  55
   0   3  -4 33380.1 471.858  66
   0   3   4 32358.5 471.119  65
   0  -3  -4 31025.6 501.010  52
   0   3  -4 33116.0 480.179  63
   0   3   4 32498.1 482.254  61
   0  -3  -4 32205.8 457.663  53
   0  -3  -4 32053.1 496.918  67
   0   3   4 32263.6 490.584  62
   0   3  -5 318.603 13.6049  31
   0   3   5 249.128 32.8032  27
   0  -3   5 198.169 35.9728  38
   0  -3  -5 243.263 30.6707  23
   0  -3  -5 169.198 21.2628  20
   0  -3   5 202.060 28.4315  28
   0   3  -5 238.725 25.9920  26
   0  -3  -5 275.348 25.7547  19
   0  -3   5 295.366 29.6484  32
   0  -3  -5 300.852 33.2976  37
   0   3   5 266.949 30.1194  10
   0  -3  -5 236.255 27.0385  14
   0   3   5 231.447 32.1491   6
   0   3  -5 259.825 17.3256   5
   0  -3  -5 258.990 28.1928  13
   0  -3  -5 268.527 30.7485   9
   0   3  -5 254.862 24.9425   2
   0   3  -5 218.991 26.5858   3
   0  -3  -5 231.973 17.1553  11
   0   3  -5 245.822 23.6228  17
   0   3   5 227.756 30.2501  12
   0   3   5 301.959 31.6385  18
   0  -3   5 232.923 35.3520 114
   0  -3   5 278.565 29.5802 110
   0  -3   5 233.367 28.2493 109
   0  -3  -5 238.334 21.8845 111
   0  -3  -5 235.946 29.9379  99
   0   3   5 216.481 23.4667 102
   0  -3   5 220.449 28.8533 100
   0  -3   5 221.361 28.3939 104
   0  -3   5 243.866 30.6574 103
   0  -3  -5 246.379 22.0657  41
   0  -3  -5 229.150 24.5734  42
   0  -3   5 230.362 32.7341  39
   0   3   5 226.872 32.3161  47
   0  -3  -5 270.222 30.3017  84
   0   3   5 245.517 34.4440  86
   0  -3  -5 328.685 37.3807  83
   0   3   5 289.344 34.8161  93
   0  -3  -5 229.273 24.0800  69
   0  -3  -5 241.238 21.9943  68
   0   3   5 245.501 35.9942  76
   0  -3   5 264.553 25.1293  69
   0   3  -5 218.877 21.4186  66
   0  -3  -5 253.306 33.7315  52
   0   3   5 279.638 32.5285  62
   0   3   5 245.453 23.9918  65
   0  -3  -5 332.433 36.5759  67
   0   3  -5 291.937 28.1693  63
   0   3   5 280.645 33.3446  61
   0  -3  -5 259.233 32.2167  55
   0  -3  -6 4866.83 113.904  19
   0  -3   6 5329.37 128.301  32
   0   3  -6 4844.95 120.852  25
   0   3   6 5058.36 131.499  33
   0  -3  -6 4848.49 131.695  21
   0   3   6 4766.48 128.083  27
   0  -3  -6 4631.73 131.670  23
   0   3  -6 4804.43 111.135  26
   0   3  -6 4835.28 89.5777  27
   0   3  -6 4709.14 120.463   3
   0   3   6 4536.81 127.739   1
   0  -3  -6 4840.50 125.312  14
   0   3   6 4755.20 125.284  10
   0   3   6 5043.65 129.782  12
   0   3  -6 4746.12 107.657  17
   0  -3  -6 4871.25 129.913   9
   0   3  -6 4385.55 76.9537   6
   0  -3  -6 4499.00 97.7215  11
   0   3   6 4746.23 127.188   6
   0   3  -6 4746.63 106.432   2
   0  -3   6 4869.00 121.777 110
   0  -3  -6 4830.06 100.300 111
   0   3   6 4747.41 110.105 102
   0  -3  -6 4954.34 130.153  99
   0  -3   6 4975.74 129.910 103
   0  -3   6 4989.22 121.748 104
   0  -3  -6 4842.57 107.752  42
   0  -3   6 5075.78 148.647  38
   0  -3   6 5060.04 138.813  39
   0  -3  -6 4567.12 103.228  41
   0   3   6 4749.62 134.189  86
   0  -3  -6 4874.49 127.980  84
   0   3   6 4647.75 137.656  85
   0   3   6 4743.55 132.298  93
   0  -3  -6 5005.36 142.355  83
   0  -3   6 4915.98 108.540  70
   0   3   6 4870.16 134.395  75
   0  -3  -6 4707.09 109.894  68
   0  -3  -6 4874.42 107.694  70
   0  -3   6 4999.27 109.427  69
   0  -3  -6 4756.27 107.516  69
   0  -3   6 4997.98 132.536  74
   0   3   6 4652.99 135.615  76
   0  -3  -6 4577.69 135.276  67
   0   3   6 4794.86 132.109  62
   0   3   6 4707.09 130.692  64
   0   3  -6 5077.40 107.401  66
   0   3  -6 4906.78 121.525  63
   0   3   6 4688.09 127.708  61
   0   3  -6 4895.53 98.3727  59
   0   3   6 4839.60 102.327  66
   0  -3  -6 4694.76 128.493  55
   0  -3  -6 4945.15 141.471  56
   0   3  -7 44367.9 641.554  27
   0  -3  -7 46135.1 710.729  21
   0  -3  -7 43584.7 676.512  19
   0   3  -7 46174.2 687.038  25
   0  -3  -7 45454.4 705.039  37
   0  -3  -7 45451.6 709.969  23
   0   3  -7 45763.6 667.648  26
   0   3   7 45424.0 702.958  27
   0   3   7 46034.5 699.676  12
   0   3  -7 44804.7 657.226   2
   0  -3  -7 45917.1 710.815   9
   0   3  -7 45107.9 692.018  16
   0   3   7 44503.6 693.672  10
   0   3  -7 44493.6 686.404   3
   0  -3  -7 46342.4 695.388   4
   0  -3  -7 46002.1 704.122  14
   0  -3   7 46057.8 718.000 112
   0  -3  -7 44826.8 642.426 111
   0  -3   7 45495.5 686.441 110
   0  -3   7 45440.6 702.149 103
   0  -3   7 45412.3 681.074 104
   0   3   7 45863.5 709.530  47
   0  -3   7 44646.9 717.933  39
   0  -3  -7 43833.8 654.522  42
   0  -3   7 47510.9 735.975  38
   0  -3  -7 45552.9 726.782  83
   0   3   7 45060.6 712.425  86
   0   3   7 42984.3 717.323  85
   0  -3   7 44505.9 654.618  69
   0   3   7 45355.3 711.070  75
   0  -3  -7 44543.6 654.041  69
   0  -3  -7 45021.6 654.048  70
   0  -3  -7 44946.3 654.733  71
   0   3   7 45007.4 718.427  76
   0  -3   7 45271.3 655.333  70
   0  -3   7 47332.4 708.194  74
   0  -3   7 45431.6 655.584  71
   0  -3  -7 45176.9 718.346  52
   0  -3  -7 44828.4 704.561  55
   0  -3   7 46770.4 674.244  62
   0   3  -7 43965.7 637.554  59
   0   3   7 45732.5 709.841  64
   0   3   7 43787.5 709.633  62
   0  -3  -7 45614.8 722.402  67
   0   3   7 45909.0 649.581  66
   0   3  -7 47072.3 666.686  58
   0  -3  -7 45080.0 725.197  56
   0  -3  -8 60025.2 899.287  19
   0  -3  -8 60122.1 934.077  23
   0   3   8 61961.2 934.309  33
   0  -3   8 61380.6 922.509  32
   0  -3  -8 59307.4 935.455  21
   0  -3  -8 59584.2 925.516  37
   0   3  -8 60350.6 878.498  26
   0   3  -8 60219.8 905.411  25
   0   3  -8 61749.4 907.461   3
   0   3  -8 60022.5 910.363  16
   0  -3  -8 62381.1 918.861   4
   0   3   8 61837.9 922.334  12
   0   3   8 61057.1 915.107  10
   0   3   8 61041.7 891.131   5
   0   3  -8 60176.9 927.577   1
   0  -3  -8 62595.9 932.058  14
   0  -3   8 59952.3 904.516 110
   0  -3   8 60171.5 940.131 112
   0  -3   8 60452.2 924.494 103
   0  -3   8 58999.1 891.002 104
   0   3  -8 61282.7 889.836  49
   0   3   8 61815.0 935.287  47
   0  -3   8 60073.9 942.213  39
   0  -3   8 61950.1 959.744  38
   0   3   8 61612.8 941.051  87
   0   3   8 61010.2 939.254  86
   0   3   8 61184.3 947.249  85
   0   3   8 59662.4 943.278  76
   0   3   8 60763.6 936.520  75
   0  -3   8 62544.0 927.067  74
   0  -3   8 61866.7 895.636  62
   0   3   8 61645.0 929.504  60
   0   3   8 62127.3 934.177  64
   0  -3  -8 61005.5 953.741  56
   0  -3  -8 62024.3 954.674  51
   0   3   8 59589.2 934.233  62
   0  -3  -8 60114.9 945.369  67
   0   3   8 61073.7 931.358  61
   0  -3  -8 62590.5 947.585  52
   0   3   8 59935.5 853.942  66
   0   3  -8 59253.8 872.900  58
   0  -3  -9 3229.50 126.690  21
   0   3  -9 3670.29 115.362  25
   0  -3   9 3559.12 123.942  32
   0  -3  -9 3162.19 119.176  37
   0  -3  -9 3336.20 110.684  19
   0   3   9 3259.07 124.911  33
   0   3  -9 3218.89 121.366  24
   0  -3  -9 3511.78 127.554  18
   0  -3  -9 3252.62 127.229  23
   0   3  -9 3400.89 116.529  16
   0   3  -9 3182.29 124.228   1
   0   3   9 3328.03 119.898  12
   0   3   9 3159.31 117.092  10
   0   3   9 3328.24 100.953   5
   0  -3  -9 3154.56 115.659   4
   0   3  -9 3153.99 110.796   3
   0  -3   9 3271.79 128.603 112
   0  -3   9 3276.30 121.174 103
   0   3  -9 3540.09 102.024  49
   0   3   9 3029.99 122.426  47
   0  -3   9 3402.04 137.868  38
   0  -3   9 3153.75 129.227  39
   0   3   9 3330.64 115.141  48
   0  -3  -9 3066.64 125.355  84
   0   3   9 3248.69 130.218  87
   0   3   9 3069.25 128.089  86
   0  -3  -9 3146.89 131.674  83
   0   3  -9 3301.85 106.696  83
   0   3   9 3262.77 131.127  76
   0  -3   9 3268.03 120.336  74
   0   3   9 3311.30 128.048  75
   0   3  -9 3379.84 114.544  57
   0  -3   9 3340.04 106.118  62
   0   3   9 3309.49 125.566  61
   0  -3  -9 3170.55 134.911  56
   0   3   9 3431.99 125.820  60
   0  -3  -9 3222.95 123.985  55
   0  -3  -9 3202.63 134.645  51
   0   3   9 3199.69 123.726  64
   0  -3  -9 3281.47 131.154  52
   0  -3  10 35333.0 609.937  33
   0  -3 -10 35804.0 628.692  23
   0  -3 -10 34742.3 622.457  21
   0   3  10 35232.3 624.153  33
   0   3 -10 36560.8 587.164  25
   0  -3  10 36217.6 615.680  32
   0   3 -10 34555.1 613.051  24
   0  -3 -10 35609.0 609.607  37
   0   3  10 35338.6 604.435  12
   0  -3 -10 36187.5 606.657   4
   0   3 -10 35762.6 619.989   1
   0   3 -10 35776.5 595.371  16
   0  -3  10 35370.8 627.100 112
   0  -3  10 33345.6 605.052 103
   0   3  10 36026.6 623.503  47
   0  -3  10 35728.3 637.539  39
   0   3  10 35975.4 594.506  48
   0  -3  10 36473.8 649.965  38
   0   3  10 34295.7 636.548  85
   0   3  10 34579.6 628.965  87
   0   3  10 35428.2 628.118  86
   0  -3 -10 35397.6 643.660  83
   0  -3 -10 35634.7 626.163  84
   0   3  10 34979.7 622.741  88
   0   3  10 35841.1 625.630  75
   0  -3  10 35935.4 610.799  74
   0   3 -10 34410.0 636.414  73
   0  -3 -10 36012.8 636.932  52
   0   3  10 35478.5 615.179  60
   0  -3 -10 36279.0 647.313  56
   0  -3 -10 36177.5 645.905  51
   0   3  10 35565.0 625.468  62
   0   3 -10 35956.7 630.148  64
   0   3 -10 37629.1 596.877  57
   0  -3 -10 35580.0 621.651  55
   0  -3  10 36570.1 583.546  62
   0  -3 -11 5034.33 177.040  21
   0   3 -11 5216.37 172.158  24
   0  -3 -11 4729.77 174.520  23
   0  -3  11 5192.55 170.367  33
   0  -3  11 4836.54 175.402 112
   0   3 -11 5038.52 171.186  50
   0  -3  11 5133.81 186.406  39
   0   3  11 5078.65 176.081  47
   0   3  11 4933.29 155.564  48
   0   3 -11 5353.52 183.063  64
   0  -3 -11 4879.01 186.279  56
   0  -3 -11 5042.71 186.989  51
   0  -3 -11 4910.83 182.038  52
   0  -3 -11 4701.04 173.081  55
   0   3  11 4658.24 172.236  62
   0   3  11 4657.03 165.567  60
   0   3 -11 5025.93 154.691  57
   0   3  11 4930.63 182.896  85
   0   3  11 4862.46 173.813  88
   0  -3 -11 5029.03 188.544  83
   0   3  11 5030.73 182.752  87
   0  -3 -11 4558.78 176.090  84
   0  -3  11 5134.92 166.891  72
   0  -3  11 5277.90 168.982  74
   0   3  11 5211.63 179.826  75
   0  -3 -11 4839.45 162.203   4
   0   3  11 5173.59 166.127  12
   0   3 -11 4988.66 156.218  16
   0   3 -12 31369.5 557.366  16
   0   3 -12 30443.8 584.253   1
   0   3  12 30482.4 565.714  12
   0  -3 -12 30334.9 611.455  56
   0  -3 -12 31165.3 590.267  55
   0   3  12 31229.9 581.430  60
   0   3  12 30140.4 593.233  62
   0   3 -12 32096.5 552.491  57
   0   3 -12 32364.3 603.071  64
   0  -3  12 32458.5 554.996  62
   0  -3 -12 30023.6 602.515  52
   0   3  12 30525.2 587.422  47
   0   3 -12 31453.0 579.498  50
   0   3  12 31753.1 597.673  87
   0  -3 -12 31299.7 606.222  84
   0  -3 -12 30587.8 617.050  83
   0   3  12 30887.4 581.283  88
   0   3  12 32231.0 574.818  89
   0  -3  12 31836.5 575.018  72
   0   3  12 31068.3 595.966  75
   0  -3  12 31148.0 572.785  74
   0   3 -12 31701.7 597.449  22
   0  -3 -12 30132.1 591.642  21
   0  -3  12 31442.7 583.757  33
   0   3 -12 32169.3 582.680  24
   0  -3 -12 29301.5 588.852  23
   0   3 -13 1696.89 110.559   1
   0   3 -13 1836.80 100.818  16
   0   3 -13 1807.79 96.3342  57
   0  -3 -13 1645.00 120.608  56
   0  -3 -13 1742.32 117.822  52
   0   3  13 1760.66 110.569  60
   0  -3 -13 1664.53 109.771  55
   0   3  13 1698.25 115.975  62
   0   3 -13 1710.09 112.940  64
   0  -3 -13 1630.04 111.879 101
   0   3 -13 1806.91 110.036  50
   0   3  13 1606.73 110.048  47
   0  -3  13 1564.30 114.125  39
   0   3  13 1614.29 101.993  89
   0   3  13 1626.42 111.874  87
   0  -3 -13 1762.17 121.841  84
   0  -3 -13 1592.10 120.264  83
   0   3  13 1593.49 105.845  88
   0  -3  13 1703.51 104.355  72
   0  -3  13 1635.58 100.536  74
   0  -3  13 1772.87 110.844  33
   0   3 -13 1807.34 109.156  24
   0  -3 -13 1601.55 109.864  23
   0   3 -14 13662.6 346.608   1
   0  -3 -14 13024.2 359.931  52
   0  -3 -14 12878.6 342.578  55
   0  -3 -14 12656.4 364.607  56
   0   3  14 12817.4 332.417  60
   0   3  14 12771.2 350.653  62
   0  -3 -14 12743.6 347.618 101
   0   3 -14 13255.4 343.154  51
   0  -3  14 12912.4 361.210  39
   0   3  14 12907.3 353.182  39
   0   3 -14 13527.3 336.930  50
   0   3  14 12962.2 335.480  88
   0  -3 -14 12754.9 373.051  83
   0   3  14 12902.3 320.734  89
   0  -3 -14 13074.8 366.589  84
   0  -3  14 12826.6 323.828  72
   0  -3  14 13265.7 344.700  33
   0  -3 -14 12466.8 343.320  21
   0  -3 -14 13013.0 342.179  30
   0  -3 -14 12973.4 350.033  23
   0   3 -14 12584.1 329.297  24
   0   3 -14 13208.9 352.749  22
   0   3  14 12841.9 354.440  36
   0  -3 -15 6025.29 221.141  30
   0  -3 -15 5916.93 226.559  23
   0  -3  15 6135.42 227.678  33
   0   3 -15 6162.71 221.105  24
   0   3  15 6018.89 236.158  36
   0   3 -15 5833.06 227.682  22
   0   3 -15 5823.33 229.022  18
   0   3 -15 5833.26 221.392   1
   0  -3  15 5723.80 242.712 114
   0  -3 -15 5880.69 227.232 101
   0   3 -15 5433.23 208.715  50
   0   3 -15 5768.79 219.564  51
   0   3  15 5806.78 227.972  39
   0  -3  15 5526.64 229.490  39
   0   3 -15 5696.27 231.356  84
   0  -3 -15 5889.37 248.393  83
   0   3  15 5826.53 213.944  88
   0   3  15 5611.79 202.783  89
   0  -3 -15 5941.92 242.875  84
   0  -3 -15 5496.20 221.202  81
   0  -3  15 5825.91 205.401  72
   0  -3 -15 5773.64 239.226  56
   0  -3 -15 5618.82 229.087  52
   0   3  15 6044.31 216.436  60
   0   3  15 6234.44 235.670  62
   0   3 -16 9328.05 300.876  18
   0  -3  16 9118.86 321.823 114
   0  -3 -16 9217.43 328.868  98
   0  -3 -16 8968.84 292.973 101
   0   3 -16 9317.56 282.178  50
   0   3  16 8988.16 297.698  39
   0  -3  16 8327.16 294.446  39
   0  -3 -16 9233.80 315.748  84
   0   3  16 9408.42 283.914  88
   0  -3 -16 9287.31 325.711  83
   0   3 -16 8923.71 307.270  84
   0   3  16 9216.94 266.868  89
   0   3 -16 8932.15 279.417  24
   0   3 -16 8921.18 296.931  22
   0  -3 -16 8934.69 290.453  23
   0   3 -16 9064.61 297.409  21
   0   3  16 8888.89 297.125  62
   0   3 -16 8711.07 291.893  56
   0  -3 -16 8941.80 300.346  52
   0   3  16 8640.92 271.818  60
   0   3 -17 2429.34 150.375  18
   0  -3  17 2378.68 160.265 113
   0  -3  17 2678.12 170.515 114
   0  -3 -17 2490.92 171.188  98
   0   3 -17 2411.52 157.101  84
   0   3  17 2385.86 130.605  89
   0  -3 -17 2410.03 158.534  84
   0   3 -17 2499.29 140.563  50
   0  -3  17 2439.18 151.697  39
   0   3  17 2385.27 149.973  39
   0   3 -17 2512.35 146.243  51
   0   3 -17 2713.77 157.931  22
   0  -3  17 2530.15 152.593  33
   0   3  17 2473.87 157.865  36
   0  -3  17 2303.98 142.136  36
   0   3 -17 2468.32 150.493  21
   0  -3 -17 2559.10 153.893  52
   0   3  17 2254.85 147.161  62
   0   3 -17 2412.28 148.378  56
   0  -3  18 39.0357 48.6594 114
   0   3 -18 74.7870 43.4821  50
   0   3 -18 42.1827 38.1087  51
   0   3  18 79.6581 48.1242  39
   0   3 -18 7.32327 50.1222  84
   0  -3 -18 37.5593 43.9795  84
   0   3 -18 65.0747 50.6800  95
   0   3 -18 96.0094 46.9039  23
   0   3  18-7.09738 42.2400  36
   0   3 -18 51.5228 47.1950  22
   0   3 -18 31.4216 41.9504  21
   0  -3  18 56.3685 41.8092  36
   0   3 -18 38.1231 45.0509  56
   0  -3 -18 58.8285 45.8161  52
   0   3 -18 12.5206 39.5895  52
   0  -3  19 4815.65 219.757 113
   0  -3 -19 5235.19 236.895  98
   0   3 -19 5105.67 200.335  51
   0   3 -19 4567.23 212.641  95
   0   3 -19 5283.22 226.086  84
   0  -3 -19 4887.27 219.251  84
   0   3 -19 5424.75 230.072  81
   0   3 -19 5119.01 205.126  23
   0   3  19 5128.92 216.034  36
   0  -3  19 5290.66 209.192  36
   0   3 -19 5654.62 215.995  22
   0   3 -19 5174.29 204.353  52
   0   3 -19 5457.72 212.890  56
   0   3  19 5164.56 208.628  62
   0  -3  20 2737.00 153.470 113
   0  -3  20 2735.12 153.312 114
   0  -3 -20 2767.67 160.978  98
   0   3 -20 2846.95 139.936  51
   0   3  20 2796.62 145.322  39
   0  -3 -20 2954.74 156.231  84
   0   3 -20 2749.25 155.523  81
   0   3 -20 3115.06 163.201  84
   0   3 -20 3053.33 159.949  95
   0   3  20 2947.31 146.563  62
   0   3 -20 2914.60 143.864  56
   0   3 -20 2754.27 138.961  52
   0  -3  20 2842.18 141.031  36
   0   3  20 3089.10 154.902  36
   0   3  21 67.0593 36.5664  36
   0  -3  21 19.7141 35.3422 114
   0  -3  21 38.6503 36.5187 113
   0  -3 -21 44.8561 43.2198  98
   0   3 -21 68.4267 39.9143  98
   0   3  21 22.3037 34.7151  39
   0   3 -21 78.1660 42.4221  84
   0   3 -21 40.3707 36.9820  95
   0   3 -21 41.5314 37.2270  81
   0   3  21 58.8390 37.3187  62
   0   3 -22 906.750 72.1532  81
   0   3  22 917.110 65.6823  39
   0  -3 -22 868.425 73.6793  98
   0   3 -22 899.952 66.1250  98
   0  -3  22 825.509 66.6070 114
   0   4   0 69052.5 924.711  27
   0  -4   0 67068.7 965.214 114
   0  -4   0 68628.6 959.879 108
   0  -4   0 66908.5 941.923 109
   0  -4   0 67177.6 947.167 111
   0  -4   0 63853.6 929.485 113
   0  -4   0 64544.2 959.408 103
   0  -4   0 67866.4 968.281 101
   0  -4   0 65291.2 955.166 100
   0  -4   0 65607.7 949.754 105
   0  -4   0 67537.7 957.920 104
   0   4   0 65403.4 902.503  15
   0   4   0 63866.5 909.151  11
   0   4   0 68302.0 934.433   6
   0   4   0 66762.9 938.825  10
   0   4   0 63311.7 896.982  46
   0  -4   0 67321.8 963.037  43
   0  -4   0 66786.3 958.952  42
   0  -4   0 66462.4 947.237  72
   0   4   0 66173.0 940.584  74
   0   4   0 69367.5 930.964  67
   0  -4  -1 36617.4 569.602  30
   0   4   1 36833.4 547.490  27
   0  -4   1 36561.8 517.846  36
   0   4   1 35904.1 550.132  20
   0   4   1 36642.3 528.035   8
   0   4   1 37444.0 561.043  10
   0   4   1 36517.5 529.708   7
   0   4  -1 36731.7 543.788   6
   0   4   1 38099.7 556.461   6
   0   4   1 37274.6 526.514  15
   0   4  -1 38107.7 550.658  10
   0  -4  -1 37593.9 562.154 111
   0  -4  -1 37058.1 558.386 109
   0  -4   1 37705.3 580.460 114
   0  -4   1 37937.2 572.568 108
   0  -4  -1 37283.6 536.924 113
   0  -4   1 35970.7 578.136 110
   0  -4   1 36718.7 558.884 109
   0  -4   1 37665.1 563.420 111
   0  -4  -1 37302.7 580.430 114
   0  -4   1 37513.7 557.354 113
   0  -4  -1 38376.6 569.641 100
   0  -4  -1 37749.3 573.021 104
   0  -4   1 36151.9 564.384 105
   0  -4   1 37946.8 576.310 104
   0  -4   1 37742.4 575.500 100
   0  -4   1 37366.6 578.106 103
   0  -4   1 37299.0 579.390 101
   0  -4  -1 38121.6 569.287 105
   0  -4  -1 36566.5 584.348 101
   0  -4  -1 36881.6 584.940  98
   0  -4   1 37575.4 578.343  42
   0  -4  -1 38153.1 580.131  43
   0  -4   1 37811.9 578.018  43
   0  -4  -1 39383.2 576.701  42
   0   4  -1 38475.1 559.760  74
   0  -4  -1 38251.0 560.321  72
   0   4   1 38992.8 552.022  67
   0   4   1 37075.4 554.766  74
   0  -4   1 38665.5 569.755  72
   0   4   1 38809.6 559.572  62
   0   4  -1 37268.1 560.602  66
   0   4  -1 37929.2 545.974  67
   0   4   1 36909.9 531.084  61
   0   4   2 138695. 1891.70  20
   0  -4  -2 139886. 1922.71  30
   0   4   2 138170. 1926.10  21
   0   4   2 138455. 1901.97  19
   0   4   2 140773. 1903.95  27
   0  -4   2 135707. 1908.73  29
   0   4   2 137432. 1880.35  15
   0   4  -2 142223. 1885.39   6
   0   4  -2 138245. 1888.92  10
   0   4   2 138316. 1909.82   6
   0   4   2 135759. 1910.75  10
   0  -4   2 137755. 1935.71 114
   0  -4  -2 135581. 1906.81 111
   0  -4   2 135855. 1925.80 110
   0  -4   2 135998. 1920.40 108
   0  -4   2 137756. 1910.97 111
   0  -4  -2 138613. 1908.00 109
   0  -4   2 138568. 1906.33 109
   0  -4   2 142579. 1926.30 104
   0  -4  -2 136699. 1912.01 105
   0  -4  -2 138312. 1911.81 100
   0  -4   2 137083. 1913.61 105
   0  -4   2 136425. 1926.28 103
   0  -4  -2 136700. 1938.10  98
   0  -4  -2 135241. 1939.42 101
   0  -4   2 139313. 1924.25 100
   0  -4  -2 138819. 1918.29  42
   0  -4   2 138882. 1926.60  43
   0  -4   2 133915. 1928.27  42
   0  -4  -2 133418. 1929.65  43
   0  -4  -2 136136. 1913.11  83
   0   4   2 139290. 1882.67  79
   0  -4  -2 139049. 1902.65  72
   0  -4   2 138189. 1919.73  72
   0   4   2 134899. 1898.34  74
   0   4   2 140707. 1887.25  61
   0   4  -2 139493. 1906.75  66
   0   4   2 139507. 1912.00  62
   0   4   3 13469.2 239.088  19
   0  -4  -3 13919.0 264.082  30
   0  -4   3 13656.3 246.484  29
   0   4   3 13346.6 256.479  18
   0  -4   3 13758.9 246.131  28
   0   4   3 14368.0 251.130  27
   0   4   3 14445.2 239.036  36
   0   4  -3 14456.1 225.368  10
   0   4  -3 14316.4 222.049   6
   0   4   3 13679.6 232.444  15
   0   4  -3 14772.0 248.615  17
   0   4   3 14228.2 252.969   6
   0   4   3 14087.2 255.246  10
   0  -4  -3 14473.5 249.011 111
   0  -4   3 13475.2 258.442 110
   0  -4   3 14318.1 273.431 114
   0  -4   3 14033.9 255.288 108
   0  -4   3 14026.0 248.922 109
   0  -4  -3 14060.5 255.270  99
   0  -4   3 14346.0 265.213 103
   0  -4  -3 13993.0 274.508 101
   0  -4  -3 14269.8 250.976 105
   0  -4   3 14111.8 261.924 100
   0  -4   3 14054.0 262.870 104
   0  -4   3 13534.5 248.018 105
   0  -4  -3 14006.3 275.649  98
   0  -4  -3 14224.3 246.209 100
   0  -4  -3 13614.4 266.568  43
   0  -4   3 14108.5 267.694  42
   0  -4  -3 14468.2 257.358  42
   0   4   3 13926.2 242.641  94
   0  -4  -3 13812.7 231.473  84
   0  -4  -3 14139.8 261.601  83
   0  -4  -3 14099.1 238.464  72
   0  -4   3 14455.8 262.793  72
   0   4  -3 14443.1 247.126  66
   0   4   3 14172.8 238.472  61
   0   4   3 13659.6 255.487  62
   0   4  -3 13865.5 250.128  63
   0  -4  -3 14061.7 263.803  67
   0  -4  -4 46730.2 724.243  30
   0  -4   4 47399.0 700.490  28
   0   4   4 46366.6 696.404  36
   0   4   4 48582.0 710.783  27
   0   4  -4 46670.7 674.424  15
   0   4   4 47566.6 713.069  10
   0   4  -4 47266.7 696.211  17
   0   4   4 47129.9 714.491  12
   0   4   4 46938.1 715.941  18
   0   4   4 48356.5 712.687   6
   0   4  -4 47585.5 662.658  10
   0   4  -4 47161.0 660.893   6
   0  -4  -4 47015.4 689.497  14
   0  -4   4 47494.8 713.390 110
   0  -4   4 48399.8 738.343 114
   0  -4   4 48008.1 703.970 109
   0  -4   4 48159.0 711.414 108
   0  -4  -4 46300.1 694.242 111
   0  -4   4 47174.1 699.334 105
   0  -4   4 48695.2 723.563 103
   0  -4  -4 45860.6 737.648 101
   0  -4  -4 47660.9 714.761  99
   0  -4  -4 47812.0 691.335 100
   0  -4  -4 47325.1 740.610  98
   0  -4  -4 45383.5 697.680 105
   0  -4   4 48502.9 719.822 104
   0  -4   4 46988.6 718.340 100
   0  -4   4 49207.2 747.408  38
   0  -4   4 46374.1 727.350  42
   0  -4  -4 48146.1 729.802  43
   0  -4  -4 48235.0 706.474  42
   0  -4  -4 48654.3 726.810  83
   0   4   4 47893.6 719.369  93
   0  -4  -4 45816.4 666.880  81
   0  -4  -4 46204.1 691.740  84
   0   4   4 47122.3 694.729  94
   0  -4   4 48137.2 706.874  69
   0  -4   4 48205.1 724.421  74
   0  -4  -4 46144.1 681.924  72
   0  -4   4 46154.6 722.208  72
   0  -4  -4 46711.6 704.889  69
   0  -4  -4 47601.4 727.260  67
   0  -4  -4 47947.5 718.950  55
   0   4   4 47815.8 717.110  62
   0   4  -4 48630.2 698.863  66
   0   4  -4 49676.9 708.640  63
   0   4   4 48146.9 699.797  61
   0  -4  -4 47291.5 669.702  53
   0  -4  -4 47271.1 661.968  54
   0   4   5 30138.9 476.786  27
   0   4   5 29411.4 466.568  36
   0  -4   5 29079.8 465.022  28
   0   4  -5 27946.6 408.921   6
   0   4  -5 30590.4 457.670   2
   0   4   5 30611.3 482.062  12
   0   4   5 28908.2 478.189  18
   0  -4  -5 27924.9 458.337  14
   0   4   5 29484.1 478.312  10
   0   4  -5 30768.3 458.955  17
   0  -4  -5 29005.2 468.765   9
   0   4   5 30602.8 480.173   6
   0   4  -5 30108.9 469.589   3
   0  -4   5 29609.7 501.558 114
   0  -4   5 29336.0 469.494 108
   0  -4   5 29177.1 473.946 110
   0  -4  -5 30007.0 453.266 111
   0  -4   5 29054.0 466.656 109
   0  -4   5 30862.8 480.474 104
   0  -4  -5 29058.7 503.551 101
   0  -4   5 29526.4 481.228 100
   0  -4  -5 29915.2 507.542  98
   0  -4  -5 28686.3 476.674  99
   0   4   5 30486.8 463.611 102
   0  -4   5 30021.8 485.137 103
   0  -4   5 30427.7 514.370  38
   0  -4  -5 29530.8 463.113  42
   0  -4  -5 29370.3 490.944  43
   0   4  -5 28273.9 410.509  48
   0  -4  -5 29693.0 495.840  83
   0   4   5 29872.8 483.783  93
   0  -4  -5 28017.2 420.905  95
   0  -4  -5 28839.3 440.690  81
   0  -4  -5 29978.5 465.510  84
   0  -4   5 28727.8 484.381  72
   0  -4   5 30157.4 488.829  74
   0  -4   5 29943.0 465.756  69
   0  -4  -5 29061.3 462.841  69
   0   4   5 30224.8 455.514  65
   0   4   5 29629.5 483.832  62
   0   4  -5 27810.2 465.776  63
   0  -4  -5 29386.4 481.324  55
   0   4   5 29686.9 467.914  61
   0  -4  -5 28248.0 428.076  53
   0   4   5 29715.5 454.476  66
   0  -4  -5 29828.6 494.053  67
   0  -4  -5 28788.8 422.400  54
   0   4  -5 30027.4 456.591  66
   0   4   6 10416.9 224.299  27
   0  -4  -6 10179.3 179.820  20
   0   4  -6 10695.1 208.255  26
   0  -4  -6 10609.9 224.709   9
   0   4  -6 10871.0 217.025   3
   0  -4  -6 10704.8 217.508  14
   0   4  -6 11090.7 205.881   2
   0   4   6 10684.5 224.184  10
   0   4   6 11254.9 229.451   6
   0   4   6 10537.5 225.083  12
   0   4   6 10549.4 224.305  18
   0   4  -6 10563.9 203.409  17
   0  -4   6 10722.5 246.101 114
   0  -4   6 10329.9 216.907 110
   0  -4  -6 10425.5 194.360 111
   0  -4   6 10762.6 216.760 109
   0  -4  -6 10916.0 229.063  99
   0  -4  -6 10461.7 244.889 101
   0  -4  -6 10429.2 248.155  98
   0   4   6 10923.2 207.250 102
   0  -4   6 10391.1 219.668 104
   0  -4   6 10479.0 229.820 103
   0  -4  -6 10714.5 205.831  42
   0  -4   6 10758.1 253.770  38
   0   4   6 10843.4 230.182  47
   0  -4  -6 10590.9 242.087  83
   0   4   6 10488.2 232.083  86
   0  -4  -6 10407.8 218.463  84
   0  -4  -6 10210.6 199.991  81
   0   4   6 10494.5 230.541  93
   0  -4   6 10004.7 230.757  72
   0  -4  -6 10368.2 206.299  69
   0  -4   6 10812.6 234.715  74
   0   4   6 10142.5 234.552  76
   0  -4   6 10831.8 209.313  69
   0  -4   6 10725.1 208.488  70
   0  -4  -6 10507.4 206.656  70
   0  -4  -6 10490.7 238.095  52
   0  -4  -6 10127.7 176.501  54
   0   4  -6 10672.0 193.541  59
   0   4   6 10472.9 233.742  62
   0  -4  -6 10555.9 241.699  67
   0   4  -6 10087.1 215.124  63
   0   4  -6 10574.9 201.635  66
   0  -4  -6 10403.4 227.365  55
   0  -4  -6 10229.9 181.432  53
   0   4   6 10686.7 199.051  66
   0   4   6 10562.8 200.655  65
   0   4  -7 7546.33 167.466  26
   0   4  -7 7579.82 178.988  25
   0   4   7 7400.74 187.778  27
   0  -4   7 8045.02 184.144  32
   0  -4  -7 6913.13 189.649  23
   0  -4  -7 7373.39 183.809  14
   0  -4  -7 7476.19 180.632   4
   0   4   7 7923.40 192.208  12
   0   4   7 7773.53 187.177  10
   0   4  -7 7516.69 178.798   3
   0   4  -7 7500.44 161.563   2
   0  -4   7 7811.51 181.530 110
   0  -4   7 7142.70 202.348 114
   0  -4   7 7897.48 203.242 112
   0  -4  -7 7534.39 211.431  98
   0  -4   7 7101.60 173.607 104
   0  -4  -7 7526.99 190.672  99
   0  -4   7 7417.87 189.217 103
   0  -4  -7 7863.17 210.485 101
   0   4   7 7684.98 165.998 102
   0  -4  -7 7589.23 161.361  42
   0   4   7 7463.27 194.164  47
   0  -4   7 7736.86 203.033  39
   0  -4   7 7865.27 217.159  38
   0  -4  -7 7128.09 184.472  84
   0   4   7 7483.09 201.035  85
   0   4   7 7945.02 194.658  93
   0   4   7 7429.11 193.339  86
   0  -4  -7 7853.13 164.996  69
   0  -4   7 7655.71 164.325  69
   0  -4  -7 7567.48 162.637  71
   0  -4   7 7480.18 163.544  70
   0  -4   7 7328.15 161.520  71
   0  -4   7 7516.44 194.073  72
   0  -4   7 7642.74 197.134  74
   0   4   7 7532.07 199.466  76
   0   4   7 7308.90 193.536  75
   0  -4  -7 7577.29 163.278  70
   0   4   7 7802.62 189.148  61
   0   4   7 7395.50 192.509  64
   0  -4  -7 7844.47 203.815  52
   0  -4  -7 7496.96 203.709  67
   0  -4   7 7596.38 158.864  62
   0   4  -7 7542.39 179.950  63
   0   4   7 7897.95 157.860  66
   0   4   7 7757.10 198.412  62
   0   4  -8 75006.8 1109.30  25
   0   4  -8 73942.7 1083.06  26
   0  -4  -8 75822.3 1143.15  23
   0   4   8 74824.2 1130.92  27
   0  -4   8 76857.6 1122.62  32
   0   4   8 74789.2 1128.65  12
   0   4  -8 74520.9 1112.75   3
   0   4  -8 75084.1 1115.61  16
   0   4   8 73598.6 1122.93  10
   0  -4  -8 74064.1 1117.59   4
   0  -4   8 74934.4 1108.25 110
   0  -4   8 75513.0 1150.35 112
   0  -4   8 74543.2 1166.47 114
   0  -4   8 74624.9 1100.27 104
   0  -4   8 75003.8 1131.85 103
   0  -4  -8 74034.1 1133.86  99
   0  -4   8 74392.8 1151.36  39
   0   4   8 72858.5 1136.81  47
   0  -4   8 75825.9 1175.50  38
   0   4  -8 76537.7 1096.14  49
   0  -4  -8 75527.3 1164.69  83
   0   4   8 73722.5 1144.99  87
   0   4   8 73199.5 1147.27  85
   0   4   8 73324.2 1141.20  86
   0   4   8 75537.6 1149.30  76
   0   4   8 72463.2 1139.32  75
   0  -4   8 76576.9 1139.93  74
   0   4   8 74718.4 1130.70  61
   0  -4   8 73899.7 1079.70  62
   0  -4  -8 76411.3 1156.98  52
   0   4   8 76004.9 1138.30  64
   0   4  -8 75656.9 1081.27  58
   0  -4  -8 77571.9 1139.67  55
   0   4   8 75023.7 1134.39  60
   0   4  -9 113.612 33.5624  25
   0  -4  -9 65.6932 32.8147  23
   0  -4   9 172.068 34.3815  32
   0  -4   9 192.983 47.7485  38
   0   4  -9 100.314 32.4989   3
   0   4   9 103.427 38.2679  10
   0   4  -9 89.6472 36.1862   1
   0  -4  -9 198.440 36.9077   4
   0   4   9 58.3484 26.1884   5
   0   4  -9 94.7293 32.1996  16
   0   4   9 131.343 39.4703  12
   0  -4   9 104.418 32.5190 110
   0  -4   9 125.779 39.0562 112
   0  -4   9 73.5293 35.7880 114
   0  -4  -9 113.849 35.1569  99
   0  -4  -9 88.1674 35.9128 101
   0  -4   9 96.2436 32.1353 103
   0   4  -9 109.668 27.4825  49
   0   4   9 119.439 42.8054  47
   0  -4   9 122.319 37.7457  39
   0  -4  -9 98.2325 34.0571  84
   0   4   9 151.310 42.7179  86
   0  -4  -9 93.9495 39.4572  83
   0   4   9 85.7777 43.5320  87
   0  -4   9 109.868 32.5468  74
   0  -4   9 101.037 31.8367  72
   0   4   9 125.717 38.0065  75
   0  -4  -9 96.6535 32.0662  55
   0   4   9 100.553 38.2183  60
   0  -4  -9 71.2362 37.2313  52
   0   4   9 131.165 41.5314  61
   0   4   9 152.976 38.2219  62
   0  -4 -10 24657.9 487.442  23
   0  -4  10 24947.1 465.557  32
   0   4 -10 24361.2 472.105  24
   0  -4  10 24866.3 459.215  33
   0   4 -10 24181.7 444.008  25
   0   4  10 24665.0 468.501  12
   0   4  10 24715.7 432.399   5
   0   4  10 24823.9 465.878  10
   0   4 -10 25065.1 452.126   3
   0   4 -10 23992.1 452.886  16
   0  -4  10 23585.0 485.204 112
   0  -4  10 23323.7 506.577 114
   0  -4 -10 24330.1 499.505 101
   0  -4  10 23330.7 494.253  39
   0   4  10 25247.8 462.303  48
   0   4  10 24218.7 477.984  47
   0   4  10 25354.7 488.352  86
   0   4  10 23400.8 487.429  85
   0   4  10 24444.9 485.973  87
   0  -4 -10 25151.8 485.912  84
   0  -4 -10 24744.8 506.912  83
   0  -4  10 24211.3 471.193  74
   0   4  10 23978.9 489.586  76
   0  -4  10 25469.7 478.854  72
   0   4  10 24319.3 482.922  75
   0   4 -10 25226.5 490.216  64
   0   4  10 24539.0 474.485  60
   0  -4 -10 24924.8 497.500  52
   0   4 -10 24567.6 451.152  57
   0  -4 -10 24549.0 478.688  55
   0   4  10 24022.1 482.976  62
   0   4 -11 2344.31 111.223  16
   0   4  11 2326.93 118.725  12
   0   4 -11 2366.59 124.097   1
   0  -4 -11 2430.57 133.304  52
   0   4 -11 2391.17 107.993  57
   0   4 -11 2344.23 126.357  64
   0   4  11 2630.41 133.859  62
   0   4  11 2392.39 123.586  60
   0  -4 -11 2624.20 128.605  55
   0  -4 -11 2522.45 135.084 101
   0   4  11 2445.42 114.915  48
   0   4  11 2339.86 126.431  47
   0  -4 -11 2306.31 133.492  83
   0  -4 -11 2433.39 129.147  84
   0   4  11 2324.77 128.945  86
   0   4  11 2433.45 131.944  87
   0   4  11 2451.18 124.741  88
   0   4  11 2381.43 130.370  85
   0   4  11 2576.58 129.895  75
   0  -4  11 2402.62 118.637  74
   0  -4  11 2138.29 114.187  72
   0  -4  11 2466.20 115.734  33
   0   4 -11 2327.36 104.893  25
   0  -4 -11 2453.79 127.870  23
   0   4 -11 2468.81 121.247  24
   0  -4  12 327.973 51.1822  33
   0  -4 -12 265.124 53.1184  30
   0   4 -12 298.477 52.1583  24
   0  -4 -12 186.767 46.1148  23
   0   4  12 235.702 49.7154  36
   0   4 -12 325.624 57.8708   1
   0   4  12 319.371 56.3459  12
   0   4 -12 312.478 48.5132  16
   0  -4  12 346.688 58.8637 112
   0  -4  12 255.759 58.0936 114
   0  -4 -12 306.378 62.9681  98
   0  -4 -12 222.150 51.4184 101
   0  -4 -12 268.154 46.7602  43
   0  -4  12 274.447 55.5824  39
   0   4  12 215.231 47.4770  48
   0   4 -12 298.283 51.0914  50
   0   4  12 244.414 57.1868  47
   0   4  12 314.313 61.0653  85
   0  -4 -12 262.421 60.2043  83
   0   4  12 287.859 65.3300  87
   0  -4 -12 208.466 49.5299  84
   0   4  12 278.334 58.5850  88
   0  -4  12 254.307 46.2880  74
   0  -4  12 178.818 46.2289  72
   0   4  12 324.337 61.6188  75
   0   4  12 231.176 57.1964  60
   0  -4 -12 281.113 55.6356  52
   0   4 -12 199.491 42.9076  57
   0   4 -12 250.408 54.4340  64
   0  -4 -12 292.165 53.4130  55
   0   4  12 226.022 51.8840  62
   0  -4  13 10413.8 288.731  33
   0  -4 -13 10185.2 296.254  30
   0  -4 -13 9906.13 296.604  23
   0   4  13 10463.6 302.708  36
   0   4 -13 10095.6 297.805  22
   0   4 -13 10613.7 296.778   1
   0  -4  13 10009.4 323.785 114
   0  -4  13 9505.09 291.872 112
   0  -4 -13 9546.85 303.110 101
   0  -4 -13 9850.70 326.139  98
   0   4 -13 10412.8 286.177  50
   0   4  13 9857.06 296.561  47
   0  -4  13 9991.62 307.166  39
   0  -4 -13 10026.6 321.417  83
   0  -4 -13 10254.6 307.757  84
   0   4  13 10277.0 288.906  88
   0   4  13 10367.7 278.503  89
   0   4  13 10144.5 297.158  87
   0   4  13 10626.9 300.094  75
   0  -4  13 10690.7 291.613  72
   0   4  13 9877.04 300.778  62
   0   4 -13 10111.3 260.001  57
   0   4 -13 10415.5 302.732  64
   0  -4 -13 10635.3 314.205  52
   0   4  13 10511.1 291.410  60
   0  -4 -14 1005.59 93.7156  30
   0   4 -14 892.287 83.3253  24
   0  -4  14 883.436 83.3580  33
   0   4 -14 769.440 86.1588  22
   0   4  14 854.611 89.7054  36
   0   4 -14 723.382 83.5684   1
   0   4 -14 861.150 76.2820  16
   0  -4  14 833.182 95.2558 114
   0  -4  14 851.632 85.9051 112
   0  -4 -14 764.056 89.8225 101
   0  -4 -14 942.559 105.126  98
   0   4  14 742.586 89.1913  47
   0  -4  14 843.437 91.6341  39
   0   4 -14 965.625 87.6846  50
   0   4 -14 977.335 94.2503  84
   0   4  14 793.112 82.4734  88
   0  -4 -14 982.572 100.306  84
   0   4  14 859.783 81.8370  89
   0  -4 -14 826.653 97.0435  83
   0   4  14 824.323 90.7664  87
   0  -4  14 868.272 82.5931  72
   0   4 -14 693.892 86.0636  64
   0   4  14 730.771 85.8450  62
   0   4  14 846.912 86.1518  60
   0  -4 -14 872.749 92.9807  52
   0   4 -15 298.534 59.9708  24
   0   4  15 246.212 57.1646  36
   0  -4  15 188.503 52.4773  33
   0  -4 -15 159.821 48.3648  30
   0   4 -15 261.778 63.3506  22
   0   4 -15 287.546 61.1344  18
   0   4 -15 271.094 62.1611   1
   0  -4  15 165.651 55.3604 114
   0  -4 -15 149.993 62.4111  98
   0  -4 -15 190.862 56.9750 101
   0   4 -15 276.143 59.3126  51
   0   4  15 216.762 60.6332  39
   0   4  15 170.071 48.7921  89
   0   4 -15 279.712 64.5216  84
   0  -4 -15 208.183 64.6761  83
   0   4  15 231.465 56.0309  88
   0  -4 -15 166.678 62.9911  84
   0  -4  15 239.151 52.9132  72
   0   4  15 208.832 57.2215  62
   0   4  15 179.893 51.9724  60
   0   4 -16 10408.1 301.549  24
   0   4 -16 10396.5 317.875  22
   0  -4  16 9590.43 305.134  33
   0   4  16 10533.3 330.567  36
   0  -4 -16 10105.5 306.526  30
   0   4 -16 10613.1 325.271  18
   0  -4  16 9590.43 337.144 113
   0  -4  16 9889.28 341.371 114
   0  -4 -16 9677.00 347.672  98
   0  -4 -16 10354.4 323.951 101
   0   4 -16 9709.99 299.503  51
   0   4  16 10061.2 315.444  39
   0   4 -16 10097.2 296.803  50
   0   4  16 10014.4 295.568  88
   0   4  16 10053.1 283.168  89
   0  -4 -16 9956.43 345.693  83
   0  -4  16 9536.77 286.947  72
   0   4  16 9964.29 320.532  62
   0   4 -16 9834.68 308.225  56
   0  -4 -16 9887.52 321.228  52
   0   4 -17 5927.04 232.767  18
   0  -4  17 5485.42 245.947 114
   0  -4 -17 5828.00 263.478  98
   0   4  17 5543.20 232.695  39
   0   4 -17 5894.45 218.359  50
   0   4 -17 5907.31 221.988  51
   0  -4 -17 6044.37 248.658  84
   0   4 -17 5584.76 236.586  84
   0  -4 -17 5693.77 216.759  30
   0   4 -17 5672.63 226.952  22
   0   4  17 5987.59 242.735  36
   0  -4  17 5697.92 220.801  36
   0   4 -17 5604.55 215.716  24
   0   4 -17 5964.90 233.793  21
   0   4  17 5506.57 232.171  62
   0   4 -17 6009.00 231.742  56
   0  -4  18 5639.56 246.321 113
   0  -4  18 5704.68 244.012 114
   0  -4 -18 5909.25 257.991  98
   0   4 -18 6202.17 224.013  51
   0   4 -18 5750.19 211.785  50
   0   4  18 6091.30 234.038  39
   0   4 -18 5952.37 242.834  84
   0   4 -18 5558.19 237.991  95
   0  -4 -18 5891.57 240.492  84
   0  -4  18 5573.52 215.887  36
   0   4  18 5678.97 232.935  36
   0   4 -18 5781.96 224.432  21
   0   4 -18 5970.05 226.929  22
   0   4 -18 5774.61 222.416  52
   0   4 -18 5665.96 221.491  56
   0   4  18 5664.76 228.979  62
   0  -4  19 1434.93 115.930 114
   0  -4  19 1224.04 111.821 113
   0  -4 -19 1461.50 123.070  98
   0   4  19 1338.56 104.349  39
   0   4 -19 1376.45 97.1757  50
   0   4 -19 1364.18 99.3605  51
   0   4 -19 1223.99 107.952  84
   0  -4 -19 1507.61 116.858  84
   0   4 -19 1430.08 115.635  95
   0   4 -19 1379.05 115.875  81
   0   4  19 1227.65 104.551  36
   0  -4  19 1290.18 97.7406  36
   0   4 -19 1280.77 101.375  23
   0   4  19 1229.33 104.772  62
   0   4 -19 1441.34 108.155  56
   0   4 -19 1420.26 104.355  52
   0  -4  20 4211.09 184.218 114
   0  -4  20 4328.12 191.262 113
   0  -4 -20 4355.05 198.201  98
   0   4  20 4744.16 183.774  39
   0   4 -20 4604.96 171.270  51
   0   4 -20 4615.60 194.155  81
   0   4 -20 4377.36 187.920  95
   0   4 -20 4514.12 189.367  84
   0   4  20 4550.07 182.297  62
   0   4 -20 4509.90 172.588  52
   0   4 -20 4648.63 177.008  56
   0   4  20 4741.25 187.783  36
   0  -4  21 21.1799 33.5772 114
   0  -4  21-4.66901 36.6716 113
   0   4 -21-27.0059 33.2450  98
   0  -4 -21-15.3719 37.1444  98
   0   4  21 20.5342 31.0386  39
   0   4 -21 18.8828 35.3193  95
   0   4 -21 18.3290 34.2835  84
   0   4 -21 52.7008 35.8452  81
   0   4  21 39.7750 32.3767  62
   0   4 -22 452.482 51.9649  81
   0   4  22 459.405 46.6847  39
   0  -4 -22 466.325 52.3602  98
   0   4  22 307.294 45.7266 114
   0   5   0 2.54172 13.6515  27
   0  -5   0 15.8883 22.5651 111
   0  -5   0 27.2027 24.9359 114
   0  -5   0-9.28644 23.5408 108
   0  -5   0 10.7936 17.5173 109
   0  -5   0 11.7092 24.0083 100
   0  -5   0-15.9511 28.4151 101
   0  -5   0-6.43707 21.7570 105
   0  -5   0-2.30323 22.6964 104
   0   5   0 2.95211 8.28240  15
   0   5   0 7.71569 13.9496   7
   0   5   0 39.6639 18.4209   6
   0   5   0 11.1429 14.5568   8
   0   5   0 7.02822 11.4624  11
   0   5   0 60.8164 20.4295  10
   0  -5   0 60.8878 27.6531  43
   0  -5   0 24.0620 24.9347  42
   0  -5   0-6.19757 21.6345  72
   0   5   0 24.5807 17.1997  74
   0   5   0-5.61543 11.4279  67
   0   5   0 22.4792 10.9195  61
   0   5   0-13.7067 20.2913  66
   0  -5  -1 26760.3 439.199  30
   0   5   1 26149.6 426.288  19
   0   5   1 25785.0 382.331  34
   0   5   1 27068.6 411.266  27
   0   5  -1 27479.2 394.999  27
   0  -5  -1 26327.0 395.955 113
   0  -5  -1 27017.3 424.132 109
   0  -5   1 26650.6 423.942 113
   0  -5  -1 27176.3 430.939 111
   0  -5   1 26261.5 447.293 110
   0  -5   1 26281.1 423.157 109
   0  -5   1 27151.7 452.258 114
   0  -5   1 26881.5 430.964 111
   0  -5   1 26774.5 439.978 108
   0  -5  -1 27141.1 446.083 108
   0  -5  -1 26660.7 446.982 114
   0  -5  -1 24930.0 432.830 105
   0  -5   1 26259.9 446.670 100
   0  -5   1 26860.8 447.052 104
   0  -5  -1 26799.6 440.534 100
   0  -5   1 26828.3 435.110 105
   0  -5  -1 26904.5 455.884  98
   0  -5   1 26878.7 445.194 103
   0  -5   1 26387.8 451.593 101
   0  -5  -1 26209.5 455.542 101
   0   5   1 26634.1 391.878   7
   0   5   1 26398.0 379.546  15
   0   5   1 27871.8 423.694   6
   0   5   1 27020.1 426.490  10
   0   5   1 26083.4 388.505   8
   0   5  -1 27057.5 416.208  10
   0   5  -1 26800.5 408.261   6
   0   5  -1 26030.3 399.119  11
   0  -5  -1 27411.1 452.604  43
   0  -5   1 26705.5 448.594  43
   0  -5   1 27907.7 451.599  42
   0  -5  -1 27804.2 448.281  42
   0  -5   1 26720.0 437.823  72
   0   5   1 25039.1 381.767  68
   0   5  -1 27095.4 424.433  74
   0   5   1 27340.6 420.949  74
   0  -5  -1 26262.5 428.761  72
   0   5   1 27331.8 387.938  61
   0   5  -1 27534.0 430.656  66
   0   5   1 26448.9 429.135  66
   0   5  -1 27133.1 405.854  67
   0   5   2 13249.9 247.849  19
   0  -5   2 13370.9 253.513  29
   0   5   2 13889.5 247.284  27
   0   5   2 13288.9 255.194  10
   0   5  -2 13599.5 230.640   6
   0   5  -2 13690.4 213.384  13
   0   5   2 13113.2 219.552  15
   0   5   2 13229.5 251.025   6
   0   5  -2 14086.1 238.539  10
   0  -5   2 13576.1 269.398 110
   0  -5   2 13637.4 256.900 111
   0  -5   2 12940.0 255.407 113
   0  -5   2 13347.2 251.559 109
   0  -5   2 14243.7 280.284 114
   0  -5  -2 13399.5 250.060 109
   0  -5  -2 13705.4 255.410 111
   0  -5   2 13435.4 262.847 108
   0  -5   2 13148.6 270.659 100
   0  -5  -2 13749.3 260.064 100
   0  -5  -2 13102.0 258.350 105
   0  -5   2 13870.6 260.212 105
   0  -5   2 13869.5 273.837 103
   0  -5   2 12834.4 265.682 104
   0  -5  -2 13788.7 282.949  98
   0  -5  -2 13403.1 281.709 101
   0  -5   2 13608.0 274.478  42
   0  -5  -2 13564.2 266.938  42
   0  -5   2 13407.9 270.084  43
   0   5   2 13306.2 243.884  74
   0  -5   2 13530.5 265.982  72
   0  -5  -2 13436.2 249.900  72
   0   5   2 13328.4 229.168  79
   0   5   2 13724.6 227.723  61
   0   5   2 13733.5 256.151  66
   0   5  -2 13801.3 254.981  66
   0   5  -2 13811.7 234.195  67
   0   5   2 13474.2 255.267  62
   0   5   3 7027.77 170.298  18
   0  -5   3 6994.71 154.865  28
   0   5  -3 6589.31 112.594  27
   0   5   3 6829.66 156.755  27
   0  -5   3 6974.45 157.335  29
   0   5   3 6706.78 151.951  19
   0   5  -3 6551.04 156.994  17
   0   5   3 6736.02 163.068  10
   0   5   3 7135.34 166.563  12
   0   5  -3 7007.53 137.804  10
   0   5   3 6850.43 162.385   6
   0   5  -3 6888.00 133.913  13
   0   5  -3 7044.96 132.841   6
   0  -5   3 6661.17 169.458 110
   0  -5  -3 7410.28 162.879 111
   0  -5   3 6910.58 166.232 108
   0  -5   3 6493.36 176.649 114
   0  -5   3 6828.27 157.840 109
   0  -5  -3 6976.83 157.825 109
   0  -5   3 6879.99 161.990 105
   0  -5   3 6753.03 174.050 100
   0  -5  -3 6750.42 183.348  98
   0  -5  -3 7086.10 186.386 101
   0  -5   3 6791.21 172.056 103
   0  -5  -3 6879.48 161.677 105
   0  -5  -3 6906.47 159.670 100
   0  -5   3 6836.01 171.803 104
   0  -5  -3 6898.06 177.614  43
   0  -5   3 7182.33 179.731  42
   0  -5  -3 6859.76 169.007  42
   0   5   3 6785.72 152.378  94
   0  -5   3 6924.96 172.961  72
   0   5   3 6892.46 149.565  74
   0  -5  -3 7116.70 152.452  72
   0   5   3 6901.55 158.660  66
   0   5   3 7038.78 165.681  62
   0   5  -3 6816.52 160.528  63
   0   5  -3 7101.85 159.471  66
   0   5   3 6975.21 144.482  61
   0   5   4 2653.49 83.7281  36
   0   5   4 2638.13 93.0651  27
   0  -5  -4 2731.57 105.011  30
   0  -5   4 2596.30 86.6893  28
   0   5  -4 2886.80 83.0930   5
   0   5   4 2682.70 96.0889   6
   0   5  -4 2629.89 63.6772   6
   0   5   4 2560.84 97.6485  18
   0   5  -4 2693.06 64.6500  12
   0   5  -4 2680.74 68.4311  10
   0   5   4 2494.42 95.8411  10
   0   5   4 2750.78 98.3213  12
   0   5  -4 2658.42 88.7232  17
   0  -5  -4 2680.56 88.7230 111
   0  -5   4 2503.72 89.0825 109
   0  -5   4 2773.14 110.561 114
   0  -5   4 2318.10 94.3349 110
   0  -5   4 2644.73 95.4964 108
   0  -5  -4 2755.00 88.7778 100
   0  -5   4 2780.57 104.072 103
   0  -5  -4 2542.67 108.786 101
   0  -5   4 2552.20 101.440 100
   0  -5   4 2660.74 100.432 104
   0  -5  -4 2660.95 94.6437  99
   0  -5  -4 2439.56 108.169  98
   0  -5  -4 2577.47 95.2072  42
   0  -5   4 2693.81 106.077  42
   0  -5  -4 2654.43 105.083  43
   0  -5  -4 2490.51 100.582  83
   0   5   4 2613.73 99.7303  93
   0   5   4 2610.73 84.6574  94
   0  -5  -4 2672.22 81.0555  72
   0   5   4 2511.24 77.5821  73
   0   5   4 2534.85 80.7890  74
   0  -5   4 2565.18 100.503  72
   0   5   4 2606.29 87.7387  66
   0   5   4 2632.57 97.3899  62
   0   5   4 2697.29 85.6729  61
   0   5  -4 2641.78 89.3943  66
   0   5  -4 2762.56 93.5345  63
   0  -5  -5 3.06432 25.1586  30
   0   5   5-12.5204 26.0878  27
   0   5   5 40.5744 20.0302  36
   0   5   5 2.62846 24.8129  10
   0   5   5-13.2116 28.8021   6
   0   5  -5-6.25691 21.4989  17
   0   5   5 13.2354 28.0093  12
   0   5  -5 2.04927 19.3460   2
   0   5  -5 24.1127 15.8663   5
   0  -5  -5 89.5949 21.8352 111
   0  -5   5 35.2827 25.0559 109
   0  -5   5-6.83982 31.4449 114
   0  -5   5 24.2894 28.0824 108
   0  -5  -5 10.9356 29.1568  98
   0  -5   5 8.45612 24.1029 100
   0  -5  -5 24.9899 33.9155 101
   0  -5   5 2.87879 22.4017 103
   0  -5   5-5.33842 24.0404 104
   0  -5  -5 2.55650 25.4878  99
   0  -5  -5 26.1760 22.8921  42
   0  -5  -5 6.33540 29.1261  43
   0   5   5-2.60657 31.3972  47
   0   5   5 16.3137 25.5019  93
   0  -5  -5 9.43098 26.6705  83
   0  -5   5 11.9587 25.9611  72
   0   5   5 147.881 32.9410  62
   0   5   5 1.98544 19.3348  65
   0   5  -5 8.40726 18.1134  66
   0   5   5 55.1784 19.2928  66
   0  -5  -6 1698.66 90.3058  30
   0   5   6 1476.61 78.3524  27
   0  -5   6 1598.90 71.9337  32
   0  -5   6 1695.21 74.9338  28
   0  -5  -6 1712.07 74.0784  14
   0   5   6 1513.69 81.8076  12
   0   5   6 1625.74 82.3268   6
   0   5  -6 1541.55 76.7169   3
   0   5   6 1730.99 84.7406  10
   0   5  -6 1626.82 71.7002   2
   0   5  -6 1582.02 70.8372  17
   0  -5   6 1577.89 90.7104 114
   0  -5   6 1615.36 77.9559 110
   0  -5   6 1545.44 73.9504 109
   0  -5  -6 1690.28 68.3452 111
   0  -5   6 1439.96 79.4175 103
   0  -5   6 1618.44 80.2683 104
   0  -5  -6 1502.00 92.1035  98
   0  -5  -6 1649.88 94.1667 101
   0  -5  -6 1581.78 79.7443  99
   0  -5  -6 1718.23 90.2253  43
   0   5   6 1712.58 86.7282  47
   0  -5  -6 1706.93 74.6271  42
   0   5   6 1535.74 81.8724  93
   0   5   6 1718.71 90.0748  86
   0  -5  -6 1683.68 75.2740  70
   0  -5   6 1640.29 74.6655  70
   0  -5   6 1488.33 85.4709  72
   0   5   6 1566.64 88.0309  76
   0  -5  -6 1729.15 92.6142  67
   0   5   6 1768.68 71.3365  66
   0   5  -6 1576.16 70.2488  66
   0   5   6 1595.29 75.0857  61
   0   5   6 1647.31 85.3665  62
   0  -5  -7 566.941 60.3292  30
   0   5   7 493.232 54.0594  27
   0   5  -7 619.173 48.4377  26
   0  -5   7 591.715 48.8538  32
   0   5   7 535.270 50.3692  36
   0   5  -7 443.480 43.3154   2
   0   5   7 584.322 57.3386  12
   0   5  -7 649.928 53.2609   3
   0   5   7 549.743 55.1095  10
   0   5  -7 545.813 44.5795  17
   0  -5   7 468.258 57.1338 114
   0  -5   7 492.833 48.6758 110
   0  -5   7 587.316 51.2281 104
   0  -5   7 543.741 53.4315 103
   0  -5  -7 605.288 58.7049  43
   0   5   7 536.870 55.4349  47
   0   5   7 528.081 54.3036  93
   0   5   7 435.850 55.4678  86
   0  -5  -7 480.462 58.1465  83
   0  -5   7 461.801 42.4516  69
   0  -5  -7 588.948 46.2395  70
   0  -5  -7 495.625 42.8629  71
   0   5   7 492.753 54.8373  75
   0   5   7 477.725 57.3176  76
   0  -5   7 479.502 41.7214  71
   0  -5   7 527.204 44.0921  70
   0   5   7 494.095 40.6035  66
   0  -5  -7 548.043 52.6459  55
   0   5  -7 453.656 41.5157  66
   0   5   7 601.028 53.6578  61
   0   5  -7 595.066 52.2084  63
   0   5  -8 15978.0 305.382  26
   0  -5  -8 16563.2 357.973  30
   0  -5   8 15897.6 323.338  32
   0   5   8 16123.9 333.952  36
   0   5  -8 15848.0 320.854  25
   0   5   8 15749.0 335.983  10
   0   5  -8 16044.5 323.586   3
   0   5   8 16018.7 319.635   5
   0   5   8 16013.3 340.265  12
   0  -5   8 15985.1 355.502 112
   0  -5   8 15733.0 365.111 114
   0  -5   8 15304.0 317.019 110
   0   5   8 16098.6 301.944 102
   0  -5   8 15149.2 313.441 104
   0  -5  -8 15795.3 371.606 101
   0  -5  -8 16287.1 378.490  98
   0  -5   8 15788.3 338.608 103
   0   5  -8 16245.2 313.993  49
   0   5   8 16103.5 344.314  47
   0  -5  -8 15649.4 350.035  43
   0  -5  -8 15996.6 367.801  83
   0   5   8 16308.6 346.916  86
   0  -5   8 16391.8 352.095  74
   0   5   8 15552.6 343.469  75
   0  -5   8 15843.9 348.122  72
   0   5  -8 15604.4 324.233  63
   0  -5  -8 16529.6 345.836  55
   0   5   8 16448.1 335.446  61
   0   5   8 15870.4 349.307  62
   0   5   8 16282.0 343.958  60
   0  -5   9 2662.72 113.828  32
   0   5   9 2647.63 120.620  36
   0  -5  -9 2757.24 133.067  30
   0   5  -9 2652.78 112.297  25
   0   5   9 2581.68 120.158  10
   0   5   9 2771.37 125.497  12
   0   5   9 2586.77 108.172   5
   0   5  -9 2797.04 117.251  16
   0  -5   9 2807.52 141.132 114
   0  -5   9 2786.61 112.910 110
   0  -5  -9 2932.89 143.845 101
   0  -5  -9 2515.08 139.807  98
   0   5  -9 2849.36 107.800  49
   0   5   9 2714.16 128.138  47
   0  -5  -9 2677.27 127.438  43
   0   5   9 2561.23 129.164  85
   0   5   9 2611.50 126.431  86
   0   5   9 2897.44 136.013  87
   0  -5  -9 2869.13 143.358  83
   0  -5   9 2643.25 124.143  72
   0   5   9 2493.34 126.287  76
   0   5   9 2778.88 129.191  75
   0  -5  -9 2595.06 123.483  55
   0   5   9 2889.53 131.883  62
   0   5   9 2626.63 124.639  60
   0   5   9 2715.95 121.569  61
   0  -5  10 582.887 59.8777  32
   0  -5  10 703.630 60.5101  33
   0  -5 -10 457.634 62.7911  30
   0   5 -10 625.760 59.8374  25
   0   5  10 681.164 65.8796  36
   0   5 -10 578.135 61.2820  16
   0   5 -10 625.455 67.5795   1
   0   5  10 595.389 68.4912  12
   0   5  10 570.905 55.5801   5
   0  -5  10 728.300 63.3096 110
   0  -5 -10 656.561 80.6430  98
   0  -5 -10 760.697 81.1638 101
   0   5  10 687.498 70.8835  48
   0   5  10 685.844 76.6831  47
   0   5  10 497.776 68.1994  86
   0  -5 -10 664.424 77.4142  83
   0   5  10 646.425 76.8914  87
   0   5  10 626.701 73.5614  85
   0   5  10 590.089 68.8059  76
   0  -5  10 647.598 66.3162  72
   0   5  10 609.884 69.8115  75
   0   5  10 769.639 74.9451  62
   0   5 -10 743.376 75.3172  64
   0  -5 -10 597.748 65.1241  55
   0   5  10 661.452 72.1487  60
   0   5 -11 10532.2 280.567  24
   0  -5 -11 10301.0 296.500  30
   0  -5  11 9989.82 264.284  33
   0   5  11 10228.5 285.068  36
   0   5 -11 10626.0 261.578  25
   0   5 -11 10502.0 287.318   1
   0   5 -11 10494.6 268.154  16
   0   5  11 10492.1 283.731  12
   0  -5  11 10279.2 316.228 114
   0  -5  11 10462.0 299.580 112
   0  -5 -11 10292.3 325.207  98
   0  -5 -11 10614.2 315.519 101
   0   5  11 10499.2 275.425  48
   0  -5 -11 10200.6 287.108  43
   0   5  11 10260.9 288.508  47
   0  -5 -11 10590.9 316.473  83
   0   5  11 10313.0 284.709  88
   0   5  11 9799.34 292.846  87
   0   5  11 10576.0 300.356  85
   0   5  11 10039.3 292.079  86
   0   5  11 10150.7 292.040  76
   0   5  11 10297.9 291.870  75
   0  -5  11 10244.7 285.923  72
   0  -5 -11 10138.1 284.424  55
   0   5  11 10353.8 294.940  62
   0   5 -11 10764.4 266.345  57
   0   5 -11 10745.7 297.665  64
   0   5  11 10615.9 287.373  60
   0  -5 -12 3873.98 175.261  30
   0  -5  12 3825.06 158.765  33
   0   5  12 3763.09 169.071  36
   0   5 -12 3950.65 171.100   1
   0   5 -12 3978.99 156.777  16
   0  -5  12 3869.00 192.681 114
   0  -5  12 3780.96 177.771 112
   0  -5 -12 3769.33 194.714  98
   0  -5 -12 3668.75 182.156 101
   0   5  12 4013.49 162.478  48
   0  -5 -12 3858.13 167.014  43
   0   5  12 3955.96 173.673  47
   0   5  12 3795.59 174.666  87
   0  -5 -12 3837.90 193.485  83
   0   5  12 3880.48 169.878  88
   0   5  12 3925.56 177.974  85
   0   5  12 3976.94 177.151  86
   0  -5  12 3893.57 168.967  72
   0   5  12 3892.94 174.380  75
   0   5 -12 3733.14 171.731  64
   0   5  12 3603.65 165.625  60
   0   5 -12 4055.66 153.120  57
   0   5  12 3767.22 174.565  62
   0  -5 -13-6.15218 44.5997  30
   0  -5  13 82.4916 39.3554  33
   0   5  13 18.3090 37.4742  36
   0   5 -13 10.7398 40.1783  24
   0   5 -13 28.2508 46.3884   1
   0   5  13 38.1421 44.3552  12
   0   5 -13 54.3674 39.9338  16
   0  -5  13 44.9796 42.4003 114
   0  -5  13 25.2188 38.7126 112
   0  -5 -13 75.2800 49.6119 101
   0  -5 -13 32.0493 44.5004  98
   0   5  13 4.89427 40.1829  48
   0  -5 -13 22.1509 34.0037  43
   0   5 -13 15.8467 40.3210  50
   0   5  13 65.3923 52.0104  47
   0   5  13 27.3100 47.4291  88
   0   5  13 93.5933 49.0085  85
   0  -5 -13 67.4541 52.5314  83
   0   5  13-5.98914 44.3516  87
   0  -5  13 22.5362 36.1331  72
   0   5  13 23.5952 42.7629  75
   0   5 -13 34.4047 33.1489  57
   0   5 -13 30.8088 42.6830  64
   0   5  13 38.0217 45.9391  62
   0   5  13 17.0550 42.5357  60
   0   5  14 5362.11 221.122  36
   0   5 -14 5276.99 214.960  22
   0  -5 -14 5461.92 219.708  30
   0  -5  14 5227.65 203.568  33
   0   5 -14 5474.30 206.539  24
   0   5 -14 5357.14 190.590  16
   0   5 -14 5169.42 210.425   1
   0  -5  14 5490.83 221.417 112
   0  -5  14 5622.83 244.278 114
   0  -5 -14 5354.94 229.112 101
   0  -5 -14 5186.22 243.923  98
   0   5  14 5604.24 223.094  47
   0   5 -14 5631.82 221.974  84
   0   5  14 5654.11 222.917  87
   0  -5 -14 5914.73 252.351  83
   0   5  14 5221.69 196.501  89
   0   5  14 5590.45 213.032  88
   0  -5  14 5245.66 209.076  72
   0   5 -14 5845.77 226.234  64
   0   5  14 5260.18 222.177  62
   0   5  14 5645.98 220.237  60
   0   5 -15 1238.51 108.353  22
   0   5 -15 1263.01 100.890  24
   0   5 -15 1291.49 108.115   1
   0  -5  15 1138.02 115.035 114
   0  -5  15 1178.51 116.940 113
   0  -5  15 1102.69 100.617 112
   0  -5 -15 1300.77 126.809  98
   0  -5 -15 1449.17 121.007 101
   0   5 -15 1423.41 107.457  50
   0   5  15 1261.04 110.582  39
   0   5  15 1496.77 109.121  88
   0   5  15 1198.44 96.1459  89
   0   5  15 1255.04 107.045  87
   0   5 -15 1162.10 106.020  84
   0  -5 -15 1361.87 129.126  83
   0  -5  15 1172.17 99.6349  72
   0   5  15 1273.75 113.958  62
   0   5 -15 1278.92 110.003  64
   0   5  15 1316.75 108.679  60
   0   5  16 2550.74 155.393  36
   0  -5 -16 2555.35 147.487  30
   0   5 -16 2648.30 144.194  24
   0   5 -16 2835.14 158.787  22
   0  -5  16 2587.98 146.492  33
   0   5 -16 2600.40 148.789   1
   0   5 -16 2893.13 161.435  18
   0  -5  16 2808.28 178.139 113
   0  -5  16 2721.32 171.016 114
   0  -5 -16 2947.69 189.112  98
   0  -5 -16 3016.93 171.988 101
   0   5  16 2511.82 151.649  39
   0   5 -16 2839.20 150.971  51
   0   5 -16 2825.37 147.776  50
   0   5  16 2792.49 138.755  89
   0   5 -16 2759.85 161.976  84
   0  -5  16 2744.96 146.301  72
   0   5  16 2784.49 153.206  60
   0   5  16 2679.07 162.619  62
   0   5 -17-6.52895 40.0884  21
   0  -5 -17 17.5803 38.6114  30
   0   5  17 33.8594 42.8212  36
   0   5 -17-5.55479 40.2684  24
   0   5 -17 49.9753 44.7906  22
   0   5 -17 45.6903 43.5686  18
   0  -5  17 46.4543 47.5385 114
   0  -5 -17 13.4236 44.8009 101
   0   5 -17 16.2775 38.4691  50
   0   5  17 44.9148 45.4918  39
   0   5 -17 5.71374 40.9679  51
   0   5 -17 43.6191 48.5257  95
   0   5  17 18.8531 35.6228  89
   0   5 -17 47.9138 43.8964  84
   0   5  17-5.43733 41.0949  88
   0  -5  17 32.5414 35.7354  72
   0   5 -17 18.3402 45.2707  56
   0  -5  18 788.162 96.6074 113
   0  -5 -18 687.826 77.6164 101
   0  -5 -18 999.370 108.371  98
   0   5 -18 749.654 74.7190  50
   0   5 -18 731.255 78.6656  51
   0   5 -18 734.301 85.9429  84
   0   5 -18 847.006 93.6457  95
   0  -5 -18 932.094 83.9085  30
   0   5 -18 705.334 82.5317  22
   0   5  18 678.816 83.4376  36
   0   5 -18 633.913 77.9511  21
   0   5  18 744.510 87.4183  62
   0   5 -18 779.296 85.4623  56
   0  -5  19 1702.00 121.368 114
   0  -5  19 1961.63 134.814 113
   0  -5 -19 2013.27 140.699  98
   0   5  19 2154.70 126.485  39
   0   5 -19 1905.69 108.526  50
   0   5 -19 1859.71 111.658  51
   0   5 -19 1935.32 130.214  95
   0   5 -19 1958.25 130.971  81
   0   5 -19 1895.92 124.026  84
   0   5 -19 2029.60 119.483  52
   0   5  19 1765.73 119.106  62
   0   5 -19 1981.02 119.406  56
   0   5  19 1784.37 118.233  36
   0   5 -19 1873.57 116.010  23
   0  -5  20 75.8803 41.8171 114
   0  -5  20 50.7584 42.2134 113
   0  -5 -20 69.2792 43.2114  98
   0   5 -20 108.500 36.7176  51
   0   5  20 115.869 42.6311  39
   0   5 -20 145.133 45.6829  84
   0   5 -20 79.5713 42.0663  95
   0   5 -20 110.529 47.4173  81
   0   5 -20 132.843 41.9958  56
   0   5  20 42.1946 38.1817  62
   0  -5 -21 26.7278 37.7934  98
   0   5  21 36.1031 30.1411  39
   0   5 -21 20.9145 32.2420  81
   0  -5  21 46.7442 33.9914 113
   0   6   0 395.897 31.8050  27
   0  -6   0 482.395 43.4621 111
   0  -6   0 457.476 41.0653 109
   0  -6   0 377.999 47.2288 108
   0  -6   0 419.560 47.5376 110
   0  -6   0 439.154 47.5772 114
   0  -6   0 506.790 53.7597 101
   0  -6   0 419.665 45.3750 105
   0  -6   0 403.649 46.4509 100
   0   6   0 482.567 39.3320   6
   0   6   0 390.331 38.0704  10
   0   6   0 439.601 39.9197  12
   0  -6   0 386.846 47.5775  43
   0  -6   0 399.613 45.6672  69
   0  -6   0 501.750 45.6410  72
   0   6   0 422.103 37.6086  74
   0   6   0 478.520 43.0660  66
   0   6   1 5334.25 129.440  27
   0   6  -1 5418.31 116.074  27
   0  -6  -1 5075.63 144.964 111
   0  -6   1 4863.42 134.550 113
   0  -6  -1 5107.88 155.461 114
   0  -6   1 5292.03 159.855 114
   0  -6   1 5157.18 136.320 109
   0  -6  -1 5174.87 155.410 108
   0  -6   1 5118.10 160.055 110
   0  -6   1 5193.59 150.678 108
   0  -6  -1 5034.62 135.406 109
   0  -6   1 5139.89 153.807 104
   0  -6  -1 5247.00 153.456 100
   0  -6   1 5354.83 149.876 105
   0  -6  -1 5186.27 147.885 105
   0  -6   1 5133.74 155.113 100
   0  -6  -1 5140.95 164.415 101
   0   6   1 5166.30 137.703   6
   0   6  -1 5155.72 127.727   6
   0   6  -1 5368.66 132.986  12
   0   6   1 5170.30 140.788  10
   0   6  -1 5305.37 133.822  10
   0   6   1 5420.18 142.729  12
   0  -6   1 5011.68 158.795  43
   0  -6  -1 5213.26 156.463  42
   0  -6  -1 5000.43 157.769  43
   0  -6   1 4972.51 158.714  42
   0  -6  -1 5307.68 156.119  69
   0  -6   1 5403.37 152.014  72
   0  -6  -1 5655.76 147.410  72
   0   6   1 4847.62 131.708  74
   0  -6   1 5438.06 156.903  69
   0   6  -1 5096.27 120.789  67
   0   6  -1 5359.42 144.618  66
   0   6   1 5068.44 142.884  66
   0   6   2 7996.88 183.711  19
   0   6   2 8043.53 176.533  27
   0  -6  -2 8258.84 200.832  30
   0  -6  -2 7443.34 198.590 108
   0  -6  -2 8055.55 188.182 111
   0  -6   2 7535.77 186.161 113
   0  -6   2 7684.01 205.026 114
   0  -6   2 7616.31 177.408 109
   0  -6   2 7509.52 198.491 110
   0  -6   2 7708.74 192.644 108
   0  -6  -2 8095.45 181.411 109
   0  -6   2 8018.69 191.004 105
   0  -6  -2 7910.22 212.124  98
   0  -6   2 7883.72 201.236 103
   0  -6   2 7430.06 198.053 100
   0  -6   2 8068.74 202.775 104
   0  -6  -2 7564.30 189.388 105
   0  -6  -2 7849.95 212.637 101
   0  -6  -2 7757.99 192.697 100
   0   6   2 7877.90 187.871  12
   0   6  -2 7479.61 166.431  10
   0   6  -2 8333.86 168.685  12
   0   6   2 8083.94 184.886   6
   0   6  -2 8071.11 164.040   6
   0   6   2 7851.78 187.964  10
   0  -6   2 7495.35 204.110  42
   0  -6  -2 7880.11 199.508  42
   0  -6   2 7933.66 203.091  43
   0  -6  -2 7392.42 204.887  43
   0  -6   2 8156.14 200.959  69
   0  -6   2 7758.67 197.252  72
   0   6   2 7779.14 175.159  74
   0  -6  -2 7999.45 199.187  69
   0  -6  -2 7976.39 183.004  72
   0   6  -2 7697.61 158.409  67
   0   6   2 8229.11 190.130  66
   0   6  -2 7667.58 185.535  66
   0   6   3 3584.17 112.979  27
   0  -6  -3 4059.29 134.368  30
   0   6  -3 3746.66 99.7887  10
   0   6   3 3678.52 122.371  12
   0   6   3 3454.18 119.212  10
   0   6  -3 3479.35 91.2428   6
   0   6   3 3356.67 114.863   6
   0   6  -3 3644.89 118.168  17
   0   6  -3 3712.01 95.4892  12
   0  -6  -3 3582.93 117.071 111
   0  -6   3 4420.42 146.791 114
   0  -6   3 3558.97 121.320 108
   0  -6   3 3618.05 112.995 109
   0  -6   3 3565.65 123.647 113
   0  -6  -3 3797.06 115.336 109
   0  -6   3 3667.32 128.442 110
   0  -6   3 3273.19 125.229 100
   0  -6  -3 3220.26 135.759 101
   0  -6   3 3491.99 125.374 104
   0  -6  -3 3452.92 137.103  98
   0  -6  -3 3353.10 115.628 100
   0  -6   3 3533.62 128.774 103
   0  -6  -3 3459.59 123.513  42
   0  -6   3 3711.49 134.517  42
   0  -6  -3 3697.85 135.053  43
   0  -6  -3 3355.40 106.536  72
   0   6   3 3474.27 104.343  74
   0  -6  -3 3446.58 122.840  69
   0  -6   3 3625.56 125.608  69
   0  -6   3 3642.66 129.104  72
   0   6   3 3440.50 96.3197  61
   0   6  -3 3378.87 92.9084  67
   0   6  -3 3734.70 118.921  66
   0   6   3 3522.82 115.375  66
   0   6   3 3582.40 119.852  62
   0   6   4 24584.8 428.674  27
   0  -6  -4 23711.7 450.973  30
   0   6  -4 25078.7 412.122   5
   0   6   4 24553.2 440.072  12
   0   6   4 24876.1 438.716   6
   0   6  -4 24122.8 423.457  17
   0   6   4 25707.6 444.603  10
   0  -6  -4 25256.4 427.516 111
   0  -6  -4 24316.6 421.083 109
   0  -6   4 23968.2 448.465 113
   0  -6   4 24254.2 442.302 110
   0  -6   4 23388.5 461.036 114
   0  -6   4 24516.4 422.015 109
   0  -6   4 24422.8 448.283 104
   0  -6  -4 24039.5 472.891  98
   0  -6   4 23902.4 448.976 103
   0  -6  -4 24961.9 444.644  42
   0  -6   4 23976.9 460.141  42
   0   6   4 24464.2 431.797  47
   0  -6  -4 24180.7 460.480  43
   0   6   4 24961.7 446.051  93
   0   6   4 24320.6 407.181  74
   0  -6  -4 24381.3 443.002  69
   0  -6   4 23775.0 438.489  69
   0   6   4 24274.5 406.219  61
   0   6   4 23974.0 439.092  62
   0   6  -4 24876.9 432.112  63
   0   6  -4 25863.4 433.815  66
   0   6   4 24396.5 426.286  66
   0  -6  -5 2227.65 105.213  30
   0   6   5 2030.93 95.2480  27
   0  -6   5 2298.37 88.7017  28
   0   6  -5 2078.82 89.4882  17
   0   6  -5 2218.78 80.9217   5
   0   6   5 2076.70 98.1689  12
   0   6   5 2020.41 97.2487  10
   0   6  -5 2107.79 89.5650   2
   0  -6   5 2116.23 95.8038 110
   0  -6   5 2066.35 89.6432 109
   0  -6  -5 2100.19 87.5333 109
   0  -6   5 2158.12 110.073 114
   0  -6  -5 2238.84 88.5909 111
   0  -6  -5 2144.19 112.921  98
   0  -6   5 2169.61 102.480 103
   0  -6   5 2145.53 99.9486 104
   0  -6  -5 2228.66 109.085  43
   0   6   5 2179.99 97.4979  47
   0  -6  -5 2155.93 96.0912  42
   0   6   5 2124.80 98.7684  93
   0  -6  -5 2144.73 95.0623  69
   0  -6   5 2107.17 94.5506  69
   0   6   5 2252.34 90.3395  66
   0   6   5 2087.00 98.1807  62
   0   6  -5 2063.09 92.1782  63
   0   6   6 590.535 58.1837  27
   0  -6   6 645.000 50.4599  28
   0  -6  -6 646.431 63.9204  30
   0  -6   6 646.332 48.7910  32
   0   6  -6 715.438 55.6515   2
   0   6   6 737.642 67.5339  12
   0   6  -6 681.904 57.3376   3
   0   6   6 596.269 59.1278  10
   0   6  -6 852.392 58.2752  17
   0  -6   6 735.412 70.4151 114
   0  -6   6 612.918 55.6996 110
   0  -6  -6 813.473 53.0342 111
   0  -6   6 673.453 57.0422 109
   0   6   6 563.488 47.9552 102
   0  -6  -6 567.641 68.9780 101
   0  -6   6 577.171 55.6642 104
   0  -6   6 723.313 63.7336 103
   0  -6  -6 623.754 52.4913  42
   0   6   6 677.334 63.4275  47
   0  -6  -6 692.913 68.2436  43
   0   6   6 648.535 64.3387  86
   0   6   6 581.995 58.5178  93
   0  -6  -6 644.237 67.2991  83
   0  -6  -6 731.802 56.7635  69
   0  -6   6 662.365 62.8747  72
   0  -6   6 653.585 53.7711  69
   0   6  -6 671.147 56.1232  63
   0   6   6 755.799 57.7395  61
   0   6   7 24860.6 478.313  27
   0   6  -7 25697.8 451.798  26
   0  -6   7 25294.3 451.502  32
   0  -6  -7 25781.4 499.269  30
   0   6   7 24515.6 478.252  12
   0   6  -7 25722.3 448.324   2
   0   6  -7 25875.7 450.208  17
   0   6   7 25432.7 482.999  10
   0  -6   7 24600.7 511.340 114
   0  -6   7 26111.1 466.785 110
   0  -6   7 24517.9 482.593 103
   0   6   7 25377.0 448.626 102
   0  -6   7 25393.0 469.108 104
   0  -6  -7 25615.2 525.562  98
   0  -6  -7 26005.6 527.691 101
   0   6   7 25522.6 481.161  47
   0  -6  -7 25460.1 501.375  43
   0   6   7 25719.3 490.507  86
   0  -6  -7 25706.1 512.278  83
   0   6   7 25333.9 478.040  93
   0  -6   7 25256.7 497.670  72
   0  -6  -7 26173.8 460.098  69
   0   6   7 24628.9 494.299  76
   0   6   7 26469.5 495.005  75
   0  -6  -7 25661.9 457.248  71
   0  -6   7 25234.3 457.343  69
   0  -6   7 24814.1 457.099  70
   0   6  -7 26061.8 468.742  63
   0   6   7 25599.3 461.145  61
   0   6   7 25836.0 488.279  60
   0   6   7 25502.0 491.716  62
   0  -6   8 14914.1 310.667  32
   0  -6  -8 14390.3 346.937  30
   0   6  -8 14897.1 315.963  25
   0   6  -8 14812.9 301.497  26
   0   6   8 14290.4 314.635   5
   0   6   8 14495.1 335.866  12
   0  -6   8 13958.2 358.240 114
   0  -6   8 14229.8 311.974 110
   0  -6  -8 14350.2 370.971  98
   0  -6   8 14685.6 315.480 104
   0  -6  -8 14318.2 367.082 101
   0   6   8 14700.6 296.123 102
   0   6   8 14323.6 334.692  47
   0   6   8 14351.0 344.013  85
   0   6   8 13488.8 330.858  86
   0  -6  -8 14277.1 364.851  83
   0  -6   8 13953.4 341.301  72
   0   6   8 14290.2 340.893  76
   0   6   8 14506.0 338.058  75
   0   6   8 14817.1 319.371  61
   0   6   8 14448.9 333.793  60
   0   6  -8 13976.1 315.266  63
   0   6   8 14211.7 338.470  62
   0  -6   9 1685.84 89.1010  33
   0  -6   9 1711.65 93.1543  32
   0  -6  -9 1841.47 114.741  30
   0   6  -9 1623.51 92.7885  25
   0   6   9 1809.24 98.9516   5
   0   6  -9 1666.67 97.0650  16
   0   6  -9 1679.28 97.8416   3
   0   6   9 1693.88 105.871  10
   0   6   9 1719.28 109.142  12
   0  -6   9 1734.89 114.800 112
   0  -6  -9 2002.58 127.646 101
   0  -6  -9 1612.62 120.432  98
   0  -6  -9 1665.70 109.775  43
   0   6   9 1738.17 110.567  47
   0   6  -9 1675.96 91.0190  49
   0   6   9 1762.15 104.401  48
   0   6   9 1602.91 110.393  87
   0   6   9 1537.88 106.931  85
   0   6   9 1586.57 106.195  86
   0  -6  -9 1711.07 119.566  83
   0   6   9 1643.27 108.506  76
   0  -6   9 1730.04 108.690  72
   0   6   9 1728.90 109.409  75
   0   6   9 1836.97 111.877  62
   0   6   9 1716.16 108.392  60
   0  -6  10 35503.4 621.430  33
   0   6 -10 35785.7 629.354  25
   0  -6 -10 36280.9 684.141  30
   0   6  10 35328.1 655.277  36
   0  -6  10 36067.7 633.470  32
   0   6 -10 35030.0 656.005   1
   0   6 -10 35179.4 635.717  16
   0   6  10 36105.8 630.060   5
   0   6 -10 35140.7 631.772   3
   0   6  10 35954.8 662.246  12
   0   6  10 35262.9 659.343  10
   0  -6  10 35970.2 622.335 110
   0  -6  10 33512.8 697.582 114
   0  -6  10 34661.0 681.970 112
   0  -6 -10 34252.8 715.407  98
   0  -6 -10 35654.0 711.334 101
   0  -6 -10 35980.5 676.119  43
   0   6  10 34554.2 660.893  47
   0   6  10 35867.7 652.703  48
   0  -6 -10 36326.0 709.500  83
   0   6  10 35356.7 676.603  85
   0   6  10 34933.2 668.832  87
   0   6  10 34430.8 664.485  86
   0   6  10 35211.0 670.141  76
   0   6  10 35047.7 665.185  75
   0  -6  10 35413.9 670.859  72
   0   6  10 35204.8 672.632  62
   0   6  10 35477.8 660.988  60
   0  -6  11 446.607 54.5973  33
   0  -6 -11 427.271 70.1444  30
   0   6  11 412.484 57.8745  36
   0   6 -11 437.458 66.0503   1
   0   6 -11 480.874 64.6758   3
   0  -6  11 544.404 75.3550 112
   0  -6  11 480.222 76.8554 114
   0  -6 -11 469.846 80.0572  98
   0  -6 -11 402.899 73.7606 101
   0   6  11 578.871 76.6263  47
   0   6  11 569.421 72.2890  48
   0  -6 -11 349.384 59.0444  43
   0   6  11 528.276 77.8786  87
   0   6  11 528.677 74.5712  85
   0   6  11 488.099 74.4187  86
   0  -6 -11 451.506 80.0394  83
   0   6  11 478.208 69.1023  75
   0  -6  11 386.884 60.8221  72
   0   6  11 533.437 72.0058  76
   0   6 -11 371.096 56.9144  57
   0   6  11 469.900 68.1614  62
   0   6  11 720.900 80.9295  60
   0   6 -11 427.249 66.7854  64
   0   6  12 480.458 69.6239  36
   0  -6  12 651.327 67.2094  33
   0   6 -12 628.638 74.4133  24
   0  -6 -12 653.286 82.0148  30
   0   6 -12 561.296 67.5183  16
   0   6  12 605.459 78.5571  12
   0   6 -12 560.510 75.2883   1
   0  -6  12 581.424 83.8585 114
   0  -6  12 510.527 75.7613 112
   0  -6 -12 650.541 94.7168  98
   0  -6 -12 690.965 92.6491 101
   0   6  12 508.895 70.7060  48
   0   6  12 694.462 82.6095  47
   0  -6 -12 638.736 77.3086  43
   0   6  12 560.927 76.9434  85
   0   6  12 537.609 77.6651  87
   0  -6 -12 760.144 95.0788  83
   0   6 -12 630.730 71.1357  84
   0   6  12 517.608 73.5838  88
   0   6  12 514.345 75.5102  75
   0   6  12 599.561 75.0694  76
   0  -6  12 694.772 80.0925  72
   0   6 -12 577.360 75.4884  64
   0   6 -12 602.509 67.1828  57
   0   6  12 621.342 80.8359  60
   0   6  12 587.563 79.1201  62
   0  -6 -13 197.502 57.1998  30
   0   6 -13 128.843 53.2551  24
   0  -6  13 176.531 45.8056  33
   0   6  13 47.4085 51.8840  12
   0   6 -13 143.285 54.5568   1
   0   6 -13 213.523 49.7902  16
   0  -6  13 261.624 65.6668 113
   0  -6  13 108.781 46.5728 112
   0  -6  13 102.406 53.2876 114
   0  -6 -13 95.2713 62.8166  98
   0  -6 -13 188.476 61.3997 101
   0  -6 -13 215.833 53.6503  43
   0   6  13 158.136 54.7107  48
   0   6  13 226.289 64.1208  47
   0   6  13 119.913 63.6689  87
   0   6  13 175.389 52.9138  85
   0   6 -13 184.712 49.0099  84
   0  -6 -13 137.595 65.3430  83
   0   6  13 133.250 55.4211  88
   0  -6  13 124.548 47.1075  72
   0   6 -13 123.293 49.5711  64
   0   6  13 110.023 58.1016  60
   0   6  13 121.985 53.2654  62
   0   6 -14 5182.43 216.126  22
   0   6 -14 5309.62 208.584  24
   0   6 -14 5448.53 216.179   1
   0   6 -14 5556.77 195.101  16
   0  -6  14 5540.07 250.286 113
   0  -6  14 5752.54 251.499 114
   0  -6  14 5674.74 232.504 112
   0  -6 -14 5511.58 259.470  98
   0  -6 -14 5598.80 240.676 101
   0   6 -14 5401.58 210.227  50
   0   6  14 5125.00 218.160  87
   0   6  14 5452.48 213.333  88
   0   6 -14 5285.55 215.912  84
   0   6  14 5470.70 203.377  89
   0  -6  14 5156.33 213.732  72
   0   6  14 5089.70 217.251  75
   0   6 -14 5243.18 224.959  64
   0   6  14 5390.15 229.467  62
   0   6  14 5411.97 219.061  60
   0   6 -15 2156.98 137.944  22
   0   6 -15 2133.81 128.689  24
   0  -6  15 2084.87 126.810  33
   0  -6 -15 2077.85 136.407  30
   0   6 -15 1973.76 130.322   1
   0  -6  15 1998.52 150.243 114
   0  -6  15 2333.27 164.133 113
   0  -6  15 1864.39 131.621 112
   0  -6 -15 2030.63 145.235 101
   0  -6 -15 2105.11 161.723  98
   0   6 -15 2149.69 130.222  50
   0   6  15 1963.20 126.532  88
   0   6  15 1987.96 119.817  89
   0  -6  15 2193.78 136.427  72
   0   6  15 2134.42 146.257  62
   0   6 -16 17949.5 431.254   1
   0   6 -16 17527.3 448.102  18
   0  -6  16 18286.7 479.323 114
   0   6 -16 18426.3 421.943  50
   0   6  16 17891.9 444.521  39
   0   6 -16 17824.2 428.878  51
   0   6  16 17772.5 420.360  88
   0   6 -16 17936.6 446.073  84
   0   6 -16 18167.3 467.369  95
   0   6  16 17950.6 435.945  60
   0  -6 -16 18131.9 443.684  30
   0   6  16 17398.6 440.680  36
   0   6 -16 18182.4 422.008  24
   0   6 -16 17891.6 442.885  22
   0   6 -17 1188.12 95.6865  24
   0   6 -17 1053.29 97.6067  21
   0   6 -17 1211.84 100.960  22
   0  -6 -17 1320.80 104.636  30
   0  -6  17 886.076 109.421 113
   0  -6 -17 1212.04 104.840 101
   0  -6 -17 1207.40 119.341  98
   0   6 -17 1301.72 96.3903  50
   0   6 -17 1244.34 98.9100  51
   0   6  17 1086.84 98.5271  39
   0   6  17 1158.98 94.3676  88
   0   6 -17 1254.73 106.268  84
   0   6  17 1459.00 94.9014  89
   0   6 -17 1084.88 107.348  95
   0  -6  17 1073.39 90.2045  72
   0   6 -17 1260.26 101.567  56
   0   6  17 1193.55 109.801  62
   0  -6  18 322.680 62.3640 114
   0  -6  18 449.686 77.6389 113
   0  -6 -18 356.827 71.4629  98
   0  -6 -18 290.978 59.0586 101
   0   6 -18 291.781 53.9342  51
   0   6  18 364.621 64.9925  39
   0   6 -18 201.828 44.0578  50
   0   6 -18 318.290 60.8987  84
   0   6  18 373.679 60.1375  88
   0   6 -18 351.846 65.3645  95
   0  -6  18 312.792 50.2723  72
   0   6 -18 310.652 63.1427  81
   0   6 -18 363.103 60.9880  56
   0   6  18 381.216 69.1854  62
   0  -6  19 143.288 54.5218 113
   0  -6  19 79.3416 39.6873 114
   0  -6 -19 136.443 49.6251  98
   0   6 -19 96.7740 38.7113  51
   0   6  19 143.047 45.6795  39
   0   6 -19 157.876 37.9927  50
   0   6 -19 78.3871 40.1692  95
   0   6 -19 76.5414 47.4936  81
   0   6 -19 54.5614 38.2911  56
   0   6  19 77.2066 44.7151  62
   0   6 -19 144.636 44.2987  52
   0   6 -20 1164.36 87.2166  81
   0   6 -20 1210.99 90.0062  95
   0   6  20 1088.10 80.9153  39
   0  -6  20 1118.48 90.8151 113
   0  -6 -20 1101.79 91.0681  98
   0   6  21 1428.41 78.8079  39
   0   7   0-2.79568 23.3380  10
   0   7   0-2.54309 21.4027   6
   0   7   0 13.2975 24.9433  12
   0  -7   0 7.76126 19.5528 109
   0  -7   0 3.69495 27.0749 114
   0  -7   0 11.8899 30.2518  43
   0  -7   0-3.90853 28.6399  42
   0  -7   0 3.78062 28.8574  69
   0  -7   0-3.24533 24.2810  72
   0   7   0 18.9112 28.1855  66
   0  -7   1 5608.43 161.017  29
   0   7   1 5520.21 143.143  27
   0   7   1 5843.10 158.929   6
   0   7  -1 5741.11 150.566  12
   0   7   1 5528.51 159.338  12
   0   7  -1 5626.40 152.211  10
   0   7  -1 5743.84 147.411   6
   0   7   1 5541.62 160.830  10
   0  -7   1 5527.13 179.028 110
   0  -7  -1 5639.04 152.755 109
   0  -7   1 5657.92 179.579 114
   0  -7   1 5982.70 155.976 109
   0  -7  -1 5622.51 182.931 110
   0  -7  -1 5531.11 177.988  42
   0  -7   1 5151.57 175.095  43
   0  -7   1 5530.04 181.675  42
   0  -7  -1 5560.33 181.141  43
   0  -7  -1 5454.86 160.246  72
   0  -7   1 5373.58 174.348  69
   0  -7   1 5261.86 166.201  72
   0  -7  -1 5380.34 173.458  69
   0   7  -1 5567.92 163.883  66
   0   7   1 5224.92 160.769  66
   0   7  -1 5845.86 164.755  63
   0  -7   2 5950.74 166.930  29
   0   7   2 6161.40 159.698  27
   0  -7   2 6075.28 188.316 110
   0  -7  -2 6258.45 163.053 109
   0  -7   2 6190.10 194.151 114
   0  -7   2 6221.54 163.098 109
   0   7   2 6135.74 174.229  10
   0   7   2 6328.79 172.129   6
   0   7  -2 6383.53 158.056  10
   0   7   2 6165.98 173.524  12
   0   7  -2 6261.34 152.958  12
   0  -7   2 5901.03 191.484  42
   0  -7  -2 5641.12 190.613  43
   0  -7  -2 6512.06 193.711  42
   0   7   2 5821.18 158.937  47
   0  -7   2 6120.18 185.746  69
   0  -7  -2 5990.46 166.459  72
   0   7   2 5979.90 157.803  74
   0  -7  -2 6143.58 188.465  69
   0   7  -2 5883.96 169.542  63
   0   7  -2 6006.64 174.668  66
   0   7   2 6255.00 175.098  66
   0   7   3 14919.0 298.837  27
   0  -7   3 14221.0 297.287  29
   0  -7   3 15335.8 294.874  28
   0   7   3 15258.6 317.253  10
   0   7   3 15164.5 314.638  12
   0   7  -3 15029.4 298.274   5
   0  -7   3 14771.3 295.910 109
   0  -7   3 14429.8 324.509 110
   0  -7   3 15035.2 314.562 108
   0  -7   3 14224.5 315.394 113
   0  -7  -3 15051.0 296.244 109
   0  -7   3 14453.9 335.064 114
   0  -7   3 14008.5 320.864 104
   0  -7   3 14565.4 324.847 103
   0  -7  -3 14980.1 350.908 101
   0   7   3 15543.8 304.809  47
   0  -7  -3 14903.0 328.276  42
   0  -7   3 15201.6 340.352  42
   0  -7  -3 14621.7 338.022  43
   0   7   3 13753.4 281.318  74
   0  -7  -3 14447.1 322.069  69
   0  -7   3 15066.1 326.450  69
   0   7  -3 14741.3 311.375  66
   0   7  -3 14761.8 308.527  63
   0   7   3 15010.1 310.466  66
   0   7   4 486.728 49.8685  27
   0  -7  -4 529.142 59.5723  30
   0  -7   4 446.875 42.9878  28
   0   7   4 496.204 55.0382  12
   0   7  -4 493.060 48.2219   5
   0   7  -4 509.824 51.5421   2
   0   7   4 512.132 55.7152  10
   0  -7   4 489.631 55.6713 113
   0  -7   4 524.845 61.0623 114
   0  -7   4 463.244 52.4902 110
   0  -7   4 524.292 54.5072 108
   0  -7   4 438.071 48.2692 109
   0  -7   4 579.461 58.7744 104
   0  -7  -4 476.142 65.2697 101
   0  -7  -4 462.971 54.6289  42
   0  -7  -4 515.399 61.7083  43
   0   7   4 570.563 54.1503  47
   0   7   4 522.449 57.2341  93
   0  -7  -4 483.943 52.7067  69
   0  -7   4 586.169 60.3824  72
   0  -7  -4 446.107 53.1366  70
   0  -7   4 544.910 55.8703  70
   0  -7   4 507.717 58.2088  69
   0   7  -4 541.584 52.5813  66
   0   7   4 448.239 48.6921  66
   0   7  -4 520.061 53.0773  63
   0   7   4 538.172 54.8562  62
   0   7   5 5037.69 162.675  27
   0  -7  -5 4710.69 173.402  30
   0  -7   5 4671.59 143.225  28
   0  -7   5 5081.30 151.927 109
   0  -7   5 4940.30 158.392 108
   0  -7   5 5097.13 165.589 110
   0  -7   5 4710.70 176.501 114
   0  -7   5 4783.56 166.361 104
   0  -7  -5 4814.06 190.947  98
   0  -7  -5 4821.24 189.923 101
   0   7   5 4783.16 165.410  10
   0   7  -5 5131.67 157.180   2
   0   7   5 4750.04 166.787  12
   0   7   5 4908.91 162.167  47
   0  -7  -5 4533.49 159.788  42
   0  -7   5 4847.72 162.407  70
   0  -7  -5 5080.16 166.005  70
   0  -7  -5 4782.75 162.000  69
   0  -7   5 4972.07 164.356  69
   0  -7   5 4724.05 172.267  72
   0   7  -5 4795.42 157.383  63
   0   7   5 4824.93 154.897  66
   0   7  -5 4528.42 151.549  66
   0  -7   6 26422.5 464.023  28
   0  -7   6 26309.2 457.926  32
   0  -7  -6 26912.7 518.824  30
   0   7   6 25060.5 499.592  12
   0   7  -6 26632.1 477.290   2
   0   7  -6 25276.1 481.377   3
   0  -7   6 25323.5 519.819 113
   0  -7   6 25807.8 487.404 110
   0  -7   6 25095.2 522.869 114
   0  -7   6 25330.3 493.113 104
   0   7   6 26170.5 476.510 102
   0  -7  -6 25774.7 542.992 101
   0  -7  -6 25981.9 545.616  98
   0  -7  -6 25969.7 486.538  42
   0   7   6 25400.6 489.377  47
   0  -7   6 26162.1 516.780  72
   0  -7   6 25561.2 482.777  71
   0  -7   6 26418.2 487.702  70
   0  -7  -6 25687.3 484.453  71
   0  -7   6 26331.9 487.840  69
   0  -7  -6 25540.3 484.271  69
   0  -7  -6 25986.6 485.409  70
   0   7   6 26179.0 505.797  62
   0   7   6 26162.1 499.041  60
   0   7  -6 25926.3 475.706  66
   0   7  -6 25855.8 484.685  63
   0   7   6 26315.5 477.387  66
   0  -7  -7 1549.41 104.458  30
   0   7  -7 1492.64 86.9824  26
   0  -7   7 1533.31 83.1803  32
   0   7   7 1611.60 95.9483   5
   0   7  -7 1426.47 83.2736  17
   0   7  -7 1493.46 91.1383   3
   0   7  -7 1333.84 81.9772   2
   0   7   7 1677.95 105.520  12
   0   7   7 1511.71 98.9754  10
   0  -7   7 1579.64 108.178 112
   0  -7   7 1459.95 106.839 113
   0  -7   7 1398.01 105.720 114
   0  -7  -7 1636.33 114.964  98
   0   7   7 1526.00 85.3372 102
   0  -7  -7 1501.53 112.881 101
   0   7   7 1532.75 98.2806  47
   0  -7  -7 1498.91 104.810  43
   0   7   7 1294.02 97.1510  86
   0  -7   7 1439.95 87.1826  71
   0  -7   7 1435.06 87.5189  70
   0   7   7 1475.04 101.798  76
   0  -7  -7 1299.23 83.1680  70
   0  -7  -7 1465.43 87.2598  69
   0  -7   7 1435.46 102.414  72
   0  -7  -7 1526.37 89.6453  71
   0  -7   7 1404.32 86.4928  69
   0   7   7 1492.82 83.6826  66
   0   7   7 1623.64 104.025  60
   0   7   7 1591.30 102.304  62
   0   7  -7 1377.73 89.0547  63
   0   7  -8 4617.03 166.291  25
   0  -7   8 4524.53 154.532  32
   0  -7  -8 4872.73 191.576  30
   0   7  -8 4294.52 151.487  26
   0   7  -8 4552.52 165.347   3
   0   7   8 4720.94 170.978   5
   0   7   8 4305.15 176.491  12
   0   7   8 4208.47 172.457  10
   0  -7   8 4539.64 194.812 113
   0  -7   8 4205.50 157.619 110
   0  -7   8 4584.78 190.016 112
   0  -7  -8 4750.80 206.739 101
   0  -7  -8 4483.72 200.621  98
   0  -7  -8 4526.58 188.146  43
   0   7   8 4743.29 179.425  47
   0   7   8 5091.86 188.091  86
   0   7   8 4457.97 183.492  85
   0  -7   8 4885.73 191.399  72
   0   7   8 4560.68 183.794  76
   0   7   8 4782.80 184.142  75
   0   7   8 4635.77 179.161  60
   0   7  -8 4344.46 166.842  63
   0   7   8 4963.85 188.235  62
   0  -7  -9 18905.7 452.836  30
   0  -7   9 20078.8 402.191  32
   0   7  -9 19287.4 414.027   3
   0   7   9 19015.5 433.208  10
   0  -7   9 18831.3 451.451 112
   0  -7   9 19516.7 470.784 113
   0  -7   9 19810.3 405.069 110
   0  -7   9 19169.0 466.413 114
   0  -7  -9 18961.6 476.104 101
   0  -7  -9 19221.2 479.035  98
   0   7   9 18987.8 433.142  47
   0   7   9 19270.4 432.208  48
   0  -7  -9 19504.2 456.958  43
   0   7  -9 19483.7 399.096  49
   0   7   9 19375.0 442.127  87
   0   7   9 19072.9 437.381  86
   0   7   9 18939.8 443.223  85
   0  -7   9 19560.9 451.373  72
   0   7   9 18917.6 439.589  76
   0   7   9 19574.7 440.481  75
   0   7   9 18823.5 429.476  60
   0   7   9 19419.3 444.675  62
   0   7 -10 1728.54 105.481  25
   0  -7 -10 1794.57 124.752  30
   0  -7  10 1909.63 106.469  32
   0   7  10 1869.09 123.510  10
   0   7 -10 1851.55 110.805   3
   0   7 -10 1820.65 116.560   1
   0   7  10 1649.89 106.582   5
   0  -7  10 1822.92 103.091 110
   0  -7  10 1735.36 125.377 112
   0  -7  10 1702.84 129.799 113
   0  -7  10 1707.36 127.757 114
   0  -7 -10 1640.12 129.543 101
   0  -7 -10 1562.97 128.049  98
   0   7  10 1612.18 114.776  48
   0   7  10 2082.34 127.283  47
   0  -7 -10 1721.71 120.304  43
   0   7  10 1765.09 124.148  85
   0   7  10 1757.42 122.872  87
   0   7  10 1984.89 128.138  75
   0  -7  10 1928.73 127.176  72
   0   7  10 2019.53 128.263  76
   0   7  10 1721.99 120.619  60
   0   7  10 1834.17 123.481  62
   0  -7 -11 290.631 60.7895  30
   0   7 -11 144.535 40.8769  25
   0   7  11 254.113 63.8473  12
   0   7 -11 221.858 53.6885  16
   0   7  11 165.634 50.2837   5
   0   7 -11 206.345 53.8239   1
   0   7 -11 240.820 50.7274   3
   0  -7  11 187.932 60.1848 114
   0  -7  11 199.785 64.2000 113
   0  -7  11 244.430 62.4838 112
   0  -7 -11 124.058 58.0720 101
   0  -7 -11 222.381 68.8065  98
   0   7  11 241.575 64.4479  48
   0   7  11 214.413 57.3543  47
   0  -7 -11 184.165 53.5118  43
   0   7  11 229.660 56.2899  85
   0   7  11 216.821 66.9243  87
   0  -7  11 179.314 56.0905  72
   0   7  11 179.305 52.9348  76
   0   7  11 225.345 58.2841  75
   0   7  11 260.627 65.2361  60
   0   7 -11 177.796 57.6502  64
   0   7  11 188.407 58.1579  62
   0   7 -11 147.907 46.5354  57
   0   7 -12 119.499 47.5172  24
   0  -7 -12 47.9581 45.1554  30
   0   7 -12 84.6510 50.0733   1
   0   7 -12 66.8922 42.6167  16
   0   7  12 129.508 58.5982  12
   0  -7  12 40.6614 50.6962 113
   0  -7  12 110.631 54.0939 114
   0  -7  12 105.798 52.7834 112
   0  -7 -12 121.867 63.1127  98
   0  -7 -12 71.5271 49.5446 101
   0  -7 -12 96.1205 47.4663  43
   0   7  12 157.664 58.7748  47
   0   7  12 65.7667 51.6680  85
   0   7  12 58.4992 52.9218  87
   0   7  12 52.0332 54.3079  86
   0   7  12 168.282 61.6252  88
   0  -7  12 158.344 50.3732  72
   0   7  12 113.883 54.1112  76
   0   7  12 124.712 59.9941  60
   0   7  12 82.1220 50.1595  62
   0   7 -12 66.0699 43.5473  64
   0   7 -12 39.2365 40.2827  57
   0   7 -13 9938.92 298.737  24
   0   7 -13 10578.8 313.957   1
   0   7  13 10400.2 316.891  12
   0   7 -13 10215.2 286.555  16
   0  -7  13 11166.8 368.548 113
   0  -7  13 10287.2 345.590 114
   0  -7  13 10008.6 327.357 112
   0  -7 -13 10348.6 346.425 101
   0  -7 -13 9810.83 355.753  98
   0  -7 -13 10414.1 315.430  43
   0   7  13 10787.2 310.402  48
   0   7  13 9985.45 317.907  87
   0   7  13 10584.0 324.590  86
   0   7  13 10069.0 318.871  85
   0   7  13 10484.3 312.317  88
   0   7  13 9987.14 311.120  75
   0  -7  13 10610.3 326.094  72
   0   7  13 10332.1 329.305  62
   0   7 -13 9980.09 317.238  64
   0   7  13 10220.6 316.112  60
   0  -7 -14 496.326 77.8997  30
   0   7 -14 364.120 65.4111  24
   0   7 -14 611.394 80.0339   1
   0   7 -14 502.804 64.2353  16
   0  -7  14 595.697 86.3366 112
   0  -7  14 445.496 78.6640 114
   0  -7  14 509.366 85.8215 113
   0  -7 -14 323.324 75.2004 101
   0  -7 -14 598.658 90.3326  98
   0   7 -14 540.174 73.2209  50
   0   7  14 507.861 70.6293  48
   0   7  14 451.926 69.4414  89
   0   7  14 468.632 73.9572  88
   0  -7  14 462.651 73.0232  72
   0   7  14 563.627 78.9217  75
   0   7  14 524.605 78.2268  62
   0   7 -15 5221.29 207.962   1
   0  -7  15 4993.61 230.814 114
   0  -7  15 5361.51 223.883 112
   0   7 -15 5115.17 200.400  50
   0   7  15 5103.74 203.124  88
   0   7 -15 5191.48 222.650  95
   0   7  15 4890.80 208.189  87
   0   7  15 4993.72 211.130  60
   0  -7 -15 5192.40 218.663  30
   0   7 -15 5028.10 198.596  24
   0   7 -15 5095.32 214.835  22
   0   7 -16 877.108 80.6572  24
   0  -7 -16 829.571 88.4607  30
   0   7 -16 1008.97 95.1474  22
   0  -7  16 749.452 101.380 113
   0  -7 -16 820.959 93.4072 101
   0  -7 -16 865.772 105.687  98
   0   7 -16 808.379 79.4326  50
   0   7  16 859.149 91.8292  39
   0   7 -16 746.693 81.1220  51
   0   7 -16 843.772 95.4550  95
   0   7  16 816.839 77.7363  89
   0   7  16 738.424 81.2719  88
   0  -7  16 787.619 81.9120  72
   0   7  16 739.490 89.1846  62
   0   7  16 847.465 90.4652  60
   0   7 -17 597.387 68.3010  24
   0  -7  17 703.432 92.6116 113
   0  -7 -17 623.099 79.2842 101
   0  -7 -17 467.295 82.4227  98
   0   7 -17 493.013 65.2710  51
   0   7 -17 623.609 68.1997  50
   0   7  17 515.113 69.7667  39
   0   7  17 626.066 63.9235  89
   0   7  17 684.074 74.0643  88
   0   7 -17 641.745 80.9852  81
   0   7 -17 695.516 82.9060  95
   0  -7  17 732.307 75.8313  72
   0   7 -17 734.950 79.7807  56
   0   7  17 634.381 79.9708  62
   0  -7  18 1905.60 134.113 113
   0  -7 -18 2074.80 134.884  98
   0  -7 -18 1915.35 116.864 101
   0   7 -18 1763.53 103.567  51
   0   7  18 1860.97 115.616  39
   0   7 -18 1819.43 101.013  50
   0   7 -18 1813.44 120.599  95
   0   7 -18 1918.71 121.252  81
   0   7  18 2043.39 108.882  88
   0  -7  18 1849.24 103.209  72
   0   7 -18 2074.21 115.520  56
   0   7 -19 606.000 66.1860  81
   0   7 -19 658.472 69.2589  95
   0   7 -19 659.197 59.4062  51
   0   7  19 615.084 65.9297  39
   0  -7  19 634.775 74.2866 113
   0  -7 -19 640.236 60.8204 101
   0  -7 -19 596.391 71.4476  98
   0   7  20 851.558 66.1922  39
   0  -7  20 788.802 69.8233 113
   0  -7 -20 748.075 65.8961  98
   0  -8   0 1737.81 95.7250  29
   0  -8   0 1895.79 88.3269 109
   0  -8   0 1891.91 104.816 108
   0   8   0 1838.39 93.6913  10
   0   8   0 1874.33 93.0958  12
   0   8   0 1951.99 101.357   5
   0  -8   0 1705.28 104.920  69
   0  -8   0 1822.58 97.9087  72
   0  -8   0 1687.66 103.548  70
   0   8   0 1815.73 101.065  66
   0   8   0 1766.12 95.4077  63
   0  -8   1 479.489 53.0081  29
   0  -8  -1 489.177 65.4667 101
   0  -8   1 407.347 58.3973 114
   0  -8   1 626.182 62.5878 108
   0  -8  -1 471.777 56.9562 108
   0  -8   1 515.587 50.6678 109
   0  -8  -1 471.158 47.3240 109
   0   8  -1 621.233 62.0593  17
   0   8   1 456.372 51.6135  12
   0   8  -1 469.687 53.3368   5
   0   8  -1 541.389 50.8943  12
   0   8  -1 535.149 52.6010  10
   0   8   1 498.755 56.5606   5
   0   8   1 506.609 58.3230  10
   0  -8   1 532.697 57.9391  72
   0  -8  -1 527.252 61.3790  69
   0  -8   1 503.829 60.5793  70
   0  -8  -1 526.238 61.3185  70
   0  -8   1 513.232 62.8923  69
   0   8   1 483.091 55.3905  66
   0   8  -1 523.042 58.4583  66
   0   8   1 454.465 49.6921  60
   0   8  -1 536.608 54.5071  63
   0  -8   2 96.8999 32.2473  29
   0  -8   2 23.2994 34.1462 114
   0  -8  -2 18.0721 24.0927 109
   0  -8   2 15.9165 30.0743 108
   0  -8   2 58.9913 29.3093 109
   0  -8  -2 17.5734 29.3259 108
   0  -8  -2 198.941 50.4290 101
   0   8  -2 14.2999 26.1971   5
   0   8   2 18.7647 33.3208  12
   0   8  -2 49.9108 30.7092  17
   0   8   2 7.25894 31.5164   6
   0   8   2 3.88957 35.0307  10
   0  -8  -2 9.02562 28.9417  70
   0  -8   2-9.02496 31.2581  70
   0  -8   2 4.35954 30.9093  72
   0  -8   2-4.55359 31.9161  69
   0  -8  -2 36.4428 31.5550  69
   0   8   2 6.89796 28.5556  60
   0   8  -2 3.74503 26.5528  63
   0   8   2 20.1171 29.7948  66
   0   8  -2-11.8566 29.2673  66
   0  -8   3 4946.96 157.413  29
   0  -8   3 5074.27 154.946  28
   0  -8   3 5304.85 176.897 108
   0  -8   3 5188.66 192.394 114
   0  -8  -3 5184.79 184.338 108
   0  -8  -3 5281.85 205.730 101
   0   8   3 5495.32 181.967   5
   0   8  -3 5123.24 170.517  17
   0   8   3 5116.86 173.927  12
   0   8  -3 5153.59 164.092   5
   0   8   3 5319.51 164.653  47
   0  -8  -3 4770.29 187.616  43
   0  -8  -3 4966.44 182.959  69
   0  -8   3 5339.88 185.829  69
   0  -8  -3 5154.14 185.249  70
   0  -8   3 5429.79 185.944  70
   0  -8   3 5451.46 188.110  72
   0   8  -3 5088.97 173.275  66
   0   8   3 5127.91 171.598  60
   0   8  -3 5259.15 172.750  63
   0   8   3 5434.43 177.737  66
   0  -8   4 56.5015 28.6708  28
   0   8   4 120.789 48.1412  12
   0   8   4 4.34612 37.1661   5
   0   8  -4 31.3258 31.8787   2
   0   8  -4 34.0911 29.1554   5
   0   8  -4 54.1584 33.8487  17
   0  -8  -4 11.2522 31.8244  98
   0  -8  -4-11.7894 39.8512 101
   0  -8   4 19.8395 30.5874 108
   0  -8   4 66.9607 35.2558 114
   0  -8  -4 64.8408 40.4309  43
   0   8   4 82.2145 38.3153  47
   0  -8  -4 53.5244 31.6280  71
   0  -8   4 24.4111 32.1723  72
   0  -8   4 40.6041 35.1097  69
   0  -8  -4 54.0252 34.3688  70
   0  -8   4 53.8628 34.9308  70
   0  -8  -4 22.6668 32.8677  69
   0   8   4 20.2868 30.0501  66
   0   8  -4 12.1197 28.6475  66
   0   8  -4 78.5879 35.3929  63
   0   8   4 28.3630 37.0059  60
   0   8  -5 193.266 44.6126   2
   0   8  -5 178.170 39.8071  17
   0   8   5 255.154 54.3967  12
   0   8   5 219.392 54.7329  10
   0   8   5 243.686 50.6724   5
   0  -8   5 277.612 48.5796 110
   0  -8   5 213.534 42.5967 109
   0  -8   5 292.611 48.3705 108
   0  -8  -5 307.476 53.9553 108
   0  -8  -5 150.656 49.1412  98
   0  -8  -5 254.918 60.6142 101
   0  -8  -5 336.940 58.5757  43
   0   8   5 234.369 50.7676  47
   0  -8  -5 220.038 47.3623  70
   0  -8   5 187.045 47.2130  72
   0  -8  -5 211.120 44.6204  71
   0  -8   5 171.082 44.4620  69
   0  -8   5 219.392 44.9885  70
   0  -8   5 156.006 41.3630  71
   0  -8  -5 244.369 49.1762  69
   0   8   5 253.572 49.7598  60
   0   8   5 182.105 40.4507  66
   0   8  -5 174.749 40.8639  63
   0   8  -5 296.957 47.3648  66
   0  -8  -6 543.611 69.2871  30
   0   8  -6 404.930 55.2460  17
   0   8   6 477.831 65.6833  10
   0   8  -6 523.483 62.5365   3
   0   8   6 488.601 65.7920  12
   0  -8   6 463.572 58.1446 110
   0  -8   6 433.222 63.6368 113
   0  -8   6 466.602 61.1673 103
   0  -8  -6 480.746 76.4029 101
   0  -8  -6 444.107 67.0016  98
   0   8   6 429.247 53.3203 102
   0  -8  -6 417.414 66.2119  43
   0   8   6 486.064 64.8519  47
   0   8   6 457.451 69.2434  86
   0  -8   6 524.272 60.9159  71
   0  -8   6 499.901 68.5055  72
   0  -8  -6 433.019 56.3776  71
   0  -8   6 462.535 59.3235  69
   0  -8  -6 524.121 61.4178  69
   0  -8  -6 420.559 55.5159  70
   0  -8   6 477.405 60.0925  70
   0   8   6 517.202 67.9105  60
   0   8  -6 510.164 60.1686  63
   0   8   6 474.799 55.7425  66
   0   8  -6 702.942 66.9770  66
   0  -8  -7 2313.14 135.336  30
   0   8  -7 2366.94 115.918  26
   0   8  -7 2380.30 122.221   3
   0   8  -7 2163.78 113.198  17
   0   8   7 2299.21 132.483  10
   0  -8   7 2523.54 147.018 113
   0  -8   7 2454.40 123.064 110
   0  -8   7 2479.92 142.080 112
   0  -8  -7 2469.78 152.477 101
   0  -8  -7 2401.35 148.837  98
   0   8   7 2436.84 115.821 102
   0   8   7 2089.22 123.628  47
   0  -8  -7 2012.58 132.274  43
   0   8   7 2120.88 131.354  86
   0  -8   7 2280.47 117.149  71
   0  -8   7 2313.13 117.208  70
   0   8   7 2117.13 130.928  76
   0  -8   7 2432.01 140.293  72
   0  -8   7 2345.78 119.343  69
   0  -8  -7 2362.31 119.491  69
   0  -8  -7 2361.34 118.214  70
   0  -8  -7 2296.85 118.675  71
   0   8   7 2252.39 126.664  60
   0   8  -7 2326.91 123.085  63
   0   8   7 2487.04 118.652  66
   0   8   7 2106.97 123.604  62
   0  -8  -8 1192.48 103.767  30
   0   8  -8 1197.85 92.7509  25
   0   8  -8 1335.00 95.1313   3
   0   8   8 1073.63 92.3171   5
   0   8   8 1178.17 100.510  10
   0  -8   8 1120.02 102.713 112
   0  -8   8 1224.92 111.830 113
   0  -8   8 1123.08 85.3859 110
   0  -8  -8 1376.33 120.326 101
   0  -8  -8 1300.84 116.500  98
   0   8   8 1208.67 98.5516  47
   0  -8  -8 1319.63 107.966  43
   0   8   8 1175.85 103.183  48
   0   8   8 1282.63 108.999  85
   0   8   8 1328.99 107.621  86
   0  -8   8 1206.38 102.633  72
   0   8   8 1462.90 109.612  75
   0   8   8 1490.34 112.900  76
   0   8  -8 1454.96 101.926  63
   0   8   8 1340.72 103.746  60
   0   8   8 1166.84 97.9065  62
   0   8  -9 7903.03 240.274  25
   0  -8  -9 7705.56 270.712  30
   0   8   9 7874.50 264.646  10
   0   8   9 7702.44 262.877  12
   0   8   9 7477.83 243.206   5
   0   8  -9 8167.17 247.104   3
   0  -8   9 7680.50 285.753 113
   0  -8   9 7676.93 271.741 112
   0  -8   9 7944.28 235.332 110
   0  -8  -9 7760.80 293.147  98
   0  -8  -9 7442.91 287.606 101
   0   8  -9 7789.30 230.568  49
   0   8   9 7754.06 253.829  47
   0   8   9 7743.67 259.772  48
   0  -8  -9 7601.55 274.530  43
   0   8   9 7962.76 267.555  87
   0   8   9 7456.09 261.238  85
   0  -8   9 7707.93 270.123  72
   0   8   9 7718.76 261.491  75
   0   8   9 7683.52 260.321  76
   0   8   9 7977.39 266.685  62
   0   8   9 7703.29 258.941  60
   0   8 -10 2721.72 136.883  25
   0  -8 -10 2660.71 156.568  30
   0   8  10 2621.40 151.165  12
   0   8 -10 2514.58 142.485   1
   0   8 -10 2625.53 137.118   3
   0   8  10 2371.91 136.605   5
   0   8 -10 2432.58 134.480  16
   0  -8  10 2582.08 165.482 113
   0  -8  10 2763.49 162.435 112
   0  -8 -10 2514.00 168.297  98
   0  -8 -10 2765.43 176.247 101
   0   8  10 2596.70 147.845  47
   0  -8 -10 2424.29 149.653  43
   0   8  10 2441.57 142.942  48
   0   8  10 2760.38 155.012  86
   0   8  10 2548.98 152.954  85
   0   8  10 2620.87 153.450  87
   0   8  10 2725.15 153.784  76
   0  -8  10 2655.02 155.506  72
   0   8  10 2639.06 149.893  75
   0   8  10 2363.38 146.831  60
   0   8  10 2786.89 157.902  62
   0  -8 -11 8671.35 298.852  30
   0   8 -11 8087.23 249.585  25
   0   8 -11 7899.96 271.437   1
   0   8  11 8462.86 283.265  12
   0   8 -11 8653.14 266.177  16
   0   8 -11 8944.95 265.394   3
   0   8  11 8437.63 264.665   5
   0  -8  11 8584.77 315.656 113
   0  -8  11 8677.00 302.222 112
   0  -8 -11 8683.68 325.776  98
   0  -8 -11 9131.98 328.479 101
   0  -8 -11 8734.60 293.710  43
   0   8  11 8437.50 281.439  47
   0   8  11 8608.00 289.835  85
   0   8  11 8615.89 290.949  87
   0   8  11 8549.67 288.056  86
   0  -8  11 9202.82 302.169  72
   0   8  11 8597.80 284.777  76
   0   8  11 8329.45 289.552  62
   0   8 -11 8627.32 290.755  64
   0   8  11 8513.45 282.801  60
   0   8 -12 30135.6 624.529  24
   0   8 -12 31298.0 640.179   1
   0   8 -12 31569.6 614.799  16
   0   8  12 31579.5 652.683  12
   0  -8  12 31234.7 705.172 113
   0  -8  12 31612.2 678.619 112
   0  -8 -12 31993.1 724.643  98
   0  -8 -12 33046.0 714.014 101
   0   8  12 31626.5 641.841  48
   0  -8 -12 30324.3 647.365  43
   0   8  12 31262.5 654.717  85
   0   8  12 30731.2 652.426  86
   0   8  12 31258.9 656.236  87
   0   8  12 31846.1 645.669  88
   0  -8  12 31539.0 663.561  72
   0   8  12 31149.2 648.580  75
   0   8  12 31927.3 671.719  62
   0   8 -12 31501.0 606.184  57
   0   8  12 31086.1 648.230  60
   0   8 -12 31164.9 656.364  64
   0  -8 -13 2822.19 168.425  30
   0   8 -13 2982.91 154.199  24
   0   8 -13 2862.49 142.239  16
   0   8 -13 2882.49 157.341   1
   0  -8  13 3059.75 175.841 112
   0  -8  13 2733.38 179.886 113
   0  -8 -13 2693.16 180.866  98
   0  -8 -13 3071.80 186.389 101
   0   8  13 2784.89 161.386  47
   0   8  13 2898.27 154.928  48
   0  -8 -13 3090.16 164.276  43
   0   8  13 2925.94 167.007  86
   0   8 -13 2875.42 162.064  95
   0   8  13 2983.75 163.294  85
   0   8  13 2905.46 160.148  75
   0  -8  13 2921.76 165.627  72
   0   8  13 2887.80 167.248  62
   0  -8 -14 10159.7 325.635  30
   0   8 -14 10293.7 299.654  24
   0   8 -14 10104.2 304.403   1
   0   8 -14 10133.0 276.585  16
   0  -8  14 10071.5 324.840 112
   0   8 -14 9586.14 289.828  50
   0   8  14 10200.7 298.046  48
   0   8  14 10178.0 312.042  87
   0   8  14 10523.2 305.247  88
   0   8 -14 10185.1 317.518  95
   0   8  14 10096.8 310.359  75
   0   8  14 9957.16 311.945  60
   0   8 -15 14619.5 360.051  24
   0   8 -15 14861.9 382.013  22
   0  -8  15 14652.8 428.621 113
   0  -8 -15 14984.9 432.465  98
   0  -8 -15 14885.5 413.590 101
   0   8 -15 14581.5 359.176  50
   0   8  15 14180.3 354.514  48
   0   8  15 15149.7 370.242  88
   0   8 -15 15300.0 398.297  95
   0   8  15 14168.7 347.951  89
   0   8  15 14396.8 379.287  87
   0  -8  15 14609.9 382.738  72
   0   8  15 14656.1 397.165  62
   0   8  15 14814.7 384.550  60
   0   8 -16 2732.02 133.855  24
   0  -8  16 2716.66 143.629 112
   0  -8  16 2715.54 167.666 113
   0  -8 -16 2741.14 155.969 101
   0  -8 -16 2140.43 161.216  98
   0   8 -16 2934.00 139.551  51
   0   8 -16 2628.11 130.755  50
   0   8  16 2588.83 145.597  39
   0   8 -16 2775.20 151.858  95
   0   8  16 2659.65 142.557  87
   0   8  16 2597.14 132.956  88
   0   8  16 2603.00 122.896  89
   0   8 -16 2551.16 141.408  81
   0  -8  16 2693.06 141.992  72
   0   8  16 2439.36 137.185  60
   0  -8  17 4542.33 203.974 113
   0  -8  17 4458.29 169.829 112
   0  -8 -17 4528.68 186.554 101
   0  -8 -17 4597.31 201.607  98
   0   8  17 4353.71 176.379  39
   0   8 -17 4695.94 169.294  51
   0   8 -17 4517.63 162.081  50
   0   8  17 4722.61 167.216  88
   0   8 -17 4518.47 178.382  81
   0   8 -17 4224.75 178.812  95
   0  -8  17 4458.99 169.715  72
   0   8 -17 4499.21 174.418  56
   0  -8 -18 29.5913 30.9830 101
   0  -8 -18 51.2295 40.2423  98
   0   8  18 38.1472 33.6043  39
   0   8 -18 81.7016 32.4462  51
   0   8  18 67.4029 34.5566  88
   0  -8  18 45.0635 28.4666  72
   0   8 -18 60.8207 31.8537  81
   0  -8  18 22.0980 39.1732 113
   0  -8 -18 56.0514 32.9417 110
   0   8  19 2655.36 114.074  39
   0  -8  19 2565.53 125.424 113
   0  -8 -19 2725.88 120.735  98
   0   8  20 47.3646 23.2076  39
   0  -9   0 21.3751 30.6528  29
   0   9   0 23.2229 34.7509  17
   0  -9   0-4.76122 39.7466 108
   0  -9   0 11.0962 42.3492 110
   0  -9   0 5.61040 37.9265  43
   0  -9   0 17.3797 37.6651  42
   0  -9   0 5.43221 35.7922  70
   0  -9   0 13.6301 30.3274  72
   0  -9   0-5.49542 37.1492  69
   0  -9   0 21.5380 36.8516  71
   0   9   0-9.42207 35.6059  66
   0  -9  -1 2774.57 131.526  29
   0  -9   1 2858.48 127.168  29
   0  -9  -1 2784.05 148.730 110
   0  -9   1 2793.68 117.186 109
   0  -9  -1 2781.72 137.924 108
   0  -9   1 2582.11 129.706 108
   0  -9   1 2716.75 142.140 110
   0   9   1 2777.30 129.631  12
   0   9   1 2725.37 129.556  10
   0   9   1 3027.34 139.521  17
   0   9  -1 2833.79 133.060  17
   0   9  -1 2786.21 132.234   5
   0  -9  -1 2814.51 150.561  42
   0  -9  -1 2816.81 148.590  43
   0  -9   1 2651.56 146.155  42
   0   9  -1 3021.20 130.755  48
   0  -9   1 2879.86 145.953  70
   0  -9   1 2813.61 135.537  72
   0  -9  -1 3058.76 149.171  69
   0  -9   1 2825.14 144.288  71
   0  -9  -1 2537.39 137.136  70
   0  -9  -1 2793.41 143.056  71
   0  -9   1 2730.80 143.445  69
   0   9   1 2715.37 136.151  66
   0   9  -1 2830.82 129.569  63
   0   9   1 2974.09 131.555  63
   0   9  -1 2818.72 135.971  66
   0  -9   2 2253.58 111.021  29
   0  -9  -2 2488.35 131.049 108
   0  -9   2 2510.52 124.854 108
   0  -9  -2 2504.49 142.232 110
   0  -9   2 2756.54 115.832 109
   0  -9   2 2556.59 136.825 110
   0  -9  -2 2304.06 140.925 101
   0   9  -2 2600.42 127.656  17
   0   9   2 2482.65 125.670  12
   0   9   2 2415.25 127.152  10
   0   9  -2 2828.96 131.204   5
   0  -9  -2 2390.78 138.034  43
   0  -9  -2 2704.10 143.679  42
   0  -9  -2 2429.61 134.136  69
   0  -9  -2 2499.86 134.538  71
   0  -9   2 2215.80 127.264  71
   0  -9   2 2853.31 142.775  70
   0  -9  -2 2617.56 137.361  70
   0  -9   2 2457.14 134.411  69
   0  -9   2 2444.32 129.528  72
   0   9   2 2347.33 126.184  66
   0   9   2 2458.71 120.666  63
   0   9  -2 2601.00 129.245  66
   0   9  -2 2328.66 119.988  63
   0  -9   3 1019.95 81.1947 108
   0  -9  -3 1065.42 88.0230 108
   0  -9   3 1016.76 74.3820 109
   0  -9  -3 1129.54 99.0595 110
   0  -9   3 1306.29 98.1901 110
   0  -9  -3 1055.95 103.278 101
   0   9  -3 1009.15 83.0025   2
   0   9  -3 1148.37 87.2920  17
   0   9  -3 1156.02 85.1883   5
   0   9   3 1235.45 93.0864  12
   0   9   3 1087.70 90.7096  10
   0  -9  -3 1127.90 96.7884  42
   0  -9  -3 1055.04 96.4514  43
   0  -9   3 1027.26 88.8049  70
   0  -9  -3 1210.86 95.6138  70
   0  -9   3 1195.19 95.0308  72
   0  -9  -3 1162.62 94.5547  71
   0  -9  -3 1061.40 91.4991  69
   0  -9   3 1159.71 93.3090  71
   0  -9   3 1305.88 98.2588  69
   0   9   3 1182.74 84.0822  63
   0   9  -3 1150.60 88.8698  66
   0   9  -3 1271.58 88.4238  63
   0   9   3 1188.75 90.1921  66
   0   9   3 1273.95 89.4287  60
   0  -9   4 5627.38 176.433 109
   0  -9  -4 5293.64 201.686 108
   0  -9   4 5389.36 196.685 110
   0  -9   4 5229.94 185.271 108
   0  -9  -4 5215.80 216.066 110
   0  -9  -4 5001.76 219.146 101
   0   9   4 5371.52 198.878   5
   0   9  -4 5553.93 193.427  17
   0   9   4 5326.55 198.993  12
   0   9   4 5091.69 198.096  10
   0   9  -4 5339.21 191.591   2
   0  -9  -4 4797.33 209.786  43
   0  -9  -4 5109.91 202.180  42
   0  -9   4 5167.34 196.177  70
   0  -9   4 5349.62 197.598  71
   0  -9   4 5363.16 205.217  72
   0  -9  -4 5352.45 199.564  71
   0  -9  -4 5444.41 201.157  70
   0  -9   4 5224.16 197.249  69
   0  -9  -4 4989.62 196.571  69
   0   9  -4 5357.64 188.974  63
   0   9   4 5351.51 190.349  66
   0   9  -4 5217.70 191.169  66
   0   9   4 5134.25 187.002  60
   0  -9   5 11752.7 311.806 110
   0  -9  -5 11877.2 323.398 108
   0  -9   5 11926.5 287.191 109
   0  -9   5 11669.3 298.272 108
   0  -9  -5 11900.6 357.632 101
   0   9   5 11916.9 308.732 102
   0   9  -5 11725.4 308.544   3
   0   9   5 12059.9 324.115  10
   0   9   5 11997.9 319.095   5
   0   9  -5 12156.5 308.652   2
   0   9  -5 11748.8 302.109  17
   0  -9  -5 11845.0 320.600  42
   0   9   5 11850.6 301.621  47
   0  -9  -5 11499.6 338.979  43
   0  -9   5 11420.9 328.926  72
   0  -9  -5 11733.3 317.101  69
   0  -9   5 11975.4 316.227  71
   0  -9  -5 11410.1 313.184  71
   0  -9  -5 11293.5 309.808  70
   0  -9   5 11987.9 315.251  70
   0  -9   5 11942.3 317.190  69
   0   9   5 11561.8 305.259  66
   0   9   5 11498.5 305.224  60
   0   9  -5 11903.5 311.955  66
   0   9  -5 12321.4 312.013  63
   0  -9   6 639.574 83.1984 112
   0  -9   6 593.956 69.1815 110
   0  -9  -6 607.159 74.7339 108
   0   9   6 475.168 59.7006 102
   0  -9  -6 598.251 89.3196 101
   0   9   6 624.627 80.9469  10
   0   9  -6 600.287 68.5889  17
   0   9   6 567.503 76.4131   5
   0   9  -6 505.213 69.3199   2
   0   9   6 495.436 75.6597  12
   0   9  -6 512.466 66.2041   3
   0   9   6 531.117 73.7813  47
   0  -9  -6 604.108 82.1424  43
   0   9   6 539.783 79.1947  48
   0  -9  -6 633.330 70.8760  70
   0  -9   6 595.278 68.0371  70
   0  -9   6 523.960 65.0961  71
   0  -9  -6 543.878 67.0278  69
   0  -9  -6 506.509 65.2793  71
   0  -9   6 843.652 88.4256  72
   0  -9   6 513.379 66.9321  69
   0   9   6 613.892 76.4403  60
   0   9  -6 557.991 68.3127  63
   0   9   6 517.458 64.4000  66
   0   9  -7 64745.0 1060.94  26
   0   9  -7 63980.3 1076.46   3
   0   9   7 64209.9 1111.90  10
   0   9   7 65863.1 1097.53   5
   0   9   7 64204.7 1106.53  12
   0  -9  -7 66491.4 1116.27 108
   0  -9   7 64255.4 1067.16 110
   0  -9   7 65226.5 1134.99 112
   0  -9  -7 65091.6 1161.71  98
   0  -9  -7 66415.9 1181.17 101
   0   9   7 64915.8 1082.85  47
   0  -9  -7 66308.0 1148.48  43
   0   9   7 66083.9 1112.13  48
   0  -9   7 66027.3 1133.18  72
   0  -9  -7 67396.2 1082.44  70
   0  -9   7 65958.3 1078.98  70
   0  -9  -7 66392.0 1084.30  69
   0  -9   7 66356.3 1080.42  71
   0  -9  -7 65729.3 1081.38  71
   0   9   7 66387.8 1121.71  76
   0   9   7 66642.1 1117.88  75
   0  -9   7 66287.5 1082.96  69
   0   9   7 64005.4 1061.87  66
   0   9  -7 65480.5 1087.79  63
   0   9   7 64834.2 1096.91  60
   0   9  -8 25.6583 40.6780  25
   0   9  -8 73.8568 48.1770   3
   0   9   8 51.7306 50.6611   5
   0   9   8 24.8701 56.3892  12
   0   9   8 12.6349 53.5950  10
   0  -9   8 19.3053 35.7407 110
   0  -9   8 14.6658 48.3151 113
   0  -9   8 21.0853 50.3940 112
   0  -9  -8 25.4639 43.5688 108
   0  -9  -8 31.2300 45.7078  98
   0  -9  -8 57.1937 58.5826 101
   0   9   8 22.3899 44.7716  47
   0  -9  -8 14.3954 48.0443  43
   0   9   8 30.8098 49.7247  48
   0   9   8-19.4212 53.1491  85
   0   9   8 6.17158 48.0231  86
   0   9   8 6.21155 51.8536  75
   0   9   8 31.6444 50.1677  76
   0  -9   8 41.7547 44.0054  72
   0   9   8 23.5604 46.6897  60
   0   9  -8 78.6022 51.2723  63
   0   9  -9 26177.2 550.074  25
   0   9  -9 27836.8 564.856   3
   0   9   9 26881.6 590.593  12
   0   9   9 27759.6 553.675  17
   0   9   9 27640.7 576.286   5
   0  -9   9 27892.9 631.741 113
   0  -9   9 28077.6 545.395 110
   0  -9  -9 27856.3 598.266 108
   0  -9   9 27910.2 619.852 112
   0  -9  -9 27880.5 649.664 101
   0  -9  -9 27781.3 640.311  98
   0   9   9 27086.1 575.417  47
   0  -9  -9 27332.2 615.453  43
   0   9   9 28133.6 600.264  87
   0   9   9 27627.8 594.179  86
   0   9   9 27239.6 596.042  85
   0   9   9 27513.9 591.594  76
   0  -9   9 28447.8 617.560  72
   0   9   9 27511.5 584.927  60
   0   9 -10 72.5141 44.9828  25
   0   9 -10 72.8518 48.5649   1
   0   9 -10 33.2044 46.9557  16
   0   9 -10 27.6499 43.0376   3
   0   9  10 98.5034 59.9748  12
   0   9  10 82.4221 49.1528   5
   0  -9  10 37.3294 52.3329 112
   0  -9 -10 142.035 52.6348 108
   0  -9  10 49.9891 47.1277 113
   0  -9 -10 43.6732 55.2374 101
   0  -9 -10 76.3367 54.3999  98
   0  -9 -10 36.2656 47.1627  43
   0   9  10 89.5512 58.4190  48
   0   9  10 46.4038 57.1300  86
   0   9  10 27.0865 48.5589  85
   0   9  10 19.8794 55.3226  87
   0  -9  10 72.6662 52.6831  72
   0   9  10 91.0463 52.9428  75
   0   9  10 32.6642 50.8398  76
   0   9  10 166.311 56.7968  60
   0   9 -11 864.070 83.2137  25
   0   9 -11 974.289 96.3748   1
   0   9  11 1037.65 102.604  12
   0   9 -11 1019.38 91.1779   3
   0   9  11 1012.69 95.6219   5
   0   9 -11 1041.13 94.3490  16
   0  -9  11 798.267 101.892 113
   0  -9  11 927.702 106.201 112
   0  -9 -11 955.049 97.0380 108
   0  -9 -11 963.091 110.870  98
   0  -9 -11 1170.29 121.844 101
   0   9  11 1025.41 102.414  48
   0   9  11 971.220 102.382  47
   0  -9 -11 974.195 101.206  43
   0   9  11 872.365 98.0367  85
   0   9  11 1007.47 106.773  86
   0  -9  11 860.771 98.0302  72
   0   9  11 1032.38 102.901  75
   0   9 -11 959.896 86.4183  57
   0   9 -12 381.208 67.5877  24
   0   9 -12 363.796 67.4536   1
   0   9 -12 440.653 68.5699  16
   0  -9  12 351.182 76.3991 112
   0  -9  12 390.332 78.2292 113
   0  -9 -12 481.803 90.5262 101
   0   9  12 501.009 78.8412  48
   0   9  12 400.558 74.6632  47
   0  -9 -12 449.331 70.4656  43
   0   9  12 433.660 79.2929  86
   0   9  12 446.763 83.6167  87
   0   9  12 489.853 78.3587  85
   0   9  12 421.839 77.4540  75
   0  -9  12 522.809 78.3207  72
   0   9 -12 397.628 62.4445  57
   0   9  12 487.349 79.0905  60
   0   9 -13 2775.33 146.114  24
   0   9 -13 2998.86 143.077  16
   0   9 -13 2809.37 153.022   1
   0  -9 -13 3058.24 160.930 108
   0  -9  13 2734.52 175.769 113
   0  -9  13 3199.11 179.570 112
   0  -9 -13 3095.73 187.378  98
   0   9  13 3014.79 157.724  48
   0  -9 -13 3092.80 161.650  43
   0   9  13 2807.58 152.098  88
   0   9  13 2932.94 161.967  86
   0   9  13 2784.66 158.579  85
   0   9  13 3118.39 166.262  87
   0   9  13 2788.04 156.830  75
   0   9  13 3108.35 166.486  60
   0   9 -14 9204.21 272.205  24
   0  -9  14 8757.87 323.959 113
   0  -9 -14 9284.74 317.348 101
   0  -9 -14 9230.72 319.795  98
   0   9 -14 9200.83 270.223  50
   0   9  14 9069.78 273.291  48
   0   9  14 9068.15 261.373  89
   0   9  14 9387.69 279.144  88
   0   9  14 9254.41 287.833  87
   0  -9  14 9244.96 291.752  72
   0   9  14 9167.44 283.683  75
   0   9  14 9208.25 288.397  60
   0  -9  15 12543.2 345.891 112
   0  -9  15 12991.4 377.125 113
   0  -9 -15 13132.8 368.447 101
   0  -9 -15 13584.6 379.622  98
   0   9  15 12718.8 310.684  44
   0   9 -15 13173.5 319.699  50
   0   9  15 12666.4 336.891  39
   0   9  15 12035.7 312.301  48
   0   9  15 12924.1 323.975  88
   0   9  15 13211.8 338.666  87
   0   9  15 12599.9 305.908  89
   0  -9  15 12519.9 338.173  72
   0   9  15 13010.0 343.225  60
   0  -9 -16 1515.52 112.281 101
   0  -9 -16 1585.63 114.724  98
   0   9 -16 1694.11 101.247  51
   0   9 -16 1590.66 94.3101  50
   0   9  16 1653.67 107.305  39
   0   9  16 1570.96 88.8137  89
   0   9  16 1619.20 98.5704  88
   0  -9  16 1612.58 103.295  72
   0  -9  16 1627.04 105.679 112
   0  -9  16 1603.27 119.041 113
   0  -9 -17 13736.0 328.313 101
   0  -9 -17 13957.5 336.023  98
   0   9  17 13568.0 317.250  39
   0   9 -17 13593.3 299.800  51
   0  -9  17 13713.6 308.743  72
   0  -9  17 13445.8 304.955 112
   0  -9  17 13173.2 342.599 113
   0  -9 -17 13369.3 313.927 110
   0   9  17 13338.3 295.618  88
   0   9  18 6615.19 185.059  39
   0  -9  18 6838.24 204.560 113
   0  -9  18 6305.68 167.094  72
   0   9  19 170.273 30.4169  39
   0  10   0 65038.0 1090.16  17
   0  10   0 66084.9 1096.73   5
   0  10   0 66326.7 1094.25   2
   0 -10   0 66054.8 1126.54 110
   0 -10   0 65521.6 1089.47 108
   0  10   0 67354.9 1082.16  48
   0 -10   0 66559.1 1129.93  69
   0 -10   0 65673.2 1125.95  71
   0 -10   0 66260.5 1126.53  70
   0  10   0 65986.2 1078.39  63
   0  10   0 65431.2 1099.31  66
   0 -10  -1 15002.0 364.097  29
   0  10  -1 15356.8 378.936  17
   0  10  -1 15659.4 386.032   2
   0  10   1 16064.6 387.527  17
   0  10  -1 16270.2 383.132   5
   0  10   1 16487.6 394.396   5
   0  10   1 15627.8 375.516  10
   0 -10  -1 15870.2 408.748 110
   0 -10   1 15634.3 374.482 108
   0 -10  -1 15755.8 383.549 108
   0 -10   1 15320.7 396.609 110
   0  10   1 16075.8 382.120  48
   0 -10   1 15694.3 405.264  69
   0 -10   1 15481.5 399.718  71
   0 -10   1 15577.1 380.113  72
   0 -10  -1 15772.8 404.588  71
   0 -10   1 15435.1 399.339  70
   0 -10  -1 16638.2 412.093  70
   0 -10  -1 15858.1 408.136  69
   0  10   1 15769.3 371.273  63
   0  10   1 15968.9 390.805  66
   0  10  -1 15603.3 385.461  66
   0  10  -1 16070.9 375.077  63
   0 -10  -2 9195.81 273.771  29
   0  10  -2 9479.96 280.616   2
   0  10   2 9610.98 284.409  17
   0  10   2 9702.91 285.109  10
   0  10  -2 9224.43 275.967  17
   0  10   2 9122.70 282.377   5
   0  10  -2 9722.94 276.924   5
   0 -10  -2 9394.21 281.627 108
   0 -10   2 9674.32 292.045 110
   0 -10   2 9793.30 249.255 109
   0 -10  -2 9783.67 310.170 110
   0 -10   2 9217.37 269.977 108
   0 -10  -2 9448.01 304.873  43
   0  10   2 9718.19 285.476  48
   0 -10  -2 9206.14 293.047  69
   0 -10   2 9687.48 296.434  70
   0 -10   2 9321.48 292.386  71
   0 -10  -2 9573.31 295.732  70
   0 -10  -2 9442.14 293.947  71
   0 -10   2 9791.87 287.633  72
   0 -10   2 9778.44 299.375  69
   0  10  -2 9529.51 273.337  63
   0  10   2 9360.31 267.542  63
   0  10   2 9637.66 286.571  66
   0  10  -2 9394.66 283.855  66
   0 -10  -3 25056.1 521.679  29
   0  10  -3 24514.3 517.686   2
   0  10   3 24927.5 519.950  12
   0  10   3 24222.0 522.647  10
   0  10   3 23989.1 524.275   5
   0  10  -3 23975.3 512.314  17
   0  10  -3 24856.1 506.446   5
   0  10   3 25530.9 528.115  17
   0 -10  -3 24211.7 524.545 108
   0 -10   3 25263.5 477.065 109
   0 -10   3 24547.8 505.319 108
   0 -10  -3 24134.2 554.216 110
   0 -10   3 24504.2 524.661 110
   0 -10  -3 25052.7 560.103  43
   0  10   3 24806.8 528.896  48
   0 -10   3 25161.5 539.398  69
   0 -10  -3 24245.1 533.160  71
   0 -10  -3 24636.0 534.111  70
   0 -10   3 24366.7 528.227  72
   0 -10   3 24791.8 534.810  70
   0 -10   3 23944.5 530.033  71
   0 -10  -3 24176.7 534.617  69
   0  10   3 24618.9 520.433  66
   0  10  -3 24072.3 519.660  66
   0  10   3 24311.6 497.858  63
   0  10  -3 25696.6 516.937  63
   0  10   4 21665.7 495.065   5
   0  10  -4 22781.3 486.634   2
   0  10   4 22773.9 492.642  17
   0  10   4 21945.2 490.322  12
   0  10  -4 22507.6 483.998  17
   0  10  -4 21975.5 481.640   3
   0  10   4 22627.8 502.439  10
   0 -10  -4 21705.2 536.343 101
   0 -10   4 22382.0 471.950 108
   0 -10  -4 22118.0 493.631 108
   0 -10   4 22062.3 515.872 112
   0 -10  -4 21198.2 520.180 110
   0 -10   4 22304.0 488.250 110
   0 -10  -4 22598.9 532.063  43
   0  10   4 22614.6 501.949  48
   0 -10  -4 22750.4 499.500  70
   0 -10   4 22493.0 499.617  69
   0 -10   4 22477.9 497.191  70
   0 -10  -4 22239.1 498.852  69
   0 -10   4 23004.9 502.064  71
   0 -10  -4 22905.2 501.881  71
   0 -10   4 22510.6 505.387  72
   0  10   4 22303.7 474.927  60
   0  10   4 21408.5 481.003  66
   0  10   4 22081.3 462.947  63
   0  10  -4 22541.4 491.419  66
   0  10  -4 22143.0 483.063  63
   0  10  -5 5231.72 200.834   3
   0  10   5 4907.17 206.863   5
   0  10   5 4958.51 200.484  17
   0  10  -5 5162.00 199.237   2
   0  10   5 5400.07 218.047  10
   0  10   5 5168.70 208.033  12
   0  10  -5 5103.88 197.455  17
   0 -10   5 5283.22 223.109 112
   0 -10   5 5438.09 204.244 110
   0 -10  -5 5250.93 231.230 110
   0 -10  -5 5161.21 207.660 108
   0 -10  -5 5220.56 235.116 101
   0  10   5 5234.86 197.726 102
   0  10   5 5250.17 212.588  48
   0 -10  -5 5495.78 230.925  43
   0 -10   5 5150.09 203.804  70
   0 -10   5 5157.27 205.844  69
   0 -10   5 5237.40 206.347  71
   0 -10  -5 5185.55 206.840  71
   0 -10   5 5195.64 216.404  72
   0 -10  -5 5131.94 207.857  69
   0 -10  -5 5026.76 202.394  70
   0  10   5 5131.79 199.374  60
   0  10   5 4732.22 181.887  63
   0  10  -5 5719.99 209.114  63
   0  10   5 4944.87 197.967  66
   0  10  -6 403.524 62.7287  26
   0  10   6 361.940 70.4652   5
   0  10   6 383.716 73.7643  10
   0  10  -6 357.302 62.3499   2
   0  10  -6 430.612 64.6512  17
   0  10  -6 219.306 57.8987   3
   0  10   6 451.270 67.8338  17
   0  10   6 370.780 75.4497  12
   0 -10   6 275.999 66.5341 112
   0 -10   6 286.558 54.8921 110
   0 -10  -6 325.396 60.3196 108
   0 -10  -6 431.220 80.3886 110
   0 -10  -6 340.426 72.6288 101
   0  10   6 329.470 53.5212 102
   0 -10  -6 330.106 71.5801  43
   0  10   6 446.196 73.2064  86
   0 -10   6 295.879 57.0191  69
   0 -10  -6 325.087 58.6510  70
   0 -10   6 314.072 58.7238  71
   0 -10  -6 426.597 66.2625  69
   0 -10  -6 419.010 64.8001  71
   0  10   6 312.489 69.0377  76
   0 -10   6 338.062 66.7856  72
   0 -10   6 313.186 56.3017  70
   0  10   6 282.904 61.7122  66
   0  10   6 439.223 69.0409  60
   0  10  -6 327.967 62.5844  63
   0  10  -7 1624.80 108.634  26
   0  10   7 1528.75 108.502  17
   0  10   7 1555.09 124.623  12
   0  10   7 1514.64 117.215   5
   0  10  -7 1301.08 103.550   3
   0 -10   7 1267.29 97.7731 110
   0 -10  -7 1448.41 126.326 110
   0 -10   7 1465.97 125.667 112
   0 -10  -7 1488.79 114.794 108
   0 -10  -7 1481.51 132.531 101
   0 -10  -7 1344.97 121.539  43
   0  10   7 1242.72 115.918  85
   0  10   7 1327.48 113.997  86
   0  10   7 1430.99 115.765  76
   0 -10   7 1367.89 101.705  70
   0 -10   7 1317.04 116.450  72
   0 -10   7 1403.46 103.961  71
   0 -10  -7 1538.21 107.636  70
   0 -10  -7 1376.52 100.835  71
   0  10   7 1487.62 114.092  60
   0  10  -7 1339.16 109.599  63
   0  10  -8 5608.19 207.611  25
   0  10  -8 5281.91 207.667   3
   0  10   8 5169.17 214.041   5
   0  10   8 5497.67 225.388  12
   0  10   8 5195.20 196.623   2
   0  10   8 4941.11 196.927  17
   0 -10  -8 5237.02 237.348 110
   0 -10   8 5360.33 195.689 110
   0 -10  -8 5444.32 220.205 108
   0 -10   8 5051.10 228.432 112
   0 -10  -8 5128.54 247.490 101
   0  10  -8 5521.37 203.829  49
   0 -10  -8 5346.86 235.477  43
   0  10   8 5296.73 221.520  48
   0  10   8 5436.94 227.017  85
   0  10   8 5516.02 222.443  86
   0  10   8 5414.50 224.154  75
   0 -10   8 5289.90 230.732  72
   0  10   8 5141.97 216.956  76
   0  10   8 5341.03 213.976  60
   0  10   9 6985.24 250.700   5
   0  10  -9 6803.46 238.231  16
   0  10  -9 6976.07 238.367   3
   0  10   9 6055.45 218.262  17
   0  10   9 6779.36 254.461  12
   0 -10   9 6316.77 259.683 112
   0 -10  -9 6565.92 247.226 108
   0 -10  -9 6912.28 275.050 110
   0 -10  -9 6351.70 279.175 101
   0  10   9 6683.35 254.703  48
   0 -10  -9 7104.29 271.917  43
   0  10   9 6859.63 238.973  47
   0  10   9 6661.66 250.563  86
   0  10   9 6808.99 256.580  85
   0 -10   9 6341.67 257.235  72
   0  10   9 6508.23 247.247  76
   0  10   9 6811.22 252.789  75
   0  10  -9 6308.78 223.633  25
   0  10 -10 7235.97 233.798  25
   0  10  10 6814.03 247.375   5
   0  10 -10 6809.08 236.236  16
   0  10  10 7116.58 261.295  12
   0  10 -10 6532.24 240.572   1
   0  10 -10 7185.74 240.743   3
   0 -10 -10 7157.72 256.650 108
   0 -10 -10 7461.68 285.140 110
   0 -10  10 6723.28 270.359 112
   0 -10 -10 6834.54 287.862 101
   0  10  10 6621.72 252.630  48
   0  10  10 7023.87 245.723  47
   0 -10 -10 6669.08 261.821  43
   0  10  10 6886.17 257.037  87
   0  10  10 7030.72 260.474  85
   0  10  10 6917.92 259.208  86
   0 -10  10 6862.99 265.297  72
   0  10  10 6574.95 249.018  75
   0  10  10 6856.69 251.860  60
   0  10 -11 41035.4 729.236  25
   0  10 -11 39952.1 740.919  16
   0  10 -11 39728.6 762.337   1
   0  10  11 40816.7 760.181   5
   0 -10 -11 40673.8 814.141 110
   0 -10  11 40097.8 807.352 112
   0  10  11 40985.0 776.459  48
   0 -10 -11 40754.4 790.179  43
   0  10  11 39943.5 778.706  86
   0  10  11 39852.5 779.430  87
   0  10  11 40573.4 775.181  75
   0  10  11 39964.3 772.141  60
   0  10 -11 40497.1 730.169  57
   0  10 -12-21.4492 42.5059  24
   0  10 -12 132.999 49.3901  16
   0 -10  12 52.6369 46.8647 113
   0 -10 -12-5.71534 40.9793 108
   0 -10  12 7.11400 43.6803 112
   0 -10 -12 71.5024 52.9484 110
   0 -10 -12 71.5160 60.0560 101
   0  10  12-23.6514 51.3430  48
   0  10  12 56.1765 50.8088  86
   0  10  12 31.0887 51.9050  87
   0  10  12-30.0667 44.0636  85
   0  10  12 28.8035 50.0219  88
   0 -10  12 53.2490 44.9951  72
   0  10  12 30.2025 47.8816  75
   0  10 -12-22.8135 36.4952  57
   0  10  12 54.6365 48.5565  60
   0  10 -13 16978.1 394.472  24
   0  10 -13 16708.5 374.902  16
   0 -10  13 17663.2 449.773 113
   0 -10 -13 17878.0 459.115 101
   0 -10 -13 16783.9 405.508  43
   0  10  13 17134.9 407.394  48
   0  10  13 17376.0 404.872  88
   0  10  13 17664.3 411.745  85
   0  10  13 17585.5 418.439  87
   0 -10  13 16391.5 418.412  72
   0  10  13 17382.3 413.054  75
   0  10  13 17048.6 416.203  60
   0 -10  14 5751.56 226.107 113
   0 -10  14 5869.10 221.059 112
   0 -10 -14 6114.58 225.347 110
   0 -10 -14 5859.26 230.097 101
   0 -10 -14 5423.34 191.617  43
   0  10 -14 5670.40 191.759  50
   0  10  14 5332.18 193.692  48
   0  10  14 5495.37 183.819  89
   0  10  14 5689.69 198.132  88
   0  10  14 5528.18 203.983  87
   0  10  14 5660.02 203.942  75
   0 -10  14 5894.17 215.069  72
   0  10  14 5855.93 210.802  60
   0 -10 -15 391.232 64.6759 101
   0  10  15 257.826 44.5768  44
   0  10 -15 383.776 52.7825  50
   0  10  15 395.609 58.8552  39
   0 -10  15 322.505 54.6845  72
   0 -10 -15 378.140 60.4753 110
   0 -10  15 350.757 60.8345 112
   0 -10  15 321.367 60.2740 113
   0  10  15 341.087 59.2940  87
   0  10  15 407.934 57.9659  88
   0  10  15 295.438 45.1598  89
   0  10  16-3.73936 30.4387  39
   0 -10  16 26.6048 31.2034  72
   0 -10  16 23.2017 32.2809 112
   0 -10 -16-3.88708 32.4490 110
   0 -10  16 32.1377 31.8020 113
   0  10  16 19.0768 32.5958  88
   0  10  17 147.829 34.1747  39
   0 -10  17 143.142 32.9132  72
   0 -10 -17 122.370 33.6951 110
   0 -11   0 103.696 44.0413 108
   0 -11   0 6.62758 43.0894 110
   0 -11   0-6.33941 43.9125 112
   0 -11   0 60.7266 49.4422  70
   0 -11   0 47.7010 46.0652  71
   0  11   0 24.8936 50.6586  66
   0  11   0 32.1663 39.2840  63
   0  11   0-17.9950 49.2459   5
   0  11   0 5.96668 45.5440   2
   0  11   0 5.88063 41.2167  17
   0 -11   1 9045.44 295.528 112
   0 -11  -1 9108.38 301.325 110
   0 -11  -1 8985.36 273.951 108
   0 -11   1 8953.21 289.856 110
   0 -11   1 8882.17 269.617 108
   0 -11   1 8950.65 295.842  71
   0 -11  -1 9126.33 299.744  70
   0 -11   1 8903.44 295.263  70
   0 -11  -1 9068.48 298.266  71
   0  11  -1 8845.35 286.509  66
   0  11  -1 8995.11 271.400  63
   0  11   1 8866.20 290.020  66
   0  11   1 8758.31 266.088  63
   0  11  -1 8718.93 276.783   5
   0  11  -1 8393.19 273.957  17
   0  11   1 8857.25 279.008  17
   0  11  -1 8993.03 285.196   2
   0  11   1 8271.84 276.058   2
   0  11   1 8534.96 281.419   5
   0 -11   2 2367.26 130.567 108
   0 -11   2 2596.27 153.967 112
   0 -11   2 2492.91 145.449 110
   0 -11  -2 2419.93 153.857 110
   0 -11  -2 2492.29 138.603 108
   0  11   2 2321.94 137.336   2
   0  11   2 2131.75 133.321  17
   0  11   2 2239.89 143.948   5
   0  11  -2 2304.64 140.396   2
   0  11  -2 2439.44 140.686  17
   0  11  -2 2350.68 137.756   5
   0 -11  -2 2318.02 145.997  70
   0 -11   2 2315.34 145.209  70
   0 -11   2 2652.16 143.219  72
   0 -11   2 2385.02 148.252  71
   0 -11  -2 2336.98 146.105  71
   0  11   2 2683.28 153.183  66
   0  11  -2 2279.67 143.317  66
   0  11   2 2188.97 124.408  63
   0  11  -2 2336.47 133.843  63
   0 -11   3 3257.45 172.363 112
   0 -11  -3 2887.00 167.665 110
   0 -11  -3 3132.30 158.469 108
   0 -11   3 2919.31 145.244 108
   0 -11   3 2880.63 155.215 110
   0  11   3 3082.35 168.111   5
   0  11  -3 3270.90 160.693  17
   0  11  -3 2806.32 152.589   2
   0  11   3 3005.62 157.083   2
   0  11   3 3080.28 158.711  17
   0  11   3 2747.52 148.682  12
   0  11  -3 3034.66 155.685   3
   0  11   3 3002.95 162.071  48
   0 -11   3 3015.13 164.620  71
   0 -11   3 3009.02 164.118  70
   0 -11  -3 2905.21 160.488  71
   0 -11   3 2857.20 154.240  72
   0 -11  -3 2947.59 162.046  70
   0  11   3 3133.51 165.009  66
   0  11   3 2641.30 143.043  63
   0 -11   4 14606.8 400.725 112
   0 -11   4 14338.5 369.740 110
   0 -11   4 13516.2 348.484 108
   0 -11  -4 14117.6 401.398 110
   0 -11  -4 13289.2 364.690 108
   0  11   4 14266.7 380.902  48
   0 -11  -4 14635.3 408.606  43
   0  11   4 14107.9 371.175  17
   0  11   4 14295.5 370.859   2
   0  11   4 14284.5 384.664   5
   0  11  -4 13975.1 364.660   3
   0  11   4 13501.3 366.269  12
   0  11  -4 14061.5 366.767  17
   0  11  -4 14157.9 369.210   2
   0 -11   4 14843.9 386.243  71
   0 -11  -4 14167.3 379.683  70
   0 -11   4 14390.8 382.103  70
   0 -11  -4 14132.4 379.603  71
   0 -11   4 14153.4 379.808  72
   0  11   4 13495.4 366.848  66
   0 -11   5 13438.3 387.642 112
   0 -11  -5 13142.4 387.542 110
   0 -11  -5 12783.8 352.808 108
   0 -11   5 13362.9 348.814 110
   0  11   5 12764.7 364.278  48
   0 -11  -5 13114.7 387.872  43
   0  11  -5 12771.8 348.945   2
   0  11   5 13211.5 354.142  17
   0  11   5 12782.7 356.434  12
   0  11   5 12659.7 347.695   2
   0  11  -5 12796.5 346.829   3
   0  11   5 12534.7 364.771   5
   0  11  -5 13298.7 349.622  17
   0  11   5 13636.4 376.009  86
   0 -11  -5 13241.4 364.950  69
   0 -11  -5 13094.4 357.044  70
   0 -11   5 12972.4 357.580  69
   0 -11   5 13280.1 369.216  72
   0 -11  -5 13662.7 364.591  71
   0  11   5 13506.5 378.457  76
   0 -11   5 13104.9 356.847  70
   0 -11   5 13728.3 363.938  71
   0  11  -5 13056.7 344.959  26
   0 -11   6 750.004 77.4144 110
   0 -11  -6 757.299 83.8381 108
   0 -11   6 765.845 94.3766 112
   0 -11  -6 697.306 92.9616 110
   0 -11  -6 885.843 100.766  43
   0  11   6 901.822 99.3575  48
   0  11   6 829.906 85.2468  17
   0  11   6 866.990 99.8238   5
   0  11  -6 769.099 83.3718   2
   0  11  -6 766.359 83.5795   3
   0  11   6 783.767 89.9849  12
   0  11   6 916.781 88.7363   2
   0  11   6 790.126 92.6617  86
   0  11   6 824.964 94.7319  75
   0 -11  -6 777.873 82.6539  70
   0 -11   6 776.657 83.2319  70
   0 -11  -6 746.261 84.5239  69
   0  11   6 659.727 90.9833  76
   0 -11   6 781.144 81.5590  71
   0 -11  -6 761.086 85.0192  71
   0 -11   6 872.678 93.3415  72
   0 -11   6 770.456 82.9148  69
   0  11  -6 764.899 80.7254  26
   0  11  -7 438.970 65.5604  25
   0  11  -7 462.175 67.0206  26
   0 -11  -7 473.540 83.4493 110
   0 -11   7 394.220 76.4709 112
   0 -11   7 379.567 61.7058 110
   0 -11  -7 480.866 70.9054 108
   0  11   7 476.333 78.4964  48
   0 -11  -7 352.577 74.1454  43
   0  11   7 401.083 64.3842   2
   0  11   7 383.498 71.4211   5
   0  11  -7 367.453 64.6180   3
   0  11   7 392.192 75.8094  12
   0  11   7 408.081 74.4667  86
   0  11   7 330.508 70.1332  85
   0  11   7 419.636 75.1767  75
   0  11   7 439.217 74.3743  76
   0 -11   7 532.062 67.5267  71
   0 -11  -7 532.536 70.8491  69
   0 -11  -7 466.845 66.3970  71
   0 -11   7 405.411 71.8891  72
   0 -11   7 468.124 67.3736  69
   0  11   7 487.281 72.2694  60
   0  11  -8 13061.4 338.195  25
   0 -11  -8 12325.3 381.282 110
   0 -11   8 12469.7 377.373 112
   0 -11  -8 12685.8 378.481  43
   0  11   8 12620.2 363.248  48
   0  11  -8 12918.3 331.003  49
   0  11   8 12610.6 359.670  12
   0  11   8 13257.6 365.387   5
   0  11  -8 12990.8 345.302   3
   0  11   8 12323.3 332.136   2
   0  11   8 13099.3 365.205  86
   0  11   8 12604.2 358.707  75
   0  11   8 12904.1 349.797  60
   0  11  -9 7495.26 242.001  25
   0  11   9 8047.46 273.271  12
   0  11  -9 7534.88 249.277  16
   0  11   9 7731.50 265.184   5
   0 -11  -9 7866.83 290.934 110
   0 -11  -9 8133.01 262.540 108
   0 -11   9 7543.41 283.564 112
   0 -11  -9 8252.07 288.958  43
   0  11   9 7780.62 272.159  48
   0  11   9 7632.30 269.304  86
   0  11   9 7858.56 272.995  87
   0  11   9 7601.40 264.651  75
   0  11   9 8060.16 264.381  60
   0  11 -10 16673.7 377.551  25
   0  11  10 15927.0 401.668   5
   0  11 -10 16188.7 384.726  16
   0 -11 -10 16064.0 394.335 108
   0 -11  10 16457.5 434.567 112
   0 -11 -10 15429.6 430.822 110
   0 -11 -10 15681.4 446.614 101
   0 -11 -10 16178.2 420.469  43
   0  11  10 15970.3 407.934  48
   0  11  10 15934.5 410.036  87
   0  11  10 16065.7 406.361  85
   0  11  10 16226.9 413.031  86
   0  11  10 15727.1 401.534  75
   0 -11  10 16685.3 426.561  72
   0  11  10 16311.6 402.065  60
   0  11 -11 14578.0 354.039  16
   0  11 -11 14971.9 347.350  57
   0  11  11 14967.6 375.570  60
   0 -11 -11 15804.1 432.075 101
   0  11  11 15132.8 387.595  87
   0  11  11 14947.5 377.569  85
   0  11  11 14829.9 383.297  86
   0  11 -11 14390.1 359.621  24
   0  11  11 15065.3 381.042  75
   0 -11  11 15296.6 397.513  72
   0  11  11 14971.5 380.671  48
   0 -11 -12 714.303 87.1832 110
   0 -11  12 568.181 79.0829 112
   0  11  12 699.120 79.0092  88
   0  11  12 606.027 78.1636  87
   0  11  12 546.023 70.6373  85
   0  11  12 483.478 73.4182  86
   0  11  12 617.279 77.2366  48
   0 -11 -12 583.033 71.6801  43
   0  11  12 675.806 77.9988  75
   0 -11  12 489.390 70.8841  72
   0  11 -12 682.720 64.5934  57
   0  11  12 554.128 72.6450  60
   0 -11 -13 800.706 84.0475 110
   0 -11  13 839.558 87.3559 112
   0  11  13 775.740 77.9333  88
   0  11  13 875.744 81.4660  87
   0  11 -13 705.226 70.0997  50
   0  11  13 702.129 75.4352  48
   0 -11  13 720.460 76.7802  72
   0  11  13 808.485 79.3861  75
   0  11  13 874.483 81.5455  60
   0  11  14 23736.8 472.733  39
   0 -11  14 24708.6 492.130  72
   0 -11  14 25161.3 505.213 112
   0 -11 -14 25596.0 503.015 110
   0  11  14 24917.4 470.610  88
   0  11  14 25291.5 483.922  87
   0  11  14 25143.5 451.581  89
   0  11  15 566.831 54.6751  39
   0  11 -15 463.693 52.2756  80
   0 -11  15 497.085 54.6562  72
   0 -11 -15 506.616 58.6750 110
   0 -11  15 593.142 61.0036 112
   0  11  15 579.881 57.6512  87
   0  11  15 550.746 51.6706  88
   0 -11 -16 370.082 41.7234 110
   0 -11  16 296.627 40.0200 112
   0 -11  16 310.709 39.2689  72
   0  11  16 346.467 40.9332  39
   0  12   0 2430.61 144.787   5
   0  12   0 2527.00 147.485   2
   0 -12   0 2356.24 146.616 110
   0 -12   0 2398.88 133.192 108
   0 -12   0 2251.46 148.395  69
   0 -12   0 2550.96 154.376  71
   0  12  -1 187.001 62.2133   5
   0  12  -1 216.458 59.1613   2
   0  12   1 115.096 52.0920   5
   0  12   1 155.980 55.8341   2
   0 -12  -1 234.203 60.7493  69
   0 -12   1 122.318 50.8867  71
   0 -12   1 227.331 57.5458  69
   0 -12  -1 129.014 48.7317  71
   0 -12   1 238.273 59.6465 112
   0 -12  -1 234.168 57.6922 110
   0 -12   1 138.117 47.9671 110
   0 -12  -1 156.708 50.3959 108
   0 -12   1 78.2747 39.4961 108
   0  12   2 4468.63 201.821   5
   0  12  -2 4696.21 200.199   2
   0  12   2 4517.97 198.242   2
   0  12  -2 4312.25 187.375   3
   0 -12   2 4358.99 192.589 110
   0 -12  -2 4694.81 211.796 110
   0 -12   2 4722.53 185.038 108
   0 -12  -2 4390.10 182.514 108
   0 -12   2 4535.69 208.227 112
   0 -12   2 4665.85 206.655  71
   0 -12  -2 4620.57 207.597  69
   0 -12  -2 4603.77 206.321  71
   0 -12   2 4533.41 205.832  69
   0  12   2 4662.14 194.255  48
   0  12  -3 10118.0 299.506  26
   0 -12   3 10515.0 327.328 112
   0 -12   3 10382.9 303.693 110
   0 -12  -3 10053.4 325.933 110
   0  12   3 10366.5 309.843  48
   0  12   3 9298.85 314.443   5
   0  12  -3 10248.5 302.213   3
   0  12  -3 10303.1 311.760   2
   0  12   3 10258.9 311.347   2
   0 -12  -3 10940.7 326.092  69
   0 -12   3 10345.3 320.064  69
   0 -12  -3 10496.8 319.480  71
   0 -12   3 10415.3 318.109  71
   0  12  -3 10496.2 301.460  59
   0  12  -4 15861.0 391.473  26
   0 -12   4 16022.8 428.204 112
   0 -12  -4 16061.4 426.483 110
   0 -12   4 16266.8 393.963 110
   0  12   4 15724.1 404.380  48
   0  12   4 15348.3 410.368   5
   0  12  -4 15856.8 394.545   3
   0  12   4 16281.5 406.987   2
   0  12  -4 16351.5 402.403   2
   0  12   4 15039.3 403.561  86
   0 -12  -4 16592.2 414.302  69
   0 -12  -4 15796.3 402.774  70
   0 -12   4 15267.1 397.622  70
   0 -12   4 15379.1 402.484  69
   0  12  -4 15752.1 381.432  59
   0 -12  -5 22961.0 539.465 110
   0 -12   5 22652.2 534.730 112
   0 -12   5 23154.7 489.163 110
   0  12   5 23014.8 516.233  48
   0  12   5 22990.5 525.165   5
   0  12   5 22258.4 501.182  12
   0  12  -5 22243.7 495.764   2
   0  12   5 22867.5 506.337   2
   0  12   5 22455.6 514.565  86
   0  12   5 22556.7 515.832  75
   0 -12   5 23178.8 509.233  69
   0 -12  -5 22459.8 499.630  70
   0 -12  -5 23119.4 510.138  69
   0 -12   5 22531.0 499.382  70
   0  12  -5 23026.8 492.288  26
   0 -12  -6 108.201 47.7062 108
   0 -12   6 219.471 59.1186 112
   0 -12   6 107.469 41.4682 110
   0 -12  -6 113.055 53.4229 110
   0  12   6 124.788 57.7728  48
   0  12   6 124.214 49.7855   2
   0  12   6 134.992 62.6120   5
   0  12   6 148.619 60.3171  86
   0  12   6 83.0364 48.7774  85
   0 -12   6 176.086 47.4408  71
   0 -12  -6 160.312 48.7450  71
   0 -12  -6 124.110 46.7291  69
   0 -12   6 84.0767 41.0983  69
   0  12   6 123.292 51.0590  76
   0 -12  -6 86.9302 40.6767  70
   0 -12   6 63.0457 48.1453  72
   0 -12   6 135.699 45.7057  70
   0  12   6 91.9243 50.7583  75
   0  12  -6 81.2238 44.7676  26
   0  12  -6 42.4837 45.0760  25
   0 -12   7 1009.79 106.008 112
   0 -12  -7 1089.53 106.637 110
   0 -12  -7 992.549 88.1135 108
   0  12   7 1001.79 101.358  48
   0  12  -7 955.848 86.6266  49
   0  12   7 987.023 88.9401   2
   0  12   7 870.129 95.9887   5
   0  12   7 941.158 99.2892  86
   0  12   7 1138.27 103.762  85
   0 -12  -7 936.329 83.9523  71
   0 -12  -7 960.501 85.4375  69
   0 -12  -7 1013.58 83.9770  70
   0 -12   7 916.906 82.8606  70
   0 -12   7 999.606 98.3966  72
   0 -12   7 1107.00 89.5709  71
   0  12   7 1030.58 97.2352  75
   0 -12   7 921.232 82.9965  69
   0  12  -7 894.380 82.4334  25
   0  12  -8 2482.28 129.286  25
   0 -12  -8 2326.37 128.711 108
   0  12   8 2589.77 149.754  48
   0  12  -8 2360.06 123.720  49
   0  12   8 2587.04 147.946   5
   0  12  -8 2596.16 137.769  16
   0  12   8 2647.39 152.628  87
   0  12   8 2661.49 149.987  86
   0  12   8 2621.35 147.096  85
   0 -12   8 2562.73 148.941  72
   0  12   8 2359.20 139.995  75
   0  12   8 2458.02 133.025  60
   0 -12  -9 2989.51 140.651 108
   0  12   9 3295.49 161.323  48
   0  12  -9 3275.67 147.777  16
   0  12   9 3066.12 153.819  85
   0  12   9 3045.68 158.575  87
   0  12   9 3051.38 157.898  86
   0  12   9 3045.26 154.424  75
   0 -12   9 3363.00 165.795  72
   0  12   9 3097.13 147.173  60
   0 -12  10-6.14870 50.4795 112
   0 -12 -10 36.3743 47.1722 110
   0  12  10 10.6663 47.3493  86
   0  12  10-29.6538 48.1253  85
   0  12  10-5.30925 51.6984  87
   0  12  10 36.3823 44.0929  48
   0 -12  10 11.2672 41.2801  72
   0  12  10 20.4974 46.7958  75
   0  12 -10 15.9485 37.3947  57
   0  12  10 4.75440 39.0326  60
   0 -12 -11 16.3621 44.3961 110
   0 -12  11 5.62314 44.9764 112
   0  12  11 9.64238 44.3285  87
   0  12  11-4.87912 40.7305  86
   0  12  11 21.2428 37.1702  85
   0  12  11-4.48374 42.5958  88
   0  12  11 66.4008 46.4619  48
   0  12  11-13.9070 42.0428  75
   0 -12  11-10.2371 35.0312  72
   0  12  11 75.9577 38.7980  60
   0  12 -11 44.7826 30.5852  57
   0  12  12 10867.7 275.993  48
   0 -12  12 10579.0 280.207  72
   0  12  12 10253.5 267.803  75
   0 -12  12 10769.8 294.509 112
   0 -12 -12 11144.7 291.915 110
   0  12  12 10750.9 268.791  88
   0  12  12 10429.2 274.647  87
   0  12  13 1366.54 79.1821  39
   0 -12  13 1590.03 91.9213  72
   0  12 -13 1423.39 89.4810  79
   0 -12  13 1439.70 95.1571 112
   0 -12 -13 1609.98 95.8667 110
   0  12  13 1528.64 78.3807  89
   0  12  13 1582.25 90.7039  87
   0  12  13 1668.04 89.5001  88
   0 -12  14 5590.38 166.393 112
   0 -12 -14 5542.87 160.784 110
   0 -12  14 5130.57 156.266  72
   0  12  14 4846.89 135.248  44
   0  12  14 5035.24 142.453  39
   0 -13   0 31.8557 45.6813  69
   0 -13   0 6.16163 41.1288  70
   0 -13   0 6.23492 43.7000  71
   0  13   0 57.7032 48.9535   5
   0  13   0 5.85854 44.2783   2
   0 -13   0 36.7249 34.6959 108
   0  13  -1 70.0709 47.1643  26
   0  13  -1 127.687 51.1622   2
   0  13   1 5.86114 43.8605   2
   0  13  -1 49.3546 46.1600   5
   0  13   1 89.7208 50.7509   5
   0 -13  -1 101.725 42.8089 108
   0 -13   1 18.0564 36.1161 108
   0 -13   1 104.553 46.9520  71
   0 -13  -1 72.8897 47.7157  70
   0 -13  -1 61.4667 45.9964  71
   0 -13   1 100.531 48.4351  69
   0 -13   1 73.0040 41.1340  70
   0 -13  -1 87.9445 47.9562  69
   0  13  -1 37.7002 43.8484  59
   0  13  -2 10224.8 293.753  26
   0 -13  -2 10270.4 278.043 108
   0  13   2 10385.3 313.897   5
   0  13   2 10435.4 305.863   2
   0 -13   2 10292.6 307.147  71
   0 -13   2 10204.0 305.551  70
   0 -13   2 10297.4 310.060  69
   0 -13  -2 10279.6 305.038  70
   0 -13  -2 10084.3 305.561  71
   0 -13  -2 10706.5 314.821  69
   0  13  -2 10015.1 287.985  59
   0  13  -3 7173.47 237.284  26
   0 -13  -3 7247.52 227.015 108
   0  13   3 7198.16 237.971  48
   0  13   3 7573.24 260.410   5
   0  13   3 7348.08 251.751  86
   0 -13   3 7606.20 254.930  69
   0  13   3 7395.02 254.364  76
   0 -13  -3 7806.21 257.796  69
   0 -13  -3 7810.85 255.674  71
   0 -13  -3 7455.29 250.271  70
   0 -13   3 7393.41 249.447  71
   0 -13   3 7563.26 250.458  70
   0  13  -3 7106.00 231.184  59
   0 -13   4 3535.69 177.175 112
   0 -13   4 3946.30 162.525 110
   0 -13  -4 3692.85 155.730 108
   0  13   4 4236.99 176.925  48
   0  13   4 3909.98 184.144   5
   0  13   4 3905.71 178.113  86
   0  13   4 3857.74 175.219  75
   0 -13  -4 4334.51 183.201  69
   0 -13  -4 3924.52 171.861  70
   0 -13   4 3817.52 171.921  69
   0 -13   4 3614.57 171.313  70
   0 -13   4 4008.43 165.711  72
   0 -13  -4 3917.54 172.770  71
   0  13   4 3838.77 175.167  76
   0 -13   4 3639.46 166.724  71
   0  13  -4 3677.33 160.758  26
   0  13   5 724.787 81.8035  48
   0  13  -5 600.669 70.1905  49
   0 -13  -5 670.524 69.6855 108
   0 -13   5 538.403 76.7580 112
   0 -13   5 516.664 63.6727 110
   0  13   5 688.282 80.9168  85
   0  13   5 660.925 82.6970  86
   0 -13  -5 638.321 71.0258  70
   0 -13   5 610.204 71.5088  69
   0 -13   5 692.180 74.9239  71
   0  13   5 611.736 76.5828  75
   0 -13   5 647.522 70.9423  70
   0 -13   5 647.644 71.4976  72
   0 -13  -5 815.204 80.4937  69
   0 -13  -5 624.755 72.1193  71
   0  13   5 721.505 80.0202  76
   0  13  -5 588.756 68.2937  26
   0 -13  -6 25171.8 540.771 110
   0 -13   6 25481.8 547.187 112
   0 -13  -6 24719.6 486.469 108
   0  13   6 24938.8 521.631  85
   0  13   6 24527.4 521.303  86
   0  13   6 25290.3 522.194  48
   0  13  -6 24445.1 493.078  49
   0 -13   6 24825.9 499.682  71
   0 -13   6 25205.3 513.639  72
   0 -13   6 25589.7 506.682  69
   0 -13  -6 24971.0 499.427  71
   0  13   6 25581.9 522.789  75
   0 -13  -6 25337.3 505.805  69
   0 -13   6 25123.5 499.910  70
   0 -13  -6 24905.9 497.844  70
   0  13  -6 24008.6 477.116  58
   0  13   7 21466.7 465.847  86
   0  13   7 21110.4 456.387  85
   0  13   7 22397.5 472.928  87
   0  13  -7 20823.8 427.998  49
   0  13   7 21383.7 461.043  48
   0 -13  -7 21244.8 432.215  69
   0 -13   7 21557.5 429.965  70
   0 -13   7 21558.8 458.562  72
   0  13   7 21242.1 458.113  75
   0 -13   7 21105.9 427.849  71
   0 -13   7 21576.5 434.828  69
   0 -13  -7 20951.8 427.145  71
   0 -13  -7 20865.0 425.885  70
   0 -13  -7 21379.7 426.073 108
   0 -13  -7 21269.2 478.390 110
   0 -13   7 21911.3 488.930 112
   0  13   8 808.996 81.5422  86
   0  13   8 727.669 73.2306  85
   0  13   8 763.453 81.7312  87
   0  13   8 583.149 71.4150  48
   0 -13   8 721.892 73.8915  72
   0  13   8 696.363 74.8547  75
   0 -13   8 737.846 83.1043 112
   0 -13  -8 649.367 76.2178 110
   0  13   9 17611.4 376.768  85
   0  13   9 18202.5 398.567  87
   0  13   9 17973.8 393.616  48
   0 -13  -9 18033.0 413.351 110
   0 -13   9 18219.4 415.776 112
   0 -13   9 18762.1 400.985  72
   0  13   9 17253.8 385.350  75
   0  13  10 4212.70 158.820  87
   0  13  10 4124.03 153.467  88
   0  13  10 3999.54 139.465  85
   0 -13  10 4490.36 161.104  72
   0 -13  10 4119.33 166.674 112
   0 -13 -10 4202.49 163.892 110
   0  13  11 504.508 57.1129  87
   0  13  11 536.895 55.8821  88
   0 -13  11 530.256 56.2941  72
   0 -13  11 397.190 57.7681 112
   0 -13 -11 443.335 55.6438 110
   0  13  11 507.665 46.3830  39
   0 -13 -12 449.132 49.8657 110
   0 -13  12 475.763 52.4328 112
   0 -13  12 362.546 43.2134  72
   0 -13  13 1615.49 78.5933 112
   0 -13 -13 1635.51 73.5565 110
   0 -14   0 18198.7 398.061 110
   0 -14   0 18338.3 415.396  71
   0 -14   0 18664.0 420.716  69
   0 -14   0 18412.6 413.276  70
   0  14   0 17932.8 399.434  59
   0 -14   1 46.5564 36.7508 110
   0 -14  -1 9.08938 38.5552 110
   0 -14   1-4.96345 39.3435  71
   0 -14  -1 25.4444 43.1718  69
   0  14   1 14.5374 46.0349  76
   0 -14   1 29.3607 41.1831  70
   0 -14  -1 14.8919 35.5913  71
   0 -14   1-15.2650 37.2849  69
   0 -14  -1 19.5455 37.2975  70
   0  14  -1-8.66690 36.7631  59
   0  14   1-4.63556 42.6212  59
   0  14   1 24.7332 43.2768  86
   0 -14   2 2789.33 125.819 110
   0 -14  -2 2691.03 115.127 108
   0 -14  -2 2691.49 133.059 110
   0  14   2 2813.31 137.337  86
   0  14   2 2718.95 134.655  76
   0 -14   2 2791.28 136.239  71
   0 -14  -2 2609.83 131.461  70
   0 -14   2 2746.56 137.678  69
   0 -14  -2 2698.03 136.499  69
   0 -14   2 2823.00 136.929  70
   0 -14  -2 2533.96 130.704  71
   0  14   2 2585.86 130.860  75
   0  14   2 2492.23 131.444  59
   0  14  -2 2566.78 123.020  59
   0 -14   3 953.444 82.4920 112
   0 -14   3 949.354 72.2187 110
   0 -14  -3 1070.77 72.0131 108
   0 -14  -3 1013.78 84.3581 110
   0  14   3 1041.74 85.8117  85
   0  14  -3 1025.61 80.4086  49
   0 -14  -3 1086.36 84.7060  70
   0 -14   3 1099.00 84.4297  71
   0  14   3 986.713 82.1160  76
   0 -14  -3 1049.36 83.8829  71
   0 -14  -3 952.910 82.6339  69
   0 -14   3 1097.40 86.7453  69
   0  14   3 973.828 82.6409  75
   0 -14   3 1084.28 83.1137  70
   0  14   3 1098.99 90.0271  59
   0 -14  -4 5106.52 184.713 110
   0 -14   4 5057.53 160.622 110
   0 -14   4 5055.58 184.138 112
   0 -14  -4 4672.19 153.045 108
   0 -14   4 5211.24 177.543  71
   0  14   4 4840.69 177.162  75
   0 -14  -4 5170.30 177.237  70
   0 -14  -4 5064.95 176.727  71
   0 -14   4 5250.81 177.972  70
   0 -14  -4 5135.49 179.796  69
   0 -14   4 5395.20 183.660  69
   0  14  -4 5041.19 166.143  58
   0  14   4 4969.85 182.603  59
   0  14   4 5229.38 183.705  85
   0 -14  -5 8817.40 251.658 110
   0 -14  -5 8817.09 213.497 108
   0 -14   5 8577.08 250.169 112
   0 -14   5 8840.30 234.082  70
   0  14   5 8552.74 241.069  75
   0 -14  -5 8941.68 234.472  70
   0 -14  -5 9388.93 239.060  71
   0 -14   5 8623.42 234.343  69
   0 -14  -5 9110.96 238.836  69
   0 -14   5 8350.02 229.416  71
   0  14   5 9073.24 248.120  59
   0  14   5 8644.02 240.632  85
   0  14   5 9202.07 255.895  87
   0  14   6 4920.79 168.241  85
   0  14   6 5399.52 184.849  87
   0 -14   6 5608.17 190.680 112
   0 -14  -6 5769.87 189.953 110
   0 -14   6 5436.17 163.997  70
   0 -14  -6 5439.55 163.700  70
   0 -14  -6 5269.44 162.977  71
   0 -14   6 5567.44 165.029  71
   0  14   6 5315.29 176.849  75
   0 -14   6 5183.14 161.061  72
   0  14   7 2153.24 110.771  87
   0  14   7 2104.96 99.6823  85
   0 -14  -7 2300.13 114.812 110
   0 -14   7 2199.23 115.022 112
   0 -14   7 2126.89 97.3705  72
   0  14   8 245.201 47.2924  87
   0 -14   8 187.778 43.4379 112
   0 -14  -8 165.983 40.6857 110
   0 -14   8 241.667 38.5524  72
   0 -14  -9 4007.85 137.234 110
   0  14   9 4103.35 133.830  88
   0 -14  10 808.975 60.7209 112
   0 -14 -10 839.470 58.5229 110
   0 -15   0-8.18707 25.5951 110
   0 -15   0-3.44529 29.9159  70
   0 -15   0 6.92025 27.9212  71
   0  15   1 403.818 48.8339  85
   0 -15  -1 412.236 46.3359 110
   0 -15   1 402.835 43.1782 110
   0 -15  -1 418.370 49.3656  70
   0  15  -1 393.600 49.7765  76
   0 -15  -1 426.886 51.1308  71
   0 -15   1 494.042 53.2019  71
   0 -15   1 415.271 50.0525  70
   0  15   2 2795.25 112.045  85
   0 -15  -2 3209.09 116.735 110
   0 -15   2 3073.39 102.670 110
   0 -15   2 3163.68 120.951  70
   0 -15   2 3141.27 120.476  71
   0 -15  -2 3183.58 120.572  70
   0 -15  -2 3100.02 119.730  71
   0  15  -2 2867.53 117.406  76
   0  15   3 3077.89 124.267  87
   0 -15   3 3276.06 118.494  71
   0 -15   3 3369.79 119.991  70
   0 -15  -3 3150.48 116.272  71
   0 -15  -3 3435.16 120.855  70
   0 -15  -3 3339.22 118.183 110
   0 -15   4 2890.88 105.022  71
   0 -15  -4 2745.39 104.059  71
   0 -15  -4 3116.97 113.180 110
   0 -15  -5 1153.68 67.5730 110
   0 -15  -6 798.934 55.1555 110
   0 -15  -7 322.826 35.0752 110
  -1   0   0 5.29661 7.06773  16
   1   0   0 5.33775 9.58262   3
   1   0   0 6.26139 6.21423  52
   1   0   0 79.7858 12.7524  55
  -1   0   0 9.12765 12.9096  65
  -1   0   0 9.20765 10.2323  58
  -1   0   0 68.8066 9.70489  57
  -1   0   0 3.34800 13.2729  99
  -1   0   0 9.07385 15.1526  97
  -1   0   0 15.8346 9.52402 103
  -1   0   0 22.5635 10.3601  49
  -1   0   0 1.62476 4.48250  50
   1   0   0 5.24865 9.76159  49
  -1   0   0 10.3621 14.0613  94
   1   0   0 17.2617 5.50476  88
  -1   0   0 15.9610 16.0466  80
  -1   0   0 11.0572 16.4379  79
   1   0   0 9.16123 8.73628  29
   1   0   0 102.449 14.0893  26
  -1   0   0 14.1683 13.5060  19
   1   0   0 2.58957 9.03330  25
  -1   0   0 90.6717 15.7168  35
   1   0   0 25.8190 9.48756  21
   1   0   0 6.62340 8.24828  23
  -1   0   0 14.6078 4.63170  24
  -1   0   0 10.6316 8.41171  23
  -1   0  -1 15947.8 233.187  24
  -1   0  -1 16088.9 241.918  19
  -1   0   1 16772.2 253.966  34
  -1   0  -1 15479.6 250.521  35
   1   0  -1 16464.5 242.542  23
  -1   0  -1 16467.5 240.949  25
   1   0  -1 16457.8 242.683  21
   1   0   1 15659.3 241.349  25
   1   0  -1 16464.5 233.986  26
   1   0  -1 16427.2 232.103  22
   1   0  -1 15973.3 223.779  25
  -1   0  -1 15630.2 247.948  20
   1   0   1 16032.4 245.462  26
   1   0   1 15891.9 245.422  20
  -1   0  -1 15742.9 251.417   8
   1   0   1 16434.6 250.565   7
   1   0   1 15761.5 252.016  11
  -1   0  -1 16150.8 238.573  16
  -1   0  -1 16096.4 233.869   4
   1   0  -1 15794.0 226.584   3
   1   0   1 15677.9 239.337  16
  -1   0  -1 14802.1 228.154   1
   1   0   1 15862.3 243.081   3
  -1   0  -1 15500.7 253.531   7
  -1   0   1 17235.5 260.615 113
  -1   0  -1 16140.7 243.379  98
  -1   0  -1 15799.4 232.712 103
  -1   0   1 16715.4 231.016 102
  -1   0   1 15676.6 258.941  97
  -1   0  -1 15793.6 242.336  97
   1   0   1 16230.2 246.427  49
  -1   0  -1 16115.7 233.824  50
  -1   0  -1 15633.4 245.025  49
   1   0  -1 15780.0 232.293  49
   1   0   1 16172.6 234.590  88
  -1   0  -1 16195.5 261.232  95
  -1   0  -1 15156.6 229.566  86
  -1   0   1 16911.6 250.702  93
  -1   0  -1 16005.0 261.149  81
  -1   0   1 16722.7 239.272  85
  -1   0   1 17233.9 260.863  94
   1   0  -1 16510.0 237.240  90
  -1   0   1 16009.1 225.004  87
  -1   0  -1 16980.5 254.263  79
  -1   0  -1 16566.5 256.016  68
  -1   0   1 16799.9 245.016  76
  -1   0   1 16113.7 224.217  75
   1   0   1 15229.8 252.452  68
  -1   0  -1 15614.0 232.155  75
  -1   0  -1 16417.7 257.225  80
  -1   0   1 16821.4 240.924  72
  -1   0   1 15813.4 253.562  65
   1   0  -1 16626.1 242.244  59
  -1   0   1 16912.9 236.009  58
   1   0  -1 16256.4 228.666  56
  -1   0  -1 16111.2 240.094  57
  -1   0  -1 15787.8 230.961  55
   1   0   1 15901.0 244.972  53
   1   0   1 15745.3 247.168  54
  -1   0   1 16236.9 240.158  64
   1   0  -1 16734.1 253.855  65
  -1   0  -1 16593.1 241.756  65
  -1   0  -1 15827.2 245.924  58
  -1   0   2 82648.2 1154.81  36
   1   0  -2 82097.4 1120.64  26
  -1   0   2 84092.6 1128.88  30
   1   0   2 86068.7 1146.46  25
  -1   0  -2 85537.3 1145.06  20
  -1   0  -2 83577.7 1139.70  24
   1   0   2 81148.2 1147.69  26
   1   0  -2 82039.0 1121.63  24
   1   0   2 84715.3 1140.02  28
   1   0  -2 81262.4 1137.54  22
   1   0  -2 82218.1 1148.53  21
   1   0  -2 86419.3 1132.47   2
  -1   0  -2 84222.1 1151.56   8
   1   0  -2 80978.0 1149.18  18
  -1   0  -2 85870.0 1151.79   7
   1   0   2 83943.9 1145.88   7
   1   0   2 81241.5 1143.91  16
  -1   0  -2 83715.4 1143.06  16
   1   0   2 84546.2 1147.26   3
   1   0   2 87122.5 1150.94   9
   1   0  -2 81876.1 1125.47  17
   1   0   2 83206.0 1152.17  13
  -1   0  -2 85303.0 1155.87  11
   1   0   2 84078.9 1151.41  11
   1   0   2 83206.7 1151.81  14
  -1   0   2 84242.3 1159.88 112
  -1   0   2 82566.8 1159.41 113
  -1   0   2 79400.5 1144.35 110
  -1   0   2 85385.0 1167.72  97
   1   0  -2 79545.3 1120.66  50
  -1   0  -2 84040.8 1139.89  50
  -1   0   2 84748.0 1149.46  39
  -1   0   2 84655.0 1152.09  44
  -1   0  -2 84090.8 1147.43  49
   1   0  -2 79909.5 1125.46  51
   1   0  -2 80649.6 1124.95  90
   1   0  -2 81982.5 1118.15  91
  -1   0   2 82897.7 1147.68  85
   1   0  -2 82677.7 1130.55  86
  -1   0  -2 86912.1 1163.34  84
  -1   0  -2 86620.0 1163.22  81
  -1   0  -2 83468.0 1138.41  86
  -1   0   2 85081.4 1158.54  93
  -1   0  -2 85486.8 1161.68  95
  -1   0   2 84689.5 1132.66  87
  -1   0   2 80751.6 1121.57  88
   1   0   2 85215.0 1136.79  87
   1   0   2 83784.4 1141.69  88
  -1   0   2 83496.4 1156.51  73
  -1   0  -2 87366.5 1158.95  68
  -1   0   2 83361.4 1129.96  75
  -1   0   2 84348.0 1135.29  72
  -1   0   2 85838.3 1154.16  76
   1   0   2 84630.2 1142.09  54
   1   0  -2 83851.5 1159.17  65
  -1   0   2 82731.9 1146.67  64
  -1   0  -2 84087.6 1148.01  58
  -1   0   2 84164.8 1133.49  59
  -1   0   2 85359.7 1145.22  62
  -1   0  -2 76341.4 1117.91  64
   1   0   2 85436.3 1141.85  67
  -1   0   2 85617.2 1123.75  58
   1   0  -2 85309.7 1134.04  59
  -1   0  -2 84476.9 1145.08  57
   1   0   2 85370.3 1140.37  53
   1   0  -2 84873.7 1147.40  64
   1   0   3 73302.9 1043.39  26
   1   0  -3 75991.7 1024.30  30
  -1   0  -3 75173.7 1038.45  20
  -1   0   3 73768.3 1052.17  36
   1   0  -3 73943.5 1023.79  24
   1   0   3 75079.8 1038.13  28
  -1   0  -3 73397.4 1041.99  24
   1   0   3 75938.5 1045.00  25
   1   0  -3 73844.2 1008.45  17
   1   0  -3 74000.4 1029.91   1
   1   0  -3 74668.4 1033.95   5
   1   0  -3 76175.4 1016.23   2
   1   0   3 74715.9 1042.94  11
  -1   0  -3 74359.1 1054.11   9
   1   0   3 75703.9 1044.38  16
  -1   0  -3 74188.8 1055.01  14
   1   0   3 74508.8 1045.67   3
   1   0  -3 75333.2 1052.70  18
   1   0   3 76072.0 1044.14   9
  -1   0  -3 76704.3 1046.72   7
   1   0   3 72724.2 1045.95  14
  -1   0  -3 76944.2 1046.73   8
  -1   0  -3 76600.4 1038.54   1
  -1   0  -3 77663.7 1053.55  11
  -1   0   3 74203.0 1055.01 113
  -1   0   3 76140.9 1059.63 112
  -1   0  -3 75564.6 1021.75 101
   1   0  -3 74849.2 1029.07  51
   1   0  -3 72866.6 1023.13  50
   1   0   3 77282.9 1047.28  46
  -1   0   3 72744.3 1051.43  44
  -1   0   3 75101.9 1049.62  39
  -1   0  -3 76594.1 1042.12  50
   1   0   3 76979.1 1047.09  45
  -1   0  -3 73346.3 1059.27  84
  -1   0   3 75266.2 1024.41  88
   1   0  -3 74901.0 1034.80  86
   1   0   3 75301.6 1043.34  88
  -1   0  -3 75422.4 1057.62  95
   1   0   3 76252.6 1040.11  87
  -1   0   3 74199.8 1035.28  87
  -1   0   3 75430.3 1060.67  93
  -1   0   3 75724.7 1051.47  85
  -1   0  -3 72773.7 1040.62  86
  -1   0   3 73960.0 1015.44  89
  -1   0   3 74294.7 1027.10  72
  -1   0   3 73953.8 1051.74  73
  -1   0   3 74102.1 1031.87  75
  -1   0   3 75553.0 1058.16  76
   1   0  -3 72450.5 1018.98  74
   1   0  -3 74771.1 1050.71  64
   1   0   3 75694.2 1033.84  67
  -1   0   3 75661.3 1040.89  62
   1   0  -3 76084.1 1059.75  65
  -1   0  -3 74425.4 1021.11  64
  -1   0  -3 76140.8 1044.10  57
  -1   0   3 73989.3 1048.87  64
  -1   0  -3 76178.5 1043.63  58
  -1   0   4 100214. 1399.10  36
   1   0  -4 102868. 1394.90  22
   1   0  -4 100268. 1370.38  30
   1   0   4 99815.9 1389.62  26
   1   0   4 100490. 1392.83  25
   1   0  -4 100490. 1374.40  24
  -1   0  -4 98002.5 1402.14   9
   1   0  -4 100682. 1372.22   5
   1   0   4 96646.0 1389.33   9
  -1   0  -4 102689. 1393.14   7
  -1   0  -4 102224. 1389.15   1
   1   0  -4 99110.6 1403.43  18
  -1   0  -4 98572.8 1390.23  16
   1   0  -4 101887. 1390.41  12
   1   0  -4 100088. 1381.36   1
   1   0   4 98094.7 1391.73  16
  -1   0  -4 101437. 1406.09  13
  -1   0  -4 102029. 1404.95  14
   1   0   4 99657.8 1390.29  15
   1   0   4 102756. 1394.46   3
   1   0   4 98018.4 1390.77  13
  -1   0   4 101315. 1402.35 113
  -1   0   4 99628.8 1367.79 109
  -1   0   4 101995. 1409.18 112
  -1   0   4 100148. 1415.55  97
  -1   0   4 102663. 1401.74  39
   1   0  -4 99161.1 1380.70  51
  -1   0  -4 96394.4 1392.50  50
   1   0   4 97269.9 1391.46  45
  -1   0   4 101359. 1399.60  44
   1   0   4 98744.3 1389.96  46
   1   0  -4 99778.0 1374.06  50
  -1   0  -4 100419. 1409.76  84
   1   0   4 96681.3 1393.88  89
  -1   0   4 101202. 1388.23  87
  -1   0  -4 100858. 1403.84  83
  -1   0   4 103082. 1366.31  89
   1   0   4 99712.0 1394.14  88
  -1   0   4 101018. 1375.45  88
   1   0   4 100006. 1392.46  87
  -1   0   4 102280. 1403.96  85
  -1   0   4 101351. 1370.57  72
  -1   0   4 97553.4 1396.17  73
   1   0  -4 101103. 1361.33  77
  -1   0   4 102150. 1412.27  76
  -1   0   4 100840. 1384.01  75
  -1   0  -4 98908.9 1388.98  67
  -1   0   4 100643. 1388.51  62
   1   0  -4 98694.3 1409.39  65
  -1   0  -4 97405.5 1391.10  57
   1   0  -4 100352. 1402.76  64
  -1   0  -4 99094.7 1371.71  64
   1   0   5 65587.1 922.287  32
  -1   0   5 65403.0 935.598  33
  -1   0  -5 65960.1 916.677  31
  -1   0  -5 66240.1 926.232  24
   1   0   5 64306.9 907.502  27
   1   0  -5 64157.1 928.043  22
   1   0   5 63781.9 924.041  25
  -1   0  -5 65902.2 923.664   1
  -1   0  -5 65424.6 937.735   9
   1   0  -5 62603.3 939.561  18
  -1   0  -5 62039.8 922.224  16
   1   0   5 63786.8 896.467   6
   1   0  -5 65386.7 919.144  12
   1   0  -5 64330.7 892.411   5
  -1   0  -5 66233.1 940.208  14
   1   0   5 63981.4 922.411  13
   1   0  -5 63439.7 915.596  10
   1   0  -5 65307.7 915.993   1
   1   0   5 61761.5 925.279   3
  -1   0   5 63218.8 941.597 112
   1   0  -5 64778.7 913.970  96
  -1   0  -5 65007.1 920.050 102
  -1   0   5 64093.4 946.768  97
   1   0  -5 65292.8 909.465  50
  -1   0   5 64183.4 929.742  44
  -1   0  -5 66223.5 927.068  50
   1   0   5 62611.3 920.892  45
  -1   0   5 63860.7 935.705  39
   1   0   5 64826.5 922.285  46
   1   0  -5 65274.0 914.989  51
  -1   0   5 64967.7 939.574  85
   1   0   5 62684.6 927.371  88
   1   0   5 65006.8 928.121  87
  -1   0   5 63785.5 898.588  89
  -1   0  -5 65652.1 944.335  84
  -1   0   5 64077.0 921.994  87
   1   0   5 63031.0 927.216  89
  -1   0   5 63692.7 908.481  88
   1   0   5 65457.9 924.882  78
   1   0  -5 62944.6 879.461  77
  -1   0   5 63766.5 898.173  72
   1   0  -5 65069.3 928.208  73
  -1   0   5 64518.4 917.971  75
   1   0   5 66038.2 921.753  61
  -1   0   5 65297.6 920.692  62
   1   0  -5 62755.0 934.966  64
  -1   0  -5 64912.2 922.625  67
  -1   0  -5 64379.8 906.557  64
  -1   0   5 64990.8 930.194  60
  -1   0  -5 64423.5 923.540  57
   1   0  -5 66416.7 945.637  65
   1   0  -6 3895.47 105.011  27
  -1   0   6 3859.45 113.326  33
   1   0  -6 3899.25 97.6382  24
  -1   0  -6 3629.19 96.9702  31
  -1   0  -6 3658.02 104.808  24
   1   0  -6 3755.39 108.328  22
   1   0   6 3993.82 94.5483  27
   1   0   6 3788.12 103.754  32
  -1   0  -6 3852.30 103.064  22
   1   0   6 3827.66 81.3244  10
   1   0   6 3881.75 104.185  15
   1   0  -6 3744.83 100.774   1
   1   0   6 4018.54 97.4057   2
  -1   0  -6 4000.72 117.201  14
  -1   0  -6 3691.94 105.940   1
   1   0  -6 3934.65 115.962  18
  -1   0  -6 3875.46 104.778  16
   1   0   6 3466.78 102.358   3
   1   0   6 3927.29 86.3499   6
  -1   0  -6 4133.00 117.719   9
   1   0  -6 3973.32 97.2617  10
  -1   0   6 3781.40 115.000 112
   1   0   6 3707.99 83.6612 112
   1   0   6 3815.94 72.3572 100
  -1   0   6 3747.05 73.9657 106
   1   0  -6 3560.13 62.4771 102
   1   0  -6 3868.90 97.2476  96
  -1   0  -6 3945.90 103.124 102
  -1   0  -6 3840.23 76.4154 106
  -1   0   6 3718.81 115.416  97
   1   0   6 3724.26 103.734  45
  -1   0   6 3820.28 108.788  44
   1   0  -6 3910.46 101.433  51
   1   0  -6 3871.24 96.5605  50
  -1   0   6 3805.05 113.156  39
  -1   0  -6 3632.78 116.333  84
  -1   0   6 3839.04 105.651  87
  -1   0   6 3929.69 91.0174  89
  -1   0   6 3858.28 97.6360  88
  -1   0   6 3811.34 115.644  85
   1   0   6 3947.45 110.640  87
   1   0   6 3717.10 107.370  88
  -1   0  -6 4120.28 116.714  83
   1   0   6 3690.16 106.100  89
   1   0  -6 3753.41 104.138  73
  -1   0   6 3767.98 103.045  75
  -1   0   6 3852.88 87.8355  72
   1   0   6 3614.48 104.439  78
  -1   0   6 3923.37 104.451  62
   1   0  -6 4009.29 115.463  64
  -1   0  -6 3628.47 94.8971  64
  -1   0   6 3836.20 109.156  60
   1   0   6 3695.07 102.829  61
  -1   0  -6 3700.16 105.768  67
   1   0  -6 4024.51 118.983  65
   1   0  -7 10574.2 222.024  22
   1   0  -7 10919.0 207.276  24
   1   0   7 11050.7 200.884  27
  -1   0  -7 10904.5 218.955  24
  -1   0  -7 10404.5 205.520  31
  -1   0  -7 10874.6 215.919  22
   1   0  -7 10938.2 233.204  18
   1   0   7 10670.2 178.870  10
  -1   0  -7 10705.9 214.460  16
   1   0   7 10390.8 196.865   2
   1   0   7 10619.4 188.337   6
  -1   0  -7 10766.8 218.861   1
   1   0  -7 10882.2 213.083   1
  -1   0  -7 10892.2 233.171  14
   1   0  -7 10882.7 200.133  10
   1   0  -7 10631.2 208.482   6
   1   0   7 10547.7 212.434   3
   1   0   7 10740.8 215.498  15
   1   0   7 10445.3 186.362 112
  -1   0  -7 9849.22 161.640 107
  -1   0   7 10874.1 229.474 112
  -1   0  -7 10294.7 161.967 106
  -1   0   7 9948.81 158.206 106
  -1   0   7 10186.4 158.787 107
  -1   0   7 10858.9 232.885  97
  -1   0  -7 10863.0 210.844 102
   1   0  -7 10880.4 204.272  96
   1   0   7 10852.0 206.120  47
  -1   0   7 10499.0 227.526  39
  -1   0   7 10582.1 219.513  44
   1   0   7 10798.7 216.402  45
  -1   0  -7 10493.1 217.871  50
   1   0  -7 11141.2 213.995  51
   1   0  -7 10978.0 206.966  50
   1   0  -7 10631.6 201.567  82
   1   0   7 10797.2 203.673  90
  -1   0   7 10726.7 218.087  87
  -1   0  -7 11009.0 232.438  83
  -1   0  -7 10813.2 236.832  84
   1   0   7 10543.5 220.387  88
  -1   0   7 10580.6 206.110  88
  -1   0   7 10964.4 197.866  89
   1   0   7 10306.3 216.069  89
  -1   0   7 10786.9 191.346  72
   1   0  -7 10798.6 212.713  73
   1   0   7 10193.3 212.950  78
  -1   0  -7 10826.6 219.584  67
   1   0   7 10614.3 216.460  62
  -1   0   7 10682.8 218.182  60
   1   0  -7 10878.7 232.047  65
  -1   0  -7 10688.5 214.477  57
  -1   0   7 10536.3 213.758  62
   1   0   8 3987.89 109.962  27
  -1   0   8 4101.43 134.543  33
  -1   0  -8 4097.37 124.667  22
   1   0   8 4284.09 126.481  32
  -1   0  -8 3979.02 125.526  24
   1   0  -8 4057.95 128.486  22
   1   0  -8 4228.07 119.274  24
   1   0   8 4230.49 121.414   3
   1   0   8 4185.78 92.2676  10
   1   0  -8 4147.35 108.004  10
   1   0   8 3911.29 103.543   2
   1   0  -8 4286.38 137.693  18
  -1   0  -8 4121.69 125.779   1
   1   0  -8 4153.86 123.378   1
   1   0  -8 4105.86 114.706   6
  -1   0   8 4071.17 130.960 112
  -1   0  -8 3948.54 116.115 102
  -1   0   8 3972.54 131.890  97
   1   0   8 4129.22 123.618  45
   1   0   8 4198.32 117.481  47
  -1   0   8 3896.28 131.422  39
  -1   0  -8 4083.93 124.774  50
  -1   0  -8 3880.89 124.429  51
  -1   0   8 4184.70 126.658  44
  -1   0   8 4063.85 108.861  89
   1   0   8 4224.33 110.962  90
  -1   0   8 3901.09 114.886  88
  -1   0  -8 4025.88 135.941  83
   1   0   8 3957.15 123.669  89
   1   0  -8 4311.18 111.762  82
   1   0   8 3870.26 124.369  88
  -1   0   8 3909.29 101.186  72
   1   0   8 4045.50 116.463  63
   1   0  -8 4086.38 127.366  56
   1   0   8 3788.62 85.3930  66
  -1   0  -8 4035.68 125.955  67
  -1   0   8 4027.21 122.121  62
  -1   0  -8 4294.86 124.102  57
   1   0   8 3931.51 122.634  61
   1   0   8 4087.62 124.165  62
   1   0  -8 4284.16 136.350  65
  -1   0   8 4058.12 124.636  60
   1   0   9 4175.39 103.948  12
   1   0   9 4020.01 112.883  17
   1   0  -9 3918.85 109.513  10
   1   0  -9 4423.45 147.401  18
  -1   0  -9 4078.39 133.718   1
   1   0  -9 3846.19 117.866   6
   1   0  -9 4258.94 132.548   1
  -1   0   9 4151.09 140.726 112
  -1   0  -9 3863.77 119.713 102
  -1   0   9 3869.85 135.907  97
  -1   0   9 4175.40 133.074  44
   1   0  -9 3984.89 129.067  51
   1   0  -9 3826.98 121.929  50
  -1   0  -9 3857.69 131.875  51
  -1   0   9 4052.09 140.701  39
  -1   0  -9 3985.82 131.889  50
   1   0   9 3752.54 127.404  89
  -1   0  -9 4133.67 148.133  84
   1   0   9 3927.05 111.735  90
  -1   0  -9 3904.50 141.136  83
  -1   0   9 4111.33 116.883  89
  -1   0   9 4066.18 125.093  88
   1   0  -9 4156.80 114.943  82
   1   0   9 4298.88 122.652  63
   1   0   9 4096.75 130.977  62
  -1   0  -9 4149.43 133.685  67
  -1   0  -9 3704.67 124.665  57
   1   0  -9 4098.65 135.648  56
   1   0   9 4266.23 115.976  60
   1   0  -9 4295.30 143.698  65
   1   0   9 4034.51 133.330  61
  -1   0   9 3810.85 126.444  62
   1   0  -9 4252.11 146.312  21
   1   0   9 4051.68 131.449  32
   1   0   9 3967.82 117.193  27
   1   0  -9 4284.61 127.053  24
   1   0  -9 4022.32 136.593  22
  -1   0   9 4122.58 141.030  33
  -1   0  -9 3950.20 132.377  24
  -1   0  -9 4005.67 130.912  22
   1   0 -10 11127.6 274.875  18
  -1   0 -10 11447.2 251.273  18
   1   0 -10 11088.5 237.947   6
   1   0 -10 11272.1 267.845  56
  -1   0 -10 10642.5 259.205  56
  -1   0 -10 11203.0 254.509  57
   1   0  10 11061.5 231.555  60
   1   0  10 11002.6 236.773  63
  -1   0 -10 11085.7 262.268  67
   1   0  10 11687.0 263.734  61
   1   0 -10 11111.4 272.698  65
  -1   0  10 10903.5 253.828  62
  -1   0  10 11333.7 265.765  97
  -1   0 -10 11631.8 245.385 102
   1   0 -10 11476.6 256.824  51
   1   0  10 11392.8 246.928  47
  -1   0  10 11167.0 258.276  44
  -1   0 -10 10947.1 261.870  51
   1   0 -10 11336.6 249.000  50
  -1   0 -10 11365.9 261.729  50
  -1   0  10 11147.6 275.155  39
  -1   0 -10 11257.8 283.554  84
   1   0  10 11282.7 236.739  91
  -1   0  10 11277.6 236.872  89
   1   0  10 11335.2 263.276  88
   1   0  10 11417.0 228.310  90
   1   0  10 11754.9 250.064  78
  -1   0  10 11680.9 277.092  33
   1   0 -10 11355.5 278.973  21
   1   0 -10 11290.1 269.729  22
  -1   0 -10 10902.2 261.583  24
   1   0 -10 11602.6 252.633  24
  -1   0 -10 11152.7 260.245  22
   1   0 -11 3800.18 154.552  18
  -1   0 -11 3611.99 134.301  18
   1   0 -11 3932.31 150.498  56
   1   0  11 3819.84 141.878  62
   1   0  11 3772.06 124.071  63
  -1   0 -11 4047.10 148.935  56
  -1   0  11 3802.54 141.522  62
   1   0  11 3782.03 144.470  61
  -1   0 -11 3917.09 131.427 102
   1   0 -11 4122.62 144.846  51
  -1   0 -11 3617.80 143.994  51
   1   0  11 3932.49 135.185  47
   1   0 -11 3541.16 131.881  50
   1   0  11 3767.41 140.702  39
  -1   0  11 3750.75 140.031  44
  -1   0 -11 3831.98 146.440  50
  -1   0  11 3612.85 124.305  89
   1   0  11 3650.18 143.027  88
  -1   0  11 3762.13 138.440  88
  -1   0 -11 3894.31 162.585  84
   1   0  11 3633.33 139.238  89
  -1   0 -11 3878.69 155.576  83
   1   0  11 3938.40 133.323  78
   1   0 -11 3991.83 157.480  21
  -1   0  11 3627.30 151.290  33
  -1   0 -11 3978.99 141.901  21
  -1   0 -11 3719.23 144.331  24
   1   0 -11 3709.85 148.919  22
  -1   0 -11 3920.96 146.554  22
  -1   0 -12 14879.1 353.182  56
   1   0 -12 15546.0 357.510  65
  -1   0  12 15459.5 348.127  62
   1   0 -12 15628.4 360.968  56
   1   0  12 15566.4 345.851  62
   1   0  12 15346.6 329.820  47
   1   0 -12 15345.4 337.309  50
   1   0 -12 15565.0 349.500  51
  -1   0  12 15845.8 372.491  39
  -1   0 -12 15201.7 352.715  51
  -1   0 -12 15332.9 351.199  50
  -1   0  12 15302.4 345.431  44
  -1   0 -12 16139.8 344.175  18
  -1   0 -12 15428.2 380.354  84
  -1   0 -12 15134.0 366.738  83
   1   0  12 15531.7 354.369  88
   1   0  12 14992.6 344.252  89
   1   0  12 15498.6 327.173  78
  -1   0 -12 15929.2 356.919  22
   1   0 -12 15761.5 366.552  22
   1   0 -12 15331.8 370.142  21
  -1   0 -12 15747.3 325.658  37
  -1   0 -12 15425.7 354.299  24
   1   0  12 15575.0 351.554  33
  -1   0 -12 15696.7 344.879  21
   1   0  13 306.668 52.9480  33
  -1   0 -13 264.962 42.5445  37
   1   0  13 266.013 48.6868  38
  -1   0  13 278.768 54.3207  36
  -1   0 -13 305.012 50.0132  21
   1   0 -13 331.589 62.2601  23
  -1   0  13 349.766 61.5065 113
   1   0 -13 397.598 54.9992  50
  -1   0 -13 252.390 54.8959  51
   1   0 -13 262.254 50.8606  51
  -1   0 -13 279.091 53.1459  50
   1   0  13 260.659 51.3087  39
  -1   0  13 417.854 65.7253  39
   1   0  13 278.307 49.8719  47
   1   0 -13 363.297 60.1647  18
   1   0 -13 246.312 50.6552  83
  -1   0 -13 221.670 57.1306  84
   1   0  13 265.877 55.1376  89
  -1   0 -13 276.636 59.5592  83
   1   0  13 294.459 45.2825  78
   1   0 -13 325.886 59.5844  56
  -1   0 -13 247.944 55.0289  56
   1   0 -13 310.210 58.8782  52
  -1   0  13 403.577 56.6604  62
   1   0  13 275.052 50.3601  62
  -1   0  14 612.288 77.2719  36
   1   0 -14 576.062 76.2223  21
   1   0  14 545.219 68.6522  33
  -1   0 -14 612.354 72.3152  22
   1   0 -14 508.668 70.5989  23
   1   0 -14 520.080 74.3716  22
   1   0 -14 724.104 82.8104  18
  -1   0  14 554.147 75.7245 113
   1   0 -14 550.128 68.9456  51
  -1   0 -14 670.322 75.1195  51
   1   0  14 574.656 68.4529  39
  -1   0  14 710.324 84.2089  39
  -1   0 -14 507.634 68.6855  50
   1   0 -14 567.000 67.8148  50
   1   0  14 592.926 68.3149  38
   1   0  14 556.428 67.1109  89
   1   0 -14 606.554 74.7233  83
  -1   0 -14 659.722 81.6631  95
  -1   0 -14 650.542 79.4895  83
  -1   0 -14 460.710 78.8575  84
   1   0  14 496.112 57.3331  78
  -1   0  14 749.984 75.5956  62
   1   0 -14 479.526 70.5916  56
  -1   0 -14 620.613 74.5095  56
   1   0 -14 749.298 85.0616  52
  -1   0 -14 531.306 68.1771  52
   1   0  14 624.212 70.9435  62
   1   0 -15 769.003 87.7581  18
  -1   0  15 835.533 92.0351 113
  -1   0  15 995.324 93.2381 103
   1   0 -15 899.433 87.4746  51
  -1   0  15 903.061 96.2868  39
   1   0  15 904.935 86.6616  39
  -1   0 -15 825.089 87.9221  50
  -1   0 -15 1057.99 97.0648  51
  -1   0 -15 998.290 100.424  83
  -1   0 -15 981.672 104.399  84
   1   0  15 975.565 89.6841  89
   1   0 -15 852.605 87.7071  83
  -1   0 -15 1056.20 105.118  95
   1   0 -15 847.582 92.3832  21
   1   0 -15 831.642 94.0652  23
   1   0 -15 969.296 96.1231  22
  -1   0 -15 924.687 91.0361  22
  -1   0  15 1024.74 100.597  36
   1   0  15 951.856 89.2779  33
  -1   0  15 944.747 86.0110  62
   1   0  15 944.939 87.9563  62
  -1   0 -15 985.862 96.2226  56
   1   0 -15 889.024 93.9179  52
  -1   0 -15 932.586 87.0392  52
   1   0 -15 830.275 90.6215  56
  -1   0  16 1915.79 122.890  62
   1   0  16 1824.15 121.061  62
  -1   0  16 1862.99 126.113 103
  -1   0  16 1839.97 136.643  39
   1   0  16 1629.36 117.121  39
   1   0 -16 1918.27 127.482  51
  -1   0 -16 1740.50 127.842  51
   1   0 -16 1813.77 129.030  83
  -1   0 -16 1690.56 138.202  81
  -1   0 -16 1772.77 133.267  95
  -1   0 -16 1842.17 144.036  84
   1   0 -16 1751.59 132.061  23
   1   0 -16 1769.13 128.386  21
   1   0  16 1623.69 123.811  33
  -1   0  16 1884.53 137.436  36
   1   0 -16 1906.97 135.174  22
   1   0 -16 2001.51 136.969  19
  -1   0 -16 1866.92 127.121  22
   1   0 -16 1832.12 128.625   4
   1   0 -16 1772.36 130.819  18
   1   0 -17 11669.8 349.298  56
  -1   0  17 11461.3 326.743  62
  -1   0 -17 11413.9 341.363  56
   1   0  17 11664.6 328.297  62
   1   0 -17 11793.6 357.371  52
   1   0 -17 12022.2 342.403  51
  -1   0 -17 10974.8 323.792  52
  -1   0  17 11109.5 331.295 103
  -1   0 -17 11346.7 371.075  81
  -1   0 -17 11362.8 360.349  95
   1   0 -17 11731.0 347.545  83
   1   0  17 11732.9 338.956  39
  -1   0  17 12318.5 369.654  39
  -1   0 -17 11464.4 345.285  51
   1   0  17 11432.0 341.991  33
   1   0 -17 11950.4 352.389  18
   1   0 -17 11281.0 346.539  21
  -1   0  17 11624.2 360.381  36
   1   0 -17 11606.9 352.419  23
   1   0 -17 11888.2 343.552   4
   1   0  18 4943.82 206.752  39
  -1   0  18 5031.40 225.151  39
   1   0 -18 4687.75 210.713  83
  -1   0 -18 4832.70 234.230  84
   1   0 -18 4680.14 217.066  84
  -1   0 -18 4437.61 214.344  95
   1   0 -18 4642.45 207.099  21
   1   0 -18 4794.35 211.477  18
  -1   0  18 4812.83 222.586  36
   1   0 -18 4086.32 206.157  23
   1   0 -18 5368.17 221.012  55
  -1   0 -18 5177.23 216.076  56
   1   0 -18 4919.88 217.125  52
   1   0 -18 4949.21 216.684  56
  -1   0 -18 4801.60 212.386  51
  -1   0  19 1634.30 134.327 114
  -1   0 -19 1783.76 135.068  99
  -1   0 -19 1718.90 134.498  98
   1   0 -19 1770.16 133.556  84
   1   0 -19 1781.05 125.649  83
  -1   0 -19 1713.53 133.399  81
   1   0 -19 1722.69 121.538  95
  -1   0 -19 1708.01 129.678  95
  -1   0 -19 1757.12 139.592  84
  -1   0  19 1722.02 128.321  36
   1   0 -19 1890.74 128.695  21
   1   0 -19 1785.09 124.935  23
   1   0  19 1741.98 123.403  36
   1   0 -19 1844.60 128.266  52
   1   0  19 1764.97 115.443  62
   1   0 -19 1718.30 125.978  56
   1   0 -19 1836.05 123.789  55
  -1   0 -19 1684.35 120.573  56
  -1   0  20 5075.34 221.381 114
  -1   0 -20 5142.07 213.874  99
  -1   0 -20 5172.40 216.909  98
  -1   0  20 5235.13 212.091  39
   1   0 -20 4946.54 202.158  81
   1   0 -20 5594.53 221.291  84
   1   0 -20 5388.12 207.046  83
  -1   0 -20 5444.13 230.997  84
  -1   0 -20 5413.49 214.780  95
   1   0 -20 4927.06 197.732  95
  -1   0 -20 5300.82 220.960  81
   1   0 -20 5205.10 196.221  55
  -1   0 -20 5576.60 207.406  56
   1   0  20 4483.08 191.228  62
   1   0 -20 4884.05 200.664  52
  -1   0  20 5467.23 216.810  36
   1   0 -20 5201.40 201.719  23
   1   0  20 5349.46 207.110  36
  -1   0  21 125.884 38.7757  34
   1   0  21 167.683 43.8168  36
  -1   0  21 96.1026 47.9858 114
   1   0  21 121.114 43.1806 114
  -1   0 -21 91.5073 42.1202  99
  -1   0 -21 48.9593 39.4684  98
   1   0 -21 121.064 48.1708  98
  -1   0  21 208.534 49.8506  39
  -1   0 -21 162.234 46.7317  95
   1   0 -21 92.8397 44.8646  84
  -1   0 -21 214.189 53.9621  84
   1   0 -21 114.193 39.5887  95
  -1   0 -21 141.614 46.2360  81
   1   0 -21 156.722 46.2734  81
   1   0  21 81.2986 34.4099  62
   1   0 -21 119.229 45.0483  52
  -1   0 -22 575.736 59.4085  81
   1   0 -22 454.080 57.1826  84
   1   0  22 456.578 56.5419 114
  -1   0  22 474.223 60.4364 114
  -1   0 -22 430.153 55.4100  98
   1   0 -22 518.464 60.7000  98
   1   1 -22 980.053 79.2237  84
   1   1 -22 1010.57 74.4380  81
   1   1 -22 1145.76 83.4790  98
  -1  -1 -22 960.200 78.3861  98
   1  -1  22 997.039 73.0395 114
  -1   1  22 1095.04 82.2379 114
   1  -1  21 71.8740 37.3009  36
  -1   1  21 51.7854 32.6287  34
   1  -1  21 59.0083 38.6381 114
  -1   1  21 197.605 53.7816 114
  -1  -1 -21 84.5295 40.4199  98
  -1   1  21 85.9214 43.2308  39
   1   1 -21 125.835 41.3930  95
   1   1 -21 32.5659 36.2456  84
  -1  -1 -21 96.3994 41.3142  81
   1   1 -21 113.456 44.1259  81
   1  -1  21 69.1253 30.9276  62
   1   1 -21 126.834 39.5501  52
  -1   1  20 293.892 62.0930  36
   1  -1  20 284.122 61.4198  36
   1   1 -20 248.098 54.4583  23
   1  -1  20 412.170 64.2280 113
  -1   1  20 350.909 69.5572 114
   1  -1  20 276.063 60.6300 114
  -1  -1 -20 284.595 63.6631  98
  -1  -1 -20 347.950 61.3207  99
  -1   1  20 366.988 65.8078  39
   1   1 -20 235.842 53.8127  95
   1   1 -20 256.680 59.5929  84
  -1  -1 -20 291.169 68.4173  84
  -1  -1 -20 227.625 56.6671  81
   1  -1  20 236.256 47.7927  62
   1   1 -20 303.443 57.4174  56
  -1   1  20 257.347 51.3835  62
   1   1 -20 281.250 59.0632  55
   1   1 -20 242.839 55.7768  52
   1  -1  19 5131.37 213.291 113
  -1  -1 -19 5098.08 233.974  98
  -1  -1 -19 5028.44 223.489  99
  -1  -1 -19 5125.22 228.232  81
  -1  -1 -19 5415.28 242.364  84
  -1  -1 -19 4905.49 213.737  95
   1   1 -19 5030.06 220.506  84
   1   1 -19 5070.63 205.703  83
   1   1 -19 5287.33 217.367  52
   1   1 -19 5270.93 212.929  55
   1   1 -19 5448.89 217.063  56
  -1   1  19 5177.69 202.144  62
   1  -1  19 5055.44 192.961  62
  -1   1  19 5251.21 224.662  36
   1   1 -19 5359.25 217.144  23
   1  -1  19 4892.19 206.004  36
   1   1 -19 5029.56 207.596  21
   1   1 -18 8140.25 279.546  56
   1   1 -18 8094.15 284.905  52
   1   1 -18 8397.61 271.737  51
  -1  -1 -18 7835.19 276.936  56
  -1   1  18 8029.79 289.115  39
   1   1 -18 7651.72 267.745  83
  -1  -1 -18 7795.66 304.322  84
   1   1 -18 7963.21 286.238  84
  -1  -1 -18 7487.78 280.432  95
   1   1 -18 7519.05 265.387   4
  -1   1  18 7608.98 288.742  36
   1  -1  18 8115.29 279.579  33
   1   1 -18 8278.26 283.921  23
   1   1 -18 8022.65 277.291  18
   1   1 -18 8094.63 281.177  21
  -1  -1 -17 1226.95 110.332  51
   1  -1  17 1284.34 102.392  62
  -1   1  17 1508.82 114.703  62
   1   1 -17 1194.02 109.535  52
   1   1 -17 1271.70 111.951  56
  -1  -1 -17 1310.51 113.989  56
  -1   1  17 1414.04 111.139 103
  -1  -1 -17 1274.27 119.862  99
  -1  -1 -17 1380.58 126.382  98
  -1   1  17 1332.49 118.777  39
   1   1 -17 1251.04 103.660  51
   1   1 -17 1158.22 105.179  83
  -1  -1 -17 1193.96 116.252  81
  -1  -1 -17 1481.05 124.450  95
   1   1 -17 1170.11 106.217   4
   1   1 -17 1477.94 119.783  18
  -1   1  17 1331.19 119.645  36
   1  -1  17 1309.97 113.486  33
   1   1 -17 1229.99 112.135  23
   1   1 -17 1259.73 112.188  21
   1   1 -17 1392.48 116.108  22
  -1   1  16 7394.93 257.294  62
   1  -1  16 7675.69 250.028  62
  -1   1  16 7055.01 251.424 103
  -1  -1 -16 7585.21 295.549  84
  -1  -1 -16 7184.79 273.238  95
  -1  -1 -16 7249.74 281.389  81
   1   1 -16 7411.43 258.350  83
   1   1 -16 7766.82 275.208  18
   1   1 -16 7375.14 270.799  23
   1   1 -16 7512.91 267.380  22
   1   1 -16 7451.20 270.391  21
   1  -1  16 7460.65 257.586  39
   1   1 -16 7017.41 248.657  51
  -1   1  16 7580.45 280.137  39
  -1  -1 -15 2040.49 134.692  51
   1  -1  15 1947.99 124.276  39
   1   1 -15 2027.77 122.032  50
   1  -1  15 1744.74 120.821  38
  -1   1  15 1934.93 135.007  39
   1   1 -15 2177.62 129.813  51
   1   1 -15 1982.20 133.268  18
  -1  -1 -15 2262.44 147.155  83
  -1  -1 -15 1833.93 139.516  95
   1   1 -15 2011.89 126.073  83
  -1  -1 -15 1856.96 135.609  81
  -1  -1 -15 1869.51 142.995  84
   1   1 -15 1875.03 132.677  52
   1   1 -15 1911.63 131.285  56
   1  -1  15 1977.35 118.726  62
  -1  -1 -15 1993.03 132.078  56
  -1   1  15 1895.40 123.759  62
  -1  -1 -15 2019.98 127.134  52
   1  -1  15 1858.84 121.937  33
   1   1 -15 2099.84 138.015  22
  -1   1  15 1861.73 132.251  36
   1   1 -15 1741.48 126.431  23
  -1  -1 -15 1871.89 127.506  22
   1   1 -15 2080.98 137.313  21
  -1  -1 -14 3270.80 154.318  52
   1  -1  14 3283.31 148.837  62
   1   1 -14 3647.46 170.054  56
  -1   1  14 3807.02 167.521  62
  -1  -1 -14 3452.18 165.078  56
  -1   1  14 3490.56 154.244  44
   1  -1  14 3297.09 155.957  39
  -1   1  14 3518.72 171.207  39
   1   1 -14 3444.68 155.689  51
   1  -1  14 3249.28 158.431  38
  -1  -1 -14 3227.02 162.116  50
   1   1 -14 3405.49 149.246  50
  -1  -1 -14 3498.66 167.755  51
   1   1 -14 3356.39 168.938  18
  -1  -1 -14 3249.11 177.230  84
   1   1 -14 3260.49 155.444  83
   1  -1  14 3567.82 160.979  89
  -1  -1 -14 3256.58 167.627  95
  -1  -1 -14 3147.20 169.236  83
   1  -1  14 3129.32 135.321  74
   1   1 -14 3471.98 171.444  21
  -1   1  14 3329.11 169.395  36
  -1  -1 -14 3103.73 157.545  22
   1  -1  14 3379.54 160.654  33
   1   1 -14 3258.11 163.585  22
  -1  -1 -14 3548.08 144.126  37
   1  -1  13 25533.1 501.033  62
   1   1 -13 24128.9 521.163  65
  -1  -1 -13 24962.1 510.600  52
  -1  -1 -13 25532.4 525.204  56
  -1   1  13 25300.2 519.084  62
   1   1 -13 25385.6 523.038  56
   1  -1  13 25517.6 513.145  39
  -1   1  13 25203.8 533.473  39
  -1   1  13 26442.4 511.845  44
   1   1 -13 26067.7 508.944  51
  -1  -1 -13 25888.8 531.576  51
   1   1 -13 25507.3 495.618  50
  -1  -1 -13 24806.6 523.271  50
   1  -1  13 25807.5 520.120  38
   1   1 -13 25499.5 537.001  18
  -1   1  13 26532.8 502.092  88
  -1  -1 -13 25422.7 538.545  95
   1   1 -13 25628.9 509.933  83
  -1  -1 -13 26036.8 552.828  83
   1  -1  13 25032.8 508.234  89
  -1  -1 -13 25153.7 554.541  84
   1  -1  13 24716.5 478.857  74
   1  -1  13 25064.2 484.695  78
  -1  -1 -13 25454.4 504.928  23
  -1  -1 -13 25458.0 487.408  37
   1  -1  13 25195.0 512.622  33
  -1   1  13 25536.2 540.543  36
   1   1 -13 26847.3 506.185  24
   1   1 -12 2262.85 121.471  22
  -1  -1 -12 2396.13 124.451  22
  -1  -1 -12 2448.76 117.307  23
  -1  -1 -12 2506.22 115.937  21
   1  -1  12 2224.02 117.249  33
  -1   1  12 2794.05 137.917  36
  -1  -1 -12 2532.11 112.422  37
   1   1 -12 2672.08 137.218  21
   1   1 -12 2701.14 118.926  24
  -1   1  12 2375.07 123.414 113
   1  -1  12 2631.11 124.040  89
  -1   1  12 2692.78 118.860  88
  -1  -1 -12 2474.27 135.823  83
  -1  -1 -12 2646.47 134.131  95
  -1  -1 -12 2525.56 141.161  84
  -1  -1 -12 2434.05 119.531  52
  -1   1  12 2336.99 120.731  62
   1  -1  12 2336.39 114.083  62
   1   1 -12 2256.31 122.999  65
   1   1 -12 2250.72 120.216  56
  -1  -1 -12 2448.09 126.708  56
   1  -1  12 2382.22 108.267  78
  -1  -1 -12 2441.72 125.899  51
  -1   1  12 2519.30 130.469  39
   1   1 -12 2514.43 120.111  51
  -1  -1 -12 2533.61 126.734  50
   1   1 -12 2492.01 114.382  50
   1   1 -11 28932.0 521.352   1
  -1  -1 -11 27373.7 502.931  18
   1   1 -11 28575.8 547.990  18
  -1   1  11 27768.1 528.787  62
   1  -1  11 28448.2 492.692  63
  -1  -1 -11 27909.6 519.522  52
  -1   1  11 28831.9 523.194  60
   1  -1  11 28806.9 517.545  62
  -1  -1 -11 28209.3 534.697  56
   1   1 -11 28675.4 546.010  65
   1  -1  11 28236.1 519.586  39
  -1  -1 -11 28979.3 535.059  50
  -1  -1 -11 29181.7 538.410  51
  -1   1  11 27777.4 519.594  44
   1   1 -11 28669.2 517.265  51
   1   1 -11 28457.5 508.040  50
  -1  -1 -11 28697.6 559.037  83
  -1   1  11 28628.1 510.967  88
  -1  -1 -11 27865.8 558.651  84
   1  -1  11 28722.8 524.415  89
   1  -1  11 28980.2 505.441  78
   1  -1  11 27636.9 527.260  38
  -1  -1 -11 28691.8 508.209  37
   1   1 -11 29660.2 512.252  24
   1  -1  11 28750.6 530.352  32
  -1  -1 -11 28302.0 512.821  21
   1   1 -11 29551.6 540.358  22
  -1  -1 -11 29092.6 532.615  22
  -1  -1 -10 5486.99 156.730  18
   1   1 -10 5680.58 182.300  18
   1   1 -10 5695.87 166.665   1
  -1  -1 -10 5442.54 163.160  52
  -1  -1 -10 5238.45 170.780  56
   1   1 -10 5513.20 179.015  64
  -1   1  10 5748.47 170.720  60
   1  -1  10 5460.57 149.057  63
   1  -1  10 5754.14 167.997  61
  -1   1  10 5286.96 169.470  97
   1   1 -10 5688.22 164.335  51
   1  -1  10 4992.54 155.874  39
  -1  -1 -10 5151.35 167.626  50
  -1   1  10 5425.65 164.379  44
  -1   1  10 5418.78 174.698  39
  -1  -1 -10 5411.82 171.245  51
   1   1 -10 5590.40 158.234  50
  -1  -1 -10 5370.25 186.584  84
  -1   1  10 5760.09 172.901  87
   1  -1  10 5431.31 137.576  90
  -1   1  10 5526.02 148.436  89
  -1  -1 -10 5213.42 180.662  83
   1  -1  10 5330.22 155.369  78
  -1  -1 -10 5529.61 170.039  22
   1   1 -10 5515.98 173.009  22
   1  -1  10 5581.32 169.597  32
  -1  -1 -10 5612.40 161.285  21
   1   1 -10 5498.53 156.757  24
  -1  -1 -10 5784.06 161.656  37
   1  -1   9 28610.5 496.278  32
   1   1  -9 28744.2 502.108  22
  -1  -1  -9 28631.1 481.099  21
   1   1  -9 29310.3 479.334  24
  -1  -1  -9 28280.3 496.997  22
   1   1  -9 28797.0 489.620   1
  -1  -1  -9 28168.0 476.076  18
   1   1  -9 28434.4 463.862   6
   1  -1   9 28656.6 458.790  17
   1  -1   9 28121.4 468.124 112
  -1  -1  -9 28291.0 478.775 102
  -1   1   9 28392.7 504.599  97
  -1   1   9 28062.4 492.433  44
  -1  -1  -9 28512.0 500.693  50
   1   1  -9 29815.4 481.951  50
  -1   1   9 28175.1 508.081  39
  -1  -1  -9 29056.6 503.899  51
   1  -1   9 28426.6 485.041  39
   1  -1   9 28684.9 466.225  47
   1  -1   9 28046.2 492.864  89
   1  -1   9 28609.8 470.491  91
  -1   1   9 28123.8 480.188  88
   1  -1   9 29595.5 460.441  90
  -1   1   9 28221.1 496.372  87
  -1  -1  -9 29608.0 530.259  84
  -1   1   9 28210.4 465.329  89
  -1   1   9 27799.9 515.410  85
  -1   1   9 28329.0 494.724  75
   1  -1   9 28628.5 481.946  78
   1   1  -9 27546.6 492.077  73
   1   1  -9 27746.1 446.815  57
   1  -1   9 28634.9 488.873  62
   1   1  -9 28223.7 515.069  65
   1  -1   9 29610.7 491.982  61
  -1   1   9 27771.9 501.030  62
   1  -1   9 29249.4 473.337  63
  -1  -1  -9 28289.6 509.446  67
  -1  -1  -9 28705.5 500.089  56
   1  -1   8 9231.10 205.113  32
  -1  -1  -8 9162.57 192.195  21
  -1  -1  -8 8487.31 202.763  24
  -1   1   8 8671.12 162.641  25
   1   1  -8 8644.55 203.587  22
   1   1  -8 8781.55 188.753  24
  -1  -1  -8 8628.79 200.093  22
  -1   1   8 8235.60 151.794   3
   1   1  -8 8333.72 181.317   6
   1  -1   8 8592.68 194.413   3
   1  -1   8 8917.02 172.829   2
   1   1  -8 8302.04 168.065  10
   1  -1   8 8938.75 180.731  17
   1   1  -8 8163.36 191.831   1
  -1  -1  -8 9055.29 188.841  18
   1   1  -8 8430.82 169.105  16
   1  -1   8 9237.77 186.423 112
  -1   1   8 8718.72 211.847  97
   1   1  -8 8151.94 168.726  96
  -1  -1  -8 8419.62 190.455 102
  -1  -1  -8 8726.61 204.590  50
   1  -1   8 8750.51 192.929  39
   1   1  -8 8319.50 186.819  50
  -1   1   8 8873.69 210.005  39
  -1  -1  -8 9090.34 208.081  51
   1  -1   8 9031.82 181.767  47
   1  -1   8 8797.23 201.956  89
  -1   1   8 8675.12 216.575  85
  -1   1   8 8729.67 180.534  89
   1  -1   8 9016.15 208.388  88
   1   1  -8 8374.32 170.381  82
  -1  -1  -8 8228.26 220.047  83
  -1   1   8 8423.59 190.246  88
   1  -1   8 8793.63 187.697  91
   1  -1   8 9099.04 181.639  90
   1   1  -8 8443.41 202.926  73
  -1   1   8 8567.06 199.516  75
   1  -1   8 9280.38 168.570  60
  -1  -1  -8 8862.44 212.276  67
  -1  -1  -8 8386.38 150.208  65
   1  -1   8 8830.70 189.963  63
   1   1  -8 8478.63 209.073  64
  -1   1   8 8918.33 206.353  62
   1   1  -8 8526.41 166.128  57
  -1  -1  -8 8551.20 202.221  56
   1  -1   8 9086.54 153.942  66
   1  -1   8 8971.30 198.839  62
  -1  -1  -7 10439.3 206.495  21
   1   1  -7 11369.1 212.827  24
   1  -1   7 11529.2 196.011  27
  -1  -1  -7 11363.0 228.410  24
  -1  -1  -7 10938.6 221.631  22
  -1   1   7 11093.7 184.583  25
   1   1  -7 11259.0 227.123  22
   1   1  -7 10489.3 211.047  27
   1   1  -7 11053.0 196.726  10
   1  -1   7 10970.5 166.977   5
   1  -1   7 11418.1 219.086   3
  -1  -1  -7 10879.9 211.021   7
   1  -1   7 11346.8 206.490  17
   1  -1   7 11064.0 200.535   2
   1   1  -7 10909.5 191.134  16
  -1  -1  -7 11006.4 205.562  18
  -1  -1  -7 11156.3 240.157  14
   1  -1   7 11300.6 173.015  12
   1   1  -7 10556.6 216.794   1
  -1   1   7 10525.7 174.765   3
  -1   1   7 11268.0 218.420   1
  -1  -1  -7 10608.8 169.724 106
  -1  -1  -7 10572.8 170.652 107
   1  -1   7 11593.1 208.158 112
   1   1  -7 11389.3 196.716  96
  -1  -1  -7 10847.1 214.158 102
  -1   1   7 11353.4 240.967  97
   1  -1   7 10864.1 182.059 100
  -1  -1  -7 11185.3 227.259  50
   1  -1   7 10741.9 209.914  39
   1  -1   7 11389.9 201.945  47
   1  -1   7 11641.6 224.885  45
  -1   1   7 11073.2 212.359  48
  -1  -1  -7 11027.9 181.731  40
   1  -1   7 11304.1 206.182  90
  -1  -1  -7 11191.9 244.391  83
  -1   1   7 11202.4 202.250  89
  -1   1   7 11335.5 226.240  87
  -1   1   7 11345.2 240.690  85
  -1   1   7 11051.3 212.482  88
   1  -1   7 10873.9 211.478  91
  -1  -1  -7 11300.3 245.547  84
   1  -1   7 10952.3 224.902  89
   1  -1   7 11285.3 229.987  88
  -1   1   7 9948.32 162.282  90
   1   1  -7 11053.1 232.397  73
  -1   1   7 10856.4 177.171  78
  -1   1   7 10685.6 242.353  76
   1  -1   7 11055.6 184.790  77
  -1   1   7 10840.4 176.462  72
   1  -1   7 11050.0 218.643  78
  -1   1   7 11511.9 235.903  64
  -1  -1  -7 10823.7 172.411  65
  -1   1   7 10824.8 166.346  59
   1  -1   7 11237.9 213.904  63
   1   1  -7 11580.0 190.380  57
  -1   1   7 11102.2 228.531  60
  -1   1   7 10896.6 226.418  62
  -1  -1  -7 10923.3 232.014  67
   1   1  -7 11039.7 235.550  64
   1  -1   7 11702.1 186.146  66
   1  -1   7 11426.0 216.955  61
   1  -1   6 24910.1 369.467  27
  -1  -1  -6 24848.4 383.771  21
  -1  -1  -6 25745.0 400.272  22
  -1   1   6 24154.0 358.710  25
   1  -1   6 24594.3 399.401  32
   1   1  -6 25566.4 389.285  24
  -1  -1  -6 24667.3 406.571  24
  -1  -1  -6 25247.0 395.704  31
   1  -1   6 25114.5 397.479   3
  -1  -1  -6 25094.3 389.557   7
  -1   1   6 23824.3 351.705   3
  -1  -1  -6 25271.9 381.130  18
   1   1  -6 25276.0 380.640  10
   1   1  -6 25311.9 383.960  12
   1   1  -6 24791.1 394.930   1
  -1  -1  -6 25890.5 422.953  14
  -1  -1  -6 25285.6 419.295   9
  -1   1   6 25913.3 396.744   1
   1  -1   6 24161.4 349.070  12
   1  -1   6 24977.2 381.968   2
   1  -1   6 25268.9 393.266  15
   1   1  -6 24744.6 348.360   5
   1  -1   6 24373.1 355.374   5
   1  -1   6 24833.8 386.660  17
  -1   1   6 24925.7 366.803  16
  -1  -1  -6 25629.6 360.984 106
  -1  -1  -6 25378.9 362.272 107
  -1   1   6 24845.1 422.554  97
  -1  -1  -6 25153.3 362.525 105
  -1  -1  -6 24202.2 395.616 102
   1   1  -6 25100.6 375.296  96
   1  -1   6 24898.2 364.949 100
  -1  -1  -6 25995.2 407.671  51
  -1   1   6 24404.5 392.170  48
  -1  -1  -6 25462.4 366.931  40
   1  -1   6 24624.6 373.922  47
   1  -1   6 25136.2 399.298  45
  -1   1   6 24968.6 390.479  88
  -1   1   6 24808.7 418.560  85
  -1  -1  -6 26052.6 426.648  83
  -1   1   6 24795.2 400.871  86
   1  -1   6 24995.5 407.806  88
  -1  -1  -6 24864.6 424.438  84
   1  -1   6 24727.5 402.837  89
  -1   1   6 24807.4 404.405  87
   1  -1   6 24978.8 392.198  91
  -1   1   6 24470.6 351.732  72
  -1   1   6 25727.9 401.896  75
  -1   1   6 24186.6 421.716  76
  -1   1   6 23538.9 352.734  78
   1  -1   6 24609.3 398.218  78
   1   1  -6 25236.1 416.289  73
  -1   1   6 24893.0 354.010  59
   1  -1   6 25558.0 369.681  66
  -1  -1  -6 24846.7 346.758  65
   1   1  -6 24788.5 364.557  57
   1   1  -6 24538.8 412.102  64
   1  -1   6 24738.6 394.840  63
  -1   1   6 25389.3 406.498  62
  -1   1   6 24410.5 412.678  64
  -1   1   6 23111.3 338.475  58
  -1  -1  -6 25942.9 413.258  67
  -1   1   6 25124.9 408.497  60
  -1  -1  -6 24997.6 402.206  56
   1  -1   6 25150.7 391.492  61
  -1  -1  -5 370.010 30.2460  22
   1   1  -5 276.427 18.3887  25
  -1  -1  -5 311.623 31.1558  24
   1  -1   5 446.718 24.7219  27
  -1  -1  -5 344.249 30.3781  31
  -1   1   5 272.028 17.6330  25
   1  -1   5 272.648 28.9011  28
  -1   1   5 316.439 34.1026  36
  -1   1   5 274.474 25.4029  24
   1   1  -5 274.908 27.3022  12
   1  -1   5 314.629 22.6907   5
   1   1  -5 304.481 20.9878   5
   1  -1   5 552.288 37.4756   3
  -1  -1  -5 271.342 35.0010   9
   1   1  -5 281.822 28.8057   1
   1  -1   5 331.841 16.9155   6
   1  -1   5 299.926 29.9290  17
  -1   1   5 277.617 19.7830  16
  -1   1   5 291.402 29.3971   1
  -1  -1  -5 259.703 25.5477   7
  -1  -1  -5 369.458 29.6430   8
   1   1  -5 270.116 21.1742  16
  -1   1   5 256.689 15.4990   3
  -1  -1  -5 269.546 22.8126  18
  -1   1   5 385.174 17.9305   2
  -1  -1  -5 380.211 37.3219  14
  -1   1   5 341.681 15.3863  17
   1   1  -5 284.836 18.7601   3
  -1   1   5 305.771 30.4115 113
  -1  -1  -5 272.872 21.3781 107
  -1   1   5 294.542 36.6126  97
   1  -1   5 259.182 20.4734 100
  -1  -1  -5 272.435 27.3031 101
  -1  -1  -5 280.254 21.1078 106
  -1  -1  -5 252.478 29.1381 102
  -1  -1  -5 283.949 31.9604  51
  -1  -1  -5 284.895 21.3292  40
   1  -1   5 271.156 30.1759  46
   1  -1   5 370.535 33.2032  45
  -1  -1  -5 275.427 31.9031  50
   1   1  -5 229.466 9.33631  49
  -1   1   5 336.848 33.6438  48
  -1   1   5 276.925 35.7161  85
  -1  -1  -5 272.789 32.9736  95
   1  -1   5 260.017 32.8355  88
  -1   1   5 242.586 32.8647  87
  -1  -1  -5 279.004 34.9521  83
  -1   1   5 303.516 39.3171  93
   1  -1   5 538.924 37.7992  91
   1  -1   5 270.226 32.5192  89
  -1  -1  -5 491.225 41.3853  84
  -1   1   5 310.205 15.3450  72
  -1   1   5 281.538 38.4112  76
  -1   1   5 257.850 31.2993  75
   1  -1   5 239.555 31.9147  78
   1   1  -5 238.561 31.8632  73
  -1   1   5 296.446 25.8013  73
   1   1  -5 261.108 14.3200  77
  -1  -1  -5 293.517 32.4061  67
  -1  -1  -5 298.900 30.4801  56
  -1   1   5 245.456 32.0431  64
   1   1  -5 286.549 33.6416  64
  -1  -1  -5 265.554 11.4495  65
   1   1  -5 288.357 19.9088  57
   1  -1   5 314.214 29.5098  61
   1  -1   5 273.968 30.5245  63
  -1   1   5 410.359 23.2044  59
  -1   1   5 306.783 31.2112  62
   1   1  -5 261.287 18.1463  63
   1  -1   4 90221.2 1265.69  26
  -1   1   4 93603.8 1251.23  24
  -1   1   4 91047.7 1278.79  36
  -1  -1  -4 90765.7 1268.05  24
  -1  -1  -4 89966.5 1242.49  21
   1   1  -4 91240.7 1230.89  25
   1  -1   4 89432.9 1266.35  28
  -1  -1  -4 91516.8 1264.22  31
  -1  -1  -4 91965.4 1241.83  20
   1  -1   4 89719.5 1245.16   5
   1   1  -4 91991.4 1231.05   3
   1  -1   4 91655.8 1267.20   3
  -1  -1  -4 88892.6 1282.23   9
   1  -1   4 88077.3 1261.71  13
  -1   1   4 90590.6 1256.13   1
  -1  -1  -4 91440.1 1256.21   8
  -1  -1  -4 90394.5 1281.00  14
   1   1  -4 89324.1 1237.48  16
  -1   1   4 87702.4 1234.51   2
   1  -1   4 91252.4 1256.30  15
   1  -1   4 88411.6 1227.58   6
   1  -1   4 90989.1 1262.42   2
  -1  -1  -4 90726.5 1268.38  11
  -1   1   4 85188.4 1231.47  16
  -1  -1  -4 91929.5 1257.14   7
   1   1  -4 90481.4 1256.96   1
  -1   1   4 91980.4 1230.86  17
   1  -1   4 91489.0 1264.42  17
  -1   1   4 88356.9 1263.15 113
  -1  -1  -4 90933.1 1249.26 106
  -1  -1  -4 91054.6 1267.44 102
  -1  -1  -4 91301.1 1260.08 101
  -1   1   4 91770.7 1270.66  48
   1  -1   4 89697.2 1265.95  46
  -1  -1  -4 92190.7 1267.62  51
   1  -1   4 90572.4 1264.40  45
  -1  -1  -4 91354.4 1250.59  40
  -1  -1  -4 91696.4 1269.42  50
  -1  -1  -4 90623.0 1278.05  95
  -1   1   4 90522.1 1236.11  90
   1  -1   4 90596.3 1271.02  88
  -1  -1  -4 95354.6 1284.94  81
  -1  -1  -4 93449.0 1288.36  84
  -1   1   4 93768.7 1281.81  85
   1  -1   4 91966.5 1263.41  90
   1  -1   4 90220.4 1268.55  89
  -1   1   4 91794.8 1265.25  87
  -1   1   4 89385.2 1288.90  93
  -1  -1  -4 91565.4 1289.83  83
  -1   1   4 91925.7 1263.41  86
   1  -1   4 91204.8 1266.11  91
   1   1  -4 89719.6 1287.58  73
  -1  -1  -4 91577.4 1280.42  68
  -1  -1  -4 92328.0 1247.95  71
   1  -1   4 90685.6 1267.42  78
  -1   1   4 90382.5 1259.04  73
  -1   1   4 90469.6 1285.26  76
  -1   1   4 91030.8 1262.53  75
  -1   1   4 88832.3 1276.27  60
   1   1  -4 91599.5 1276.25  64
   1   1  -4 90919.3 1223.80  59
   1   1  -4 91568.7 1234.35  63
  -1   1   4 91063.3 1276.26  64
  -1  -1  -4 90559.9 1261.19  56
   1  -1   4 91073.5 1255.76  61
   1  -1   4 91329.9 1267.23  63
  -1   1   4 88925.0 1232.18  57
  -1   1   4 90759.8 1271.90  62
  -1  -1  -4 90820.5 1277.56  67
  -1   1   3 24585.7 369.163  22
  -1  -1  -3 24752.2 357.897  22
   1  -1   3 23371.6 369.631  26
  -1   1   3 24576.2 352.825  24
   1  -1   3 24113.0 370.062  28
  -1  -1  -3 24477.8 368.347  31
  -1  -1  -3 24849.9 349.006  20
  -1   1   3 23979.6 382.599  36
  -1  -1  -3 23705.5 342.026  21
   1  -1   3 23951.0 358.991   5
   1  -1   3 24721.4 369.844   2
   1  -1   3 23964.8 361.302   9
   1  -1   3 23963.4 368.997   3
   1  -1   3 23976.4 369.742  17
  -1   1   3 24562.6 377.996  18
  -1  -1  -3 24402.1 362.698   8
   1  -1   3 24039.5 360.499  15
  -1  -1  -3 23241.4 339.153  18
  -1   1   3 23905.0 357.016   1
  -1  -1  -3 24348.8 382.996  14
  -1  -1  -3 24613.3 362.554   7
  -1   1   3 24465.0 346.981  17
  -1   1   3 24278.6 367.591 113
  -1  -1  -3 23569.0 379.710  98
  -1  -1  -3 24599.1 362.351 106
  -1  -1  -3 23027.4 369.001 102
  -1  -1  -3 24516.4 366.243 101
  -1  -1  -3 24694.5 369.887  50
   1  -1   3 24850.7 370.137  45
   1  -1   3 24577.3 370.407  46
  -1  -1  -3 24454.6 367.123  51
  -1  -1  -3 24092.0 361.607  40
  -1   1   3 24245.1 373.414  48
  -1   1   3 25491.7 380.268  85
   1  -1   3 24448.0 370.962  91
   1  -1   3 24055.1 369.000  89
  -1   1   3 23983.7 349.279  90
  -1   1   3 24770.7 388.463  93
  -1  -1  -3 24659.2 387.222  84
  -1  -1  -3 25168.9 385.420  81
  -1   1   3 24860.2 363.000  86
  -1  -1  -3 23597.3 379.393  95
  -1   1   3 23867.9 389.645  94
   1  -1   3 24002.1 368.369  90
  -1  -1  -3 24152.9 360.529  70
   1   1  -3 24749.9 388.645  73
  -1  -1  -3 24240.9 361.416  71
   1   1  -3 24045.1 359.060  74
   1  -1   3 23834.0 369.358  78
  -1  -1  -3 24535.1 379.810  68
  -1   1   3 24135.7 367.102  73
  -1   1   3 24752.3 383.266  76
  -1   1   3 24908.6 376.249  62
  -1   1   3 24525.6 376.973  60
   1   1  -3 24760.2 375.220  64
  -1   1   3 24232.8 381.220  65
  -1  -1  -3 24051.8 349.801  52
  -1   1   3 24574.1 375.233  64
  -1  -1  -3 24852.2 361.724  56
   1  -1   3 22561.8 369.982  63
  -1  -1  -2 33731.2 463.349  23
  -1   1   2 33837.2 500.326  21
   1  -1   2 33876.1 496.025  26
  -1  -1  -2 34351.2 467.750  19
  -1   1   2 34410.2 491.765  22
  -1   1   2 34046.4 505.941  36
   1  -1   2 34150.4 494.500  29
   1  -1   2 34381.3 493.588   3
   1  -1   2 34750.5 488.283   9
   1  -1   2 34143.1 491.331   5
   1  -1   2 34599.5 493.990  13
   1  -1   2 34336.5 490.783  14
  -1  -1  -2 34049.1 490.805   8
   1  -1   2 34354.5 498.741  11
  -1   1   2 34144.9 481.246  17
   1  -1   2 34471.8 497.622   2
  -1   1   2 34511.3 501.518  18
   1  -1   2 33570.3 496.299  17
  -1   1   2 33783.0 493.447 113
  -1  -1  -2 34537.0 512.802  99
  -1  -1  -2 34222.1 507.772  98
  -1  -1  -2 34609.7 490.647 103
  -1  -1  -2 33542.5 495.673 102
  -1  -1  -2 34571.8 494.014 101
  -1   1   2 33140.6 499.453  48
   1  -1   2 34219.4 497.356  46
  -1  -1  -2 34888.4 489.600  51
  -1  -1  -2 34830.2 493.594  50
   1  -1   2 33928.9 484.717  48
  -1  -1  -2 34146.4 493.282  40
  -1  -1  -2 33947.4 498.866  41
  -1   1   2 32958.3 475.806  50
   1  -1   2 34095.7 491.957  89
  -1  -1  -2 35504.9 514.832  84
   1  -1   2 33838.7 495.817  91
  -1  -1  -2 35457.7 512.604  81
  -1  -1  -2 34534.8 506.747  95
  -1   1   2 33425.5 482.319  90
  -1   1   2 33586.7 509.409  93
  -1   1   2 34072.2 513.348  94
   1  -1   2 32807.9 496.387  90
   1  -1   2 33800.8 493.858  78
   1   1  -2 33310.6 477.767  75
  -1  -1  -2 34438.2 493.135  70
   1   1  -2 36547.2 516.603  73
  -1  -1  -2 34060.9 485.969  79
  -1  -1  -2 34248.5 493.858  71
  -1  -1  -2 34392.6 494.925  80
  -1  -1  -2 34559.4 506.800  68
   1  -1   2 33724.2 497.991  54
   1  -1   2 34122.8 496.335  63
  -1  -1  -2 34365.9 471.175  52
   1  -1   2 34179.2 497.148  53
  -1   1   2 33729.4 488.052  59
  -1  -1  -2 34712.5 482.856  56
  -1   1   2 31700.2 504.786  65
  -1   1   2 33067.2 499.675  60
  -1   1   2 34036.2 502.155  62
   1  -1   2 34604.5 472.429  67
  -1   1   1 170697. 2241.30  22
   1  -1   1 168208. 2248.00  29
  -1   1   1 169779. 2250.05  21
  -1   1   1 157943. 2235.02  26
   1  -1   1 159721. 2252.63  20
  -1   1   1 155649. 2255.81  34
  -1   1   1 169704. 2250.46  23
  -1   1   1 165098. 2257.44  19
  -1   1   1 155855. 2237.94  17
   1  -1   1 164303. 2251.43   8
   1  -1   1 159525. 2247.76   2
  -1   1   1 170624. 2251.21  18
   1  -1   1 161033. 2246.11  17
  -1   1   1 164385. 2252.97   4
   1  -1   1 157584. 2240.02   3
   1  -1   1 174990. 2245.53  14
   1  -1   1 161469. 2246.62   5
  -1   1   1 162818. 2227.13   3
   1  -1   1 170569. 2253.28  11
  -1  -1  -1 174912. 2261.08 114
  -1  -1  -1 170640. 2248.51 103
  -1  -1  -1 169394. 2260.81  98
  -1  -1  -1 172232. 2267.31  99
  -1   1   1 162960. 2249.95  48
  -1  -1  -1 171522. 2249.89  40
  -1  -1  -1 168701. 2253.35  41
  -1  -1  -1 172904. 2268.22  81
  -1   1   1 172741. 2264.87  94
  -1   1   1 157699. 2239.41  90
   1  -1   1 160203. 2245.77  90
   1  -1   1 159961. 2243.97  91
  -1  -1  -1 167978. 2251.31  72
  -1  -1  -1 171483. 2246.65  79
  -1  -1  -1 167749. 2249.45  70
   1   1  -1 169835. 2264.27  73
   1  -1   1 161447. 2241.75  78
  -1  -1  -1 173991. 2253.53  80
  -1   1   1 167733. 2264.54  80
  -1  -1  -1 165270. 2248.37  69
  -1  -1  -1 166792. 2249.24  71
  -1  -1  -1 174115. 2255.76  73
  -1   1   1 171539. 2265.01  79
  -1   1   1 169977. 2257.48  65
   1  -1   1 161567. 2252.08  53
  -1   1   1 172597. 2238.39  56
   1  -1   1 159963. 2243.01  63
   1  -1   1 164686. 2253.04  54
  -1   1   1 158761. 2244.73  59
  -1  -1   0 36458.0 529.661  35
   1  -1   0 38436.7 540.214  20
  -1  -1   0 35893.7 503.171  29
  -1   1   0 38762.4 530.902  21
  -1   1   0 35300.4 541.338  20
  -1   1   0 36800.3 539.026  34
  -1   1   0 37576.3 526.465  26
  -1   1   0 37003.7 531.559  23
  -1   1   0 36514.8 536.955  19
   1  -1   0 35946.6 533.533   5
  -1   1   0 37753.7 533.732   4
   1  -1   0 37821.1 534.240   4
   1  -1   0 37684.2 530.646   2
   1  -1   0 36239.2 536.940   7
  -1   1   0 37203.0 539.880   8
  -1   1   0 38199.4 529.392  17
  -1   1   0 38334.0 520.529   3
   1  -1   0 36684.4 528.176  17
  -1  -1   0 36106.5 546.166 113
  -1  -1   0 36381.5 542.360 114
  -1  -1   0 37485.3 535.270 103
  -1  -1   0 37158.2 549.012  99
   1   1   0 37426.3 525.226 102
  -1  -1   0 38612.8 534.367 104
  -1  -1   0 37730.0 543.439  98
  -1  -1   0 38135.4 539.126  97
  -1  -1   0 35864.9 534.295  41
  -1  -1   0 37648.8 534.354  40
   1  -1   0 37349.9 530.089  92
   1  -1   0 36628.1 524.587  91
  -1   1   0 37830.4 529.696  90
   1  -1   0 37218.8 528.121  90
  -1   1   0 38071.3 545.345  80
  -1  -1   0 36648.4 534.889  72
  -1   1   0 37251.0 543.505  79
   1  -1   0 38498.7 534.168  77
  -1  -1   0 37928.6 543.164  73
   1  -1   0 37227.9 520.667  78
  -1   1   0 37825.3 531.896  68
   1  -1   0 39666.2 529.790  68
  -1  -1   0 37039.9 533.371  69
  -1  -1   0 37131.8 534.045  71
  -1  -1   0 37354.9 534.243  70
   1  -1   0 35195.2 520.635  63
   1  -1   0 38101.2 533.055  55
  -1   1   0 36878.2 531.248  59
   1  -1   0 36857.6 539.779  54
  -1   1   0 36630.8 525.669  52
   1  -1   0 37072.2 538.282  53
  -1   1  -1 168442. 2249.81  35
  -1   1  -1 168967. 2256.03  20
   1  -1  -1 170835. 2258.10  20
  -1   1  -1 157342. 2239.46  25
   1   1   1 164060. 2225.94  19
  -1  -1   1 175502. 2246.85  34
   1  -1  -1 162581. 2255.56  19
   1   1   1 167988. 2221.96  22
   1   1   1 170996. 2233.90  20
   1   1   1 170929. 2234.92  24
   1  -1  -1 164556. 2249.10  21
  -1   1  -1 157560. 2242.91  26
   1  -1  -1 167514. 2250.14  23
   1  -1  -1 162449. 2247.73   5
  -1   1  -1 156898. 2240.42   3
  -1   1  -1 160151. 2245.29   4
   1   1   1 169121. 2245.97   7
   1  -1  -1 164250. 2248.12  12
   1  -1  -1 165847. 2240.56   2
  -1   1  -1 161954. 2254.89   7
   1  -1  -1 170225. 2252.93   4
  -1   1  -1 159510. 2253.67   8
   1  -1  -1 156214. 2235.18  17
  -1   1  -1 166044. 2248.98   2
  -1  -1   1 171307. 2261.81 114
  -1  -1   1 173893. 2266.85 113
  -1  -1   1 167935. 2237.57 108
  -1  -1   1 167338. 2254.45 112
  -1  -1   1 169372. 2246.64 110
  -1  -1   1 169520. 2247.23 109
  -1  -1   1 174696. 2255.89 103
   1   1   1 162700. 2243.44 102
  -1  -1   1 165812. 2263.23  97
  -1   1  -1 155544. 2243.04  49
  -1  -1   1 165724. 2248.12  41
  -1  -1   1 162248. 2248.70  40
   1   1   1 168653. 2235.70  50
   1  -1  -1 161521. 2232.98  91
  -1   1  -1 166242. 2258.32  95
   1  -1  -1 161013. 2240.25  92
  -1   1  -1 173774. 2257.75  81
  -1   1  -1 161475. 2245.38  90
  -1   1  -1 163739. 2248.37  68
  -1  -1   1 158213. 2246.24  69
   1   1   1 165730. 2228.96  75
  -1  -1   1 172155. 2250.15  72
  -1  -1   1 159335. 2247.26  71
   1  -1  -1 158285. 2244.82  77
   1   1   1 175025. 2257.78  68
  -1  -1   1 165957. 2247.64  70
  -1  -1   1 167940. 2263.74  73
   1  -1  -1 164962. 2241.67  68
   1   1   1 171684. 2231.47  65
   1   1   1 168993. 2225.81  56
  -1   1  -1 161299. 2245.71  59
  -1   1  -1 162613. 2244.86  58
   1  -1  -1 163386. 2245.08  52
   1  -1  -1 168908. 2251.92  55
  -1   1  -2 33333.2 489.944  26
  -1   1  -2 34948.8 499.169  20
   1  -1  -2 34532.4 497.909  18
   1  -1  -2 34103.0 502.168  19
  -1  -1   2 34114.5 490.281  36
   1   1   2 33782.2 472.236  22
   1   1   2 33583.8 483.775  24
   1  -1  -2 32730.2 496.359  23
  -1   1  -2 33573.7 498.933   7
   1   1   2 33428.7 482.272   7
   1  -1  -2 33325.1 493.386  12
  -1   1  -2 34003.0 487.779  16
   1   1   2 33929.9 497.617  14
   1  -1  -2 32290.2 487.694   5
  -1   1  -2 33523.5 498.124   8
  -1   1  -2 32004.4 499.190  11
  -1   1  -2 33748.5 494.231  14
   1  -1  -2 33488.5 498.697   4
  -1   1  -2 34453.3 490.538   3
   1   1   2 34510.7 488.135  16
   1   1   2 34063.3 481.693   1
   1   1   2 33534.2 497.961   9
   1   1   2 33690.1 488.633  11
  -1  -1   2 34101.7 504.578 112
  -1  -1   2 33395.5 488.073 109
  -1  -1   2 34023.0 506.858 114
  -1  -1   2 34298.3 492.539 110
  -1  -1   2 33979.4 508.712 113
  -1  -1   2 34289.3 479.025 108
  -1  -1   2 32840.3 498.159 103
  -1  -1   2 33630.0 511.703  97
   1   1   2 34090.5 489.368 102
  -1   1  -2 33619.1 490.903  49
  -1  -1   2 34992.4 504.682  39
  -1  -1   2 33999.8 490.934  40
  -1   1  -2 32703.0 499.526  81
  -1   1  -2 33475.6 503.013  95
   1   1   2 34027.7 481.786  86
   1  -1  -2 33498.0 480.056  92
  -1   1  -2 33934.9 498.298  84
   1   1   2 32806.3 496.076  68
  -1  -1   2 35962.1 489.999  70
   1   1   2 33643.6 481.816  75
  -1  -1   2 34429.2 489.271  71
  -1  -1   2 34969.4 511.454  73
  -1  -1   2 34897.7 492.621  72
   1  -1  -2 33344.1 484.003  77
   1  -1  -2 33037.1 493.336  52
   1   1   2 33520.2 472.266  54
  -1   1  -2 33704.1 490.797  58
   1   1   2 35228.9 496.646  67
  -1   1  -2 33912.4 489.399  59
   1  -1  -2 32859.4 486.769  56
   1   1   2 32545.5 468.542  53
   1  -1  -3 24074.0 379.735  23
  -1  -1   3 23844.6 332.990  37
   1   1   3 24527.7 359.238  32
  -1   1  -3 24672.1 370.975  25
   1  -1  -3 23705.6 365.067  30
  -1  -1   3 25094.0 371.912  36
   1  -1  -3 24301.1 380.423  21
   1  -1  -3 24182.3 382.383  19
   1   1   3 24450.0 368.950  24
   1  -1  -3 24205.4 373.539  10
  -1   1  -3 24162.6 377.194   8
  -1   1  -3 24207.3 372.550   9
   1  -1  -3 24724.5 375.256  12
   1   1   3 24612.2 374.284  14
   1   1   3 24190.1 365.608   1
  -1   1  -3 24410.3 377.915   7
   1   1   3 24719.5 364.841  11
  -1   1  -3 24271.1 371.545   3
   1   1   3 24284.5 368.869  16
   1   1   3 24828.3 375.037   9
  -1   1  -3 24678.7 375.345  14
   1  -1  -3 25370.6 382.013  18
  -1   1  -3 23772.8 377.825  13
   1  -1  -3 23843.7 362.957   5
  -1  -1   3 24392.7 356.302 108
  -1  -1   3 24198.4 373.196 110
  -1  -1   3 24773.4 362.833 109
  -1  -1   3 24816.1 355.132 111
  -1  -1   3 24631.8 388.040 112
  -1  -1   3 25203.3 389.796 113
  -1  -1   3 24382.4 362.395 106
   1  -1  -3 24208.9 372.811  96
  -1  -1   3 25083.6 395.964  97
  -1  -1   3 24551.2 384.241  39
   1  -1  -3 24278.1 362.607  51
  -1   1  -3 24023.1 370.544  49
   1   1   3 24581.9 370.311  46
  -1  -1   3 23928.8 379.491  44
   1   1   3 23989.3 366.909  86
   1   1   3 23690.6 356.760  85
  -1   1  -3 23656.7 381.139  95
   1   1   3 23965.3 367.438  87
  -1   1  -3 25252.4 380.595  84
  -1  -1   3 24562.6 361.753  70
   1  -1  -3 24424.2 358.054  77
  -1  -1   3 24484.3 361.914  71
   1   1   3 23856.2 367.783  75
  -1  -1   3 24781.3 368.463  72
   1   1   3 24161.1 348.251  64
   1  -1  -3 25015.3 382.431  65
  -1   1  -3 24233.0 366.066  59
   1   1   3 24060.4 370.548  67
  -1  -1   3 24709.3 354.599  62
   1  -1  -3 24396.5 377.891  52
   1  -1  -3 23952.0 352.350  66
  -1   1  -3 24064.5 369.183  58
   1  -1  -3 24672.6 370.064  56
   1  -1  -4 86456.4 1269.56  27
  -1   1  -4 90172.6 1268.06  25
   1   1   4 93243.5 1268.23  25
  -1  -1   4 92256.1 1269.81  33
   1   1   4 92741.1 1268.71  24
   1  -1  -4 90724.0 1272.69  22
   1  -1  -4 88573.9 1259.47  30
   1  -1  -4 91705.4 1281.55  21
   1   1   4 90167.8 1258.56  32
  -1   1  -4 92040.5 1278.29  13
  -1   1  -4 90389.6 1269.34   3
   1  -1  -4 92734.9 1282.68  18
  -1   1  -4 89772.8 1275.26  14
   1   1   4 88940.4 1265.62   1
   1  -1  -4 91740.0 1270.23  12
  -1   1  -4 89266.5 1268.90  16
   1   1   4 91468.4 1267.62  13
  -1   1  -4 91928.1 1265.25   1
   1   1   4 92509.4 1268.91   9
   1  -1  -4 90213.1 1266.72  10
  -1   1  -4 90493.9 1271.61   9
  -1  -1   4 91062.8 1287.96 112
  -1  -1   4 90935.8 1269.82 110
  -1  -1   4 91813.5 1287.60 113
  -1  -1   4 90788.6 1253.74 109
  -1  -1   4 90248.6 1238.79 111
  -1  -1   4 90108.9 1295.30  97
   1  -1  -4 91604.6 1268.23  96
  -1  -1   4 90441.5 1249.24 106
   1   1   4 92396.5 1263.31  46
  -1  -1   4 90669.7 1283.18  39
   1  -1  -4 90639.0 1261.00  51
   1   1   4 93406.0 1265.12  45
  -1  -1   4 91408.0 1281.19  44
   1  -1  -4 89400.7 1255.16  50
  -1   1  -4 90855.2 1265.73  49
   1   1   4 89096.4 1269.13  87
  -1   1  -4 92425.3 1280.32  84
   1   1   4 91634.2 1268.83  86
   1   1   4 90759.9 1258.90  85
  -1   1  -4 92052.2 1265.57  83
  -1  -1   4 89352.5 1248.47  71
   1   1   4 91595.3 1269.01  75
  -1  -1   4 89155.2 1261.09  72
   1  -1  -4 90643.4 1246.22  77
   1  -1  -4 89747.2 1281.28  65
   1   1   4 90939.4 1246.79  64
  -1   1  -4 88940.0 1249.96  67
   1  -1  -4 90991.2 1277.32  52
  -1  -1   4 92167.3 1251.42  62
  -1   1  -4 90105.6 1268.68  57
  -1   1  -4 90794.7 1263.31  58
   1  -1  -4 90610.8 1237.16  66
   1  -1  -4 89608.6 1269.95  56
   1  -1  -5 456.696 36.5609  27
   1  -1  -5 256.539 26.1439  30
   1   1   5 300.627 28.2582  27
   1  -1  -5 292.861 35.6252  21
  -1  -1   5 477.415 36.2737  33
   1  -1  -5 280.729 32.0245  22
   1  -1  -5 295.796 35.0724  23
  -1   1  -5 284.475 31.7088  24
   1   1   5 302.198 31.0003  25
   1   1   5 293.451 28.1160  32
  -1   1  -5 289.737 30.7930  25
   1  -1  -5 314.836 30.1760  10
   1   1   5 251.033 29.0101   1
   1  -1  -5 301.885 34.9086  18
  -1   1  -5 324.342 34.9663  14
   1   1   5 275.482 29.9127  13
  -1   1  -5 274.752 31.2005  16
   1   1   5 251.217 30.9080  15
  -1   1  -5 291.795 31.0681   1
   1  -1  -5 244.042 30.6987   6
   1   1   5 253.629 24.9314   6
  -1   1  -5 318.353 32.8330   9
  -1  -1   5 284.662 37.1748 112
  -1  -1   5 262.472 32.7430 110
  -1  -1   5 354.101 22.3533 106
  -1  -1   5 308.469 17.1311 111
  -1  -1   5 292.222 25.7787 109
   1  -1  -5 269.687 31.0124  96
  -1  -1   5 283.137 37.2188  97
   1  -1  -5 262.356 27.5833  51
  -1  -1   5 254.845 33.6687  39
  -1  -1   5 252.278 31.5746  44
   1   1   5 320.558 28.7513  46
   1   1   5 305.602 30.8289  45
  -1   1  -5 279.989 28.9031  49
   1  -1  -5 287.672 26.5572  50
   1   1   5 297.377 35.0675  88
  -1   1  -5 319.773 34.8718  84
  -1   1  -5 332.157 31.0799  83
   1   1   5 309.630 35.8943  87
   1   1   5 539.360 37.0501  85
   1   1   5 261.798 33.3487  75
  -1  -1   5 275.480 27.1702  72
  -1   1  -5 320.991 33.2159  57
  -1   1  -5 325.243 27.7302  58
   1  -1  -5 260.127 32.5577  52
  -1  -1   5 284.821 24.7103  62
  -1   1  -5 266.233 24.5659  67
   1   1   5 301.538 31.4118  62
   1  -1  -5 311.455 33.3824  56
   1  -1  -5 290.014 34.2529  65
   1   1   6 25683.2 399.843  27
   1  -1  -6 24786.4 426.206  21
  -1   1  -6 25259.2 405.010  25
   1  -1  -6 24591.0 417.801  22
  -1  -1   6 25873.7 417.426  33
   1   1   6 25423.8 404.627  32
  -1   1  -6 24717.5 390.642  31
  -1   1  -6 24837.8 410.146  24
   1  -1  -6 24486.6 398.957  10
  -1   1  -6 24393.9 405.556  16
  -1   1  -6 25338.7 418.479   9
   1   1   6 25546.2 407.498  15
   1  -1  -6 24204.5 423.560  18
  -1   1  -6 24560.4 419.208  14
   1   1   6 24975.1 410.050   1
   1  -1  -6 24836.4 405.595   6
   1   1   6 25533.7 409.006   3
   1   1   6 25294.1 389.712   6
  -1   1  -6 25181.1 409.717   1
  -1  -1   6 24674.7 426.726 112
  -1  -1   6 25527.7 367.610 106
  -1  -1   6 24935.9 367.836 107
  -1  -1   6 25548.3 431.728  97
   1  -1  -6 24280.5 404.258  96
  -1  -1   6 24203.0 415.669  44
  -1  -1   6 25186.0 427.007  39
   1  -1  -6 25107.4 406.413  51
   1  -1  -6 24870.5 399.964  50
   1   1   6 24975.9 402.319  45
   1   1   6 25038.5 399.833  46
  -1   1  -6 25082.8 423.586  84
   1  -1  -6 24694.8 403.152  82
  -1   1  -6 24920.5 408.886  83
   1   1   6 24842.9 414.030  88
   1   1   6 24899.8 413.603  87
  -1  -1   6 26065.3 398.200  72
   1  -1  -6 25299.6 422.036  65
   1   1   6 25268.4 410.138  62
  -1   1  -6 24378.0 395.990  64
  -1   1  -6 24345.4 394.848  67
  -1  -1   6 25420.3 395.045  62
   1   1   6 25450.1 410.161  61
  -1   1  -6 25369.2 397.158  58
   1   1   7 10913.9 223.625  32
  -1   1  -7 11567.1 232.532  24
  -1   1  -7 11652.8 225.279  25
  -1   1  -7 11670.9 211.982  31
   1   1   7 10893.1 216.646  27
   1  -1  -7 11551.3 241.671  22
   1  -1  -7 11340.4 245.390  21
  -1   1  -7 11172.9 230.956   1
  -1   1  -7 11406.9 225.409  16
   1   1   7 11214.6 202.811  10
  -1   1  -7 11170.7 238.655   9
   1  -1  -7 11049.5 222.294   6
  -1   1  -7 11431.1 243.112  14
   1   1   7 11371.7 209.169   6
   1  -1  -7 11473.7 246.390  18
   1   1   7 11168.3 225.673   3
   1  -1  -7 11200.7 217.166  10
   1   1   7 11363.8 227.633  15
  -1  -1   7 11235.3 176.570 107
  -1  -1   7 11202.7 242.213 112
  -1  -1   7 10933.2 175.591 106
  -1  -1   7 11433.3 246.124  97
  -1  -1   7 11726.5 226.362 104
  -1   1  -7 11409.7 218.589  49
   1  -1  -7 11519.8 230.909  51
   1   1   7 11172.3 221.814  45
   1  -1  -7 11508.1 224.668  50
  -1  -1   7 11159.2 233.717  44
  -1  -1   7 11255.5 246.243  39
  -1  -1   7 11720.4 215.280  89
   1   1   7 11057.7 232.145  88
  -1   1  -7 11597.9 233.753  83
   1  -1  -7 11344.7 222.125  82
  -1   1  -7 11826.5 247.817  84
   1   1   7 11345.3 234.464  87
   1   1   7 11449.5 234.749  75
  -1  -1   7 11250.8 215.302  72
   1  -1  -7 11350.2 237.763  56
  -1   1  -7 11619.6 227.891  57
  -1   1  -7 11498.0 220.730  64
  -1   1  -7 11737.7 221.051  67
   1  -1  -7 11952.3 242.417  65
  -1  -1   7 11623.8 218.748  62
   1   1   7 11149.8 228.247  62
   1   1   8 8224.46 185.637  27
   1  -1  -8 8794.44 216.800  21
   1  -1  -8 8773.32 210.655  22
  -1   1  -8 9121.05 205.917  24
  -1   1  -8 8827.47 180.797  31
  -1  -1   8 8726.04 207.534  33
   1   1   8 8408.14 193.619   3
   1   1   8 8562.52 170.261  10
   1   1   8 8671.93 198.289  15
   1  -1  -8 8958.90 217.189  18
   1  -1  -8 8635.80 184.039  10
   1  -1  -8 8754.85 191.723   6
   1   1   8 8558.78 175.625  12
  -1   1  -8 8715.38 200.560   1
   1   1   8 8635.54 178.168   6
  -1   1  -8 8718.40 194.166  16
  -1  -1   8 8469.38 210.237 112
  -1  -1   8 8411.25 210.172  97
  -1  -1   8 8110.51 186.907 104
  -1  -1   8 8398.45 215.096  39
  -1  -1   8 8183.72 198.852  44
   1   1   8 8199.61 191.511  45
  -1   1  -8 8926.64 202.409  50
   1  -1  -8 8937.31 195.991  50
  -1  -1   8 8722.87 185.100  89
   1  -1  -8 8327.52 188.103  96
   1  -1  -8 8711.12 189.863  82
  -1   1  -8 9091.88 207.457  83
   1   1   8 8346.05 200.703  88
   1   1   8 8307.49 197.971  89
  -1  -1   8 8494.02 183.327  72
   1  -1  -8 8365.58 205.057  65
  -1   1  -8 8844.65 192.737  64
  -1   1  -8 9486.31 200.499  57
  -1   1  -8 8980.56 192.005  67
   1   1   8 8356.60 197.377  62
   1  -1  -8 8786.38 211.901  52
   1  -1  -8 8388.37 206.752  56
   1   1   8 8562.82 198.899  61
  -1  -1   8 8490.35 187.181  62
  -1  -1   9 28222.3 503.852  33
  -1   1  -9 28571.7 491.441  22
   1  -1  -9 28550.7 506.042  22
   1  -1  -9 28457.5 512.533  21
   1   1   9 28643.3 473.924  27
   1  -1  -9 28377.3 511.248  23
  -1   1  -9 28356.5 490.645  24
   1   1   9 28653.3 447.132  10
   1  -1  -9 28304.1 511.002  18
   1   1   9 28794.7 456.050  12
  -1   1  -9 28686.6 483.177  16
  -1   1  -9 27735.7 490.247   1
   1  -1  -9 27880.1 474.502   6
  -1  -1   9 28974.4 507.688 112
  -1   1  -9 27695.1 471.486 102
  -1  -1   9 27734.7 471.021 104
   1  -1  -9 29228.2 487.717  50
  -1   1  -9 28409.4 490.707  50
   1   1   9 28476.6 484.461  47
  -1  -1   9 28021.0 493.322  44
  -1  -1   9 26950.3 512.605  39
   1  -1  -9 28404.8 493.135  51
  -1   1  -9 28353.1 512.975  84
  -1  -1   9 28584.1 470.961  89
   1   1   9 28310.4 496.716  87
   1  -1  -9 28157.8 470.757  82
   1   1   9 27564.0 488.507  89
  -1   1  -9 28303.0 497.891  83
  -1  -1   9 27595.4 465.734  72
   1   1   9 27847.0 479.656  78
  -1   1  -9 27914.3 480.601  57
   1   1   9 27316.8 487.929  62
  -1   1  -9 29033.1 482.158  64
   1  -1  -9 26943.7 495.630  65
   1  -1  -9 27891.5 505.657  52
   1   1   9 28629.2 492.483  61
   1  -1  -9 27210.4 501.529  56
  -1   1  -9 28338.8 479.217  67
  -1  -1   9 28045.2 475.644  62
   1   1  10 5017.79 153.063  27
   1  -1 -10 5548.46 180.604  21
  -1   1 -10 5191.57 163.720  24
   1  -1 -10 5299.91 179.089  23
  -1   1 -10 5247.58 165.642  22
  -1  -1  10 5647.74 176.048  33
   1   1  10 5375.08 163.576  33
   1  -1 -10 5463.98 177.647  22
  -1   1 -10 5973.54 165.678  16
   1   1  10 5447.10 141.991  12
  -1   1 -10 5690.22 170.033   1
   1  -1 -10 5782.94 183.946  18
  -1  -1  10 5197.85 171.606 112
  -1   1 -10 5384.38 153.435 102
  -1  -1  10 5409.44 150.723 104
   1   1  10 5295.86 162.576  47
  -1  -1  10 5335.96 182.792  39
  -1   1 -10 5491.94 167.029  50
   1  -1 -10 5688.71 165.410  50
   1  -1 -10 5457.16 167.159  51
  -1  -1  10 5393.40 165.537  44
   1   1  10 5510.43 169.019  88
   1   1  10 5275.85 170.443  87
   1   1  10 5410.73 143.891  90
   1  -1 -10 5331.50 150.411  82
  -1   1 -10 5584.26 184.643  84
  -1  -1  10 5476.30 149.017  72
   1   1  10 5201.04 157.796  78
  -1   1 -10 5483.90 161.405  64
  -1   1 -10 5628.28 161.480  67
   1   1  10 5299.47 149.741  63
   1  -1 -10 5089.96 174.396  52
  -1  -1  10 5398.66 157.868  62
   1   1  10 5321.19 163.437  62
  -1   1 -10 5651.66 162.935  57
   1  -1 -10 5458.55 170.994  65
   1   1  10 5288.32 167.024  61
   1  -1 -10 5541.39 175.262  56
   1  -1 -11 28084.3 503.482  30
   1  -1 -11 28591.9 548.887  21
   1  -1 -11 27766.5 546.746  23
   1  -1 -11 28835.8 544.782  22
   1   1  11 29046.7 525.848  33
  -1  -1  11 27906.6 540.302  33
  -1   1 -11 29293.9 531.285  22
  -1   1 -11 28505.1 525.267  24
  -1   1 -11 29181.7 531.485   1
   1  -1 -11 28758.4 550.626  18
  -1  -1  11 28699.7 537.784 112
  -1   1 -11 28370.7 500.479 102
   1  -1 -11 28506.3 520.253  50
  -1   1 -11 29137.8 527.479  50
   1  -1 -11 27907.4 527.602  51
   1   1  11 28482.4 515.199  47
  -1   1 -11 28967.7 529.347  51
  -1   1 -11 28786.9 554.904  84
   1   1  11 28380.3 520.176  89
   1   1  11 28297.8 528.227  88
  -1   1 -11 29087.6 538.316  83
   1   1  11 28257.5 505.367  78
   1   1  11 28527.2 490.051  63
   1   1  11 28447.8 499.490  60
   1   1  11 28399.1 523.804  62
   1   1  11 28700.1 529.431  61
  -1   1 -11 29662.3 516.339  57
   1  -1 -11 28243.2 544.269  52
   1  -1 -11 28675.1 541.672  56
   1  -1 -12 2407.03 128.632  21
   1  -1 -12 2490.92 132.361  23
  -1   1 -12 2499.19 121.875  24
  -1  -1  12 2477.51 129.689  33
   1   1  12 2471.61 120.625  33
  -1   1 -12 2609.42 125.661  22
   1  -1 -12 2433.29 128.681  22
  -1   1 -12 2137.54 98.0225  37
   1   1  12 2336.66 111.421  38
  -1   1 -12 2319.95 116.595  18
  -1   1 -12 2451.14 125.338   1
  -1  -1  12 2407.36 125.330 112
  -1  -1  12 2450.78 124.565 103
  -1   1 -12 2515.80 125.371  51
   1   1  12 2418.32 116.712  47
  -1   1 -12 2346.00 118.317  50
   1  -1 -12 2569.93 125.300  51
  -1  -1  12 2482.79 133.872  39
   1   1  12 2518.69 120.000  89
   1   1  12 2548.03 124.571  88
  -1   1 -12 2480.35 135.271  84
   1  -1 -12 2367.05 123.135  83
  -1   1 -12 2533.24 125.655  83
   1   1  12 2423.37 110.283  78
   1  -1 -12 2554.72 134.643  52
   1   1  12 2217.43 104.023  60
   1   1  12 2482.82 125.103  61
  -1   1 -12 2336.46 113.831  57
   1   1  12 2263.88 118.271  62
   1  -1 -12 2517.91 129.042  56
  -1   1 -12 2343.99 119.493  56
  -1  -1  12 2567.56 116.805  62
  -1   1 -13 25901.8 510.192  21
   1   1  13 24788.0 510.977  33
  -1   1 -13 25476.6 515.707  24
  -1  -1  13 25206.8 525.208  36
   1  -1 -13 24602.5 534.112  23
   1  -1 -13 25069.4 532.777  18
   1  -1 -13 25887.4 529.719   4
  -1  -1  13 24344.2 537.483 113
  -1  -1  13 25170.3 521.701 103
   1  -1 -13 25750.5 519.292  51
  -1   1 -13 24977.7 510.682  50
   1   1  13 25052.1 494.982  47
   1   1  13 25170.6 510.303  39
  -1   1 -13 25291.3 514.929  51
  -1  -1  13 25339.1 545.457  39
  -1   1 -13 24916.2 546.325  84
   1  -1 -13 24805.9 522.807  83
   1   1  13 26106.6 507.692  89
   1   1  13 25768.4 518.296  88
  -1   1 -13 24989.2 523.917  83
   1   1  13 25633.7 480.535  78
  -1  -1  13 25859.8 501.764  62
   1  -1 -13 24880.0 532.210  52
   1  -1 -13 25943.5 532.911  56
   1   1  13 25879.8 513.510  62
  -1   1 -13 26215.4 523.245  56
  -1   1 -14 3535.76 162.746  22
   1  -1 -14 3737.64 176.007  23
   1  -1 -14 3325.32 163.235  19
   1  -1 -14 3396.40 168.591  21
   1  -1 -14 3343.49 167.579  22
   1   1  14 3372.40 159.021  33
  -1  -1  14 3433.51 168.596  36
   1  -1 -14 3324.55 164.491   4
   1  -1 -14 3386.16 167.738  18
  -1  -1  14 3644.68 179.198 113
  -1  -1  14 3361.73 159.935 103
  -1   1 -14 3505.88 159.655  50
   1   1  14 3399.61 157.738  39
  -1   1 -14 3110.68 154.825  51
   1  -1 -14 3331.92 162.904  51
   1   1  14 3935.15 160.122  47
  -1  -1  14 3425.15 174.469  39
   1   1  14 3500.99 154.811  89
  -1   1 -14 3278.35 162.744  83
   1  -1 -14 3285.69 163.249  83
   1   1  14 3224.06 156.549  88
  -1   1 -14 3501.17 178.993  84
   1   1  14 3428.85 139.873  78
   1  -1 -14 3024.42 162.908  56
  -1   1 -14 3456.17 163.498  56
  -1  -1  14 3270.63 150.036  62
   1  -1 -14 3403.42 171.404  52
   1   1  14 3412.67 158.361  62
  -1  -1  15 1702.76 131.500 113
  -1  -1  15 1938.65 127.121 103
   1   1  15 1920.07 123.833  39
  -1  -1  15 1763.02 130.341  39
  -1   1 -15 1950.72 125.663  50
  -1   1 -15 1996.88 128.531  51
  -1   1 -15 1975.60 138.518  95
  -1   1 -15 1772.24 137.683  84
   1   1  15 2089.77 124.403  89
   1  -1 -15 1906.14 130.842  83
   1  -1 -15 1809.46 126.269  18
   1  -1 -15 1974.22 133.607  21
   1   1  15 1963.48 127.267  33
   1  -1 -15 1765.59 129.008  23
  -1  -1  15 2193.48 139.946  36
  -1   1 -15 1797.46 123.335  22
   1  -1 -15 1887.52 134.124  52
   1  -1 -15 1931.85 127.128  51
   1   1  15 2018.18 125.592  62
   1  -1 -15 1846.44 129.537  56
  -1  -1  15 1984.64 120.312  62
  -1   1 -15 1842.72 119.436  52
  -1   1 -15 1943.41 128.097  56
   1  -1 -16 7725.32 265.289   4
  -1  -1  16 6892.50 272.868 113
  -1  -1  16 7285.05 256.948 103
   1   1  16 7247.88 245.299  89
  -1   1 -16 7742.06 295.232  84
  -1   1 -16 7598.94 288.452  81
   1  -1 -16 7340.60 268.453  83
   1  -1 -16 7117.05 264.829  84
  -1  -1  16 7394.05 280.113  39
   1   1  16 7532.06 259.241  39
  -1   1 -16 7867.06 266.454  22
   1  -1 -16 7581.00 269.993  18
   1  -1 -16 7061.73 265.837  23
   1  -1 -16 7652.51 271.945  21
  -1   1 -16 7320.38 251.259  23
   1  -1 -16 7259.57 262.047  51
   1  -1 -16 7601.37 270.603  55
   1   1  16 7398.75 253.207  62
  -1  -1  17 1438.32 131.303 114
  -1  -1  17 1257.54 116.248 113
   1   1  17 1390.76 107.030  89
  -1   1 -17 1413.46 127.372  81
  -1   1 -17 1247.68 119.025  95
   1  -1 -17 1477.83 119.997  83
  -1   1 -17 1083.00 104.258  51
   1   1  17 1259.22 107.069  39
  -1  -1  17 1404.42 121.826  39
  -1   1 -17 1450.20 116.243  50
  -1  -1  17 1381.76 119.690  36
  -1   1 -17 1147.27 103.554  22
   1  -1 -17 1335.33 115.778  21
   1   1  17 1340.94 113.136  33
   1  -1 -17 1366.84 115.078  18
   1  -1 -17 1343.99 115.893  23
  -1   1 -17 1391.57 109.434  52
   1   1  17 1467.28 115.572  62
   1  -1 -17 1085.28 104.396  55
   1  -1 -17 1316.71 117.816  56
  -1   1 -17 1221.95 107.472  56
   1  -1 -17 1369.48 116.631  52
  -1  -1  18 7875.96 302.798 114
   1   1  18 8450.58 276.794  39
  -1  -1  18 8569.20 300.762  39
  -1   1 -18 7732.58 272.040  51
   1  -1 -18 7729.04 281.101  52
  -1   1 -18 7929.96 272.922  56
   1  -1 -18 8115.58 278.630  55
   1  -1 -18 7839.21 283.102  56
  -1   1 -18 8232.92 265.764  52
   1  -1 -18 7720.24 276.821  23
  -1  -1  18 8235.15 291.029  36
  -1   1 -18 8492.38 278.552  22
   1  -1 -18 7626.79 271.820  21
  -1   1 -18 7884.67 303.582  84
  -1   1 -18 8194.24 296.697  95
   1  -1 -18 7482.04 279.961  84
   1  -1 -18 8270.73 289.142  83
  -1   1 -19 5028.39 220.626  98
  -1   1 -19 5002.09 228.919  81
  -1   1 -19 5589.77 242.328  84
   1  -1 -19 4875.66 200.355  95
   1  -1 -19 5428.48 222.964  83
   1  -1 -19 5311.24 224.715  84
  -1   1 -19 4959.24 222.634  95
   1   1  19 5002.10 200.884  62
   1  -1 -19 5388.05 220.968  52
  -1   1 -19 4850.65 204.940  51
   1  -1 -19 5295.50 209.758  55
  -1   1 -19 4892.68 205.266  56
  -1  -1  19 5361.24 223.212  36
   1   1  19 4784.62 207.226  36
   1  -1 -19 4822.74 207.350  23
   1   1  20 293.832 57.8861  36
  -1  -1  20 351.120 62.4333  36
   1  -1 -20 294.934 57.3177  23
  -1  -1  20 271.173 66.1179 114
  -1   1 -20 298.954 60.1576  99
   1  -1 -20 279.983 66.4921  98
  -1   1 -20 283.979 59.5014  98
   1   1  20 269.413 52.6506  39
  -1  -1  20 207.853 52.4046  39
  -1   1 -20 214.074 56.4268  95
  -1   1 -20 231.393 65.8688  84
   1  -1 -20 359.452 64.1396  83
   1  -1 -20 261.448 58.8786  84
  -1   1 -20 309.012 66.3006  81
   1  -1 -20 211.258 53.1934  81
   1   1  20 335.626 58.0327  62
   1  -1 -20 338.430 57.5108  55
  -1   1 -20 248.758 54.0400  56
   1  -1 -20 294.039 56.6004  52
   1   1  21 64.0380 38.7080  36
  -1  -1  21 107.373 47.9569 114
   1   1  21 59.6023 40.7941 114
  -1   1 -21 132.040 51.7319  84
   1  -1 -21 110.803 43.6993  84
  -1   1 -21 119.463 46.4622  95
  -1   1 -21 127.490 45.9427  98
   1  -1 -21 111.255 43.7069  98
  -1   1 -21 83.8631 40.8016  99
  -1   1 -21 89.6042 44.8084  81
   1  -1 -21 51.8706 35.3002  52
   1   1  21 73.7037 35.8424  62
   1  -1 -22 1175.07 85.8267  98
  -1   1 -22 1009.56 73.8862  98
  -1   1 -22 959.504 72.6241  99
  -1   1 -22 987.868 78.1570  81
  -1  -1  22 1209.82 84.9181 114
   1   1  22 896.197 72.1938 114
   1   1  22 1143.13 68.2396  62
  -1  -1  23 888.792 60.0732 114
   1   2 -22 334.126 48.2495  98
  -1  -2 -22 335.555 50.6556  98
  -1   2  22 354.431 49.4209  39
   1   2 -22 274.450 44.5789  81
  -1   2  22 275.466 46.4537 114
  -1   2  21 431.123 59.4900  34
   1  -2  21 434.611 58.0909  36
  -1   2  21 393.746 61.3773 114
   1  -2  21 235.298 49.0850 113
   1  -2  21 441.306 59.5772 114
  -1  -2 -21 403.772 65.0362  98
  -1   2  21 470.100 64.9422  39
   1   2 -21 292.673 56.9228  84
   1   2 -21 444.188 60.4029  95
   1   2 -21 359.550 57.8951  81
   1   2 -21 419.209 57.0313  56
  -1   2  20 4292.43 196.737 114
   1  -2  20 4849.27 199.376 113
   1  -2  20 5193.48 205.357 114
  -1  -2 -20 4870.60 215.780  98
  -1   2  20 5226.60 207.944  39
   1   2 -20 5265.38 204.656  95
  -1  -2 -20 5040.17 200.770  81
  -1  -2 -20 5130.59 220.826  84
   1   2 -20 5273.50 211.662  84
   1   2 -20 4991.60 194.749  56
  -1   2  20 4875.46 185.078  62
   1   2 -20 5102.15 194.181  55
   1   2 -20 5298.41 201.426  52
   1   2 -20 4818.91 192.658  23
   1  -2  20 4966.52 193.506  36
  -1   2  20 5332.57 213.043  36
   1  -2  19 584.557 75.0748  36
   1   2 -19 547.074 75.8451  21
  -1   2  19 556.980 77.6823  36
   1   2 -19 547.960 75.9473  23
   1   2 -19 468.389 67.8337   4
   1  -2  19 614.194 81.4316 113
  -1  -2 -19 579.715 81.1789  99
  -1  -2 -19 488.386 82.7689  98
   1   2 -19 574.626 80.5003  84
  -1  -2 -19 604.035 86.7268  84
  -1  -2 -19 492.323 74.8934  81
   1   2 -19 651.737 81.0430  52
  -1   2  19 639.737 77.7379  62
   1   2 -19 581.069 69.0700  51
   1  -2  19 493.394 62.7421  62
   1   2 -19 486.126 74.6177  56
   1   2 -18 5823.41 228.639   4
   1   2 -18 5622.15 229.366  18
   1  -2  18 5999.42 242.795 114
  -1  -2 -18 5817.23 246.470  99
   1   2 -18 6007.98 221.674  51
  -1   2  18 5801.79 239.008  39
   1   2 -18 5696.53 238.121  84
  -1  -2 -18 5360.32 247.991  84
  -1  -2 -18 5269.72 236.955  81
   1  -2  18 5705.05 206.106  62
   1   2 -18 5713.03 230.727  52
   1   2 -18 5841.25 229.002  56
  -1   2  18 5538.65 242.747  36
   1   2 -18 6023.39 235.284  21
   1  -2  18 5639.69 228.424  33
   1   2 -18 5786.81 231.873  22
  -1  -2 -18 5525.73 208.008  30
   1   2 -18 5945.08 236.149  23
   1   2 -17 7806.29 274.440  52
  -1   2  17 7300.10 263.387  62
   1  -2  17 6881.40 233.849  62
  -1  -2 -17 7052.78 267.083  56
   1   2 -17 7191.58 261.106  56
  -1  -2 -17 7486.82 297.107  98
  -1  -2 -17 7473.46 287.172  99
   1   2 -17 7198.91 252.158  51
   1   2 -17 7295.62 243.598  50
  -1   2  17 7433.92 275.719  39
  -1  -2 -17 7076.77 279.327  81
   1  -2  17 6768.99 255.345  33
  -1   2  17 7242.94 279.384  36
   1   2 -17 7312.19 267.613  21
   1   2 -17 7248.24 264.227  22
   1   2 -17 7017.66 267.787  23
   1   2 -17 7254.79 268.771  18
   1   2 -16 358.169 71.7639  18
  -1  -2 -16 346.932 68.9400  56
   1   2 -16 417.445 71.9342  56
   1   2 -16 418.722 74.1201  52
   1  -2  16 391.842 60.6323  62
  -1   2  16 369.232 67.0256  62
  -1  -2 -16 397.522 79.3153  98
  -1  -2 -16 359.897 69.6262  99
   1   2 -16 308.131 57.2179  50
  -1   2  16 380.760 72.4437  39
  -1  -2 -16 308.883 75.8621  84
   1   2 -16 385.093 63.1854  83
  -1  -2 -16 358.354 69.7908  81
   1   2 -16 328.989 66.6680  21
   1   2 -16 356.085 69.7854  22
   1   2 -16 272.173 65.6271  23
   1   2 -15 365.385 66.8913  18
  -1  -2 -15 410.802 69.2329  56
   1   2 -15 553.117 77.0791  56
  -1   2  15 290.646 61.7578  62
  -1  -2 -15 342.385 60.4264  52
   1  -2  15 410.432 60.5559  62
  -1  -2 -15 387.631 74.5086  99
  -1  -2 -15 359.876 76.8244  98
  -1  -2 -15 466.516 79.0097  84
  -1   2  15 473.897 64.8935  88
   1   2 -15 411.563 62.2926  83
  -1  -2 -15 437.867 72.5576  95
   1  -2  15 426.988 72.0598  38
   1  -2  15 352.770 62.8443  33
   1   2 -15 392.047 70.6205  21
   1   2 -15 391.105 67.3572  22
  -1  -2 -15 371.197 54.7259  37
  -1   2  15 431.632 73.9444  36
  -1  -2 -15 377.316 72.1204  81
  -1   2  15 418.225 70.4446  39
   1   2 -15 416.617 59.4108  50
  -1  -2 -15 462.584 76.4457  51
   1   2 -15 401.896 66.3832  51
   1   2 -14 1911.21 128.400  18
   1  -2  14 1651.06 112.676  39
   1  -2  14 1736.45 120.416  38
   1   2 -14 1722.31 110.368  51
  -1   2  14 1683.62 106.545  44
  -1   2  14 1647.17 120.562  39
   1   2 -14 1713.18 106.147  50
  -1  -2 -14 1668.87 119.190  51
   1   2 -14 1647.36 117.597  65
  -1   2  14 1931.77 124.480  62
   1  -2  14 1639.98 103.446  62
   1   2 -14 1667.13 115.389  56
  -1  -2 -14 1564.16 115.690  56
  -1  -2 -14 1759.93 114.337  52
  -1   2  14 1664.67 106.181  88
  -1  -2 -14 1511.04 120.494  81
   1   2 -14 1785.58 110.702  83
  -1  -2 -14 1597.35 116.346  95
  -1  -2 -14 1560.85 125.041  83
  -1  -2 -14 1572.55 127.229  84
   1  -2  14 1604.46 98.9910  74
  -1  -2 -14 1774.18 107.563  37
   1   2 -14 1763.70 124.138  22
   1  -2  14 1750.52 114.390  33
  -1   2  14 1693.72 125.524  36
   1   2 -14 1601.26 120.025  21
   1   2 -13 2778.58 148.800  18
   1   2 -13 2882.58 139.946   1
   1  -2  13 2830.80 139.419  39
   1   2 -13 2874.37 138.126  51
  -1   2  13 2934.73 150.196  39
   1   2 -13 2815.95 129.512  50
   1  -2  13 2871.96 145.952  38
  -1   2  13 2796.65 134.958  44
  -1  -2 -13 2940.98 149.716  51
  -1   2  13 2730.99 144.092  62
  -1  -2 -13 2709.84 136.131  52
  -1  -2 -13 2810.30 148.172  56
   1  -2  13 2994.39 132.729  62
   1   2 -13 3105.71 155.594  65
  -1   2  13 2973.76 141.688  60
   1   2 -13 2979.95 146.170  56
  -1  -2 -13 2717.48 157.161  83
  -1   2  13 2698.34 130.072  88
  -1  -2 -13 2854.53 147.674  95
   1   2 -13 2750.82 132.321  83
  -1  -2 -13 2793.73 160.064  84
  -1  -2 -13 2650.20 150.263  81
   1  -2  13 2745.72 125.443  74
  -1   2  13 2909.12 152.292  36
   1  -2  13 2908.15 140.052  33
  -1  -2 -13 2715.17 127.419  37
   1   2 -13 2931.95 133.680  24
   1   2 -12 10116.2 266.613   1
   1   2 -12 10571.3 295.269  18
   1   2 -12 10468.7 259.033  50
   1   2 -12 10671.8 269.687  51
   1  -2  12 10658.8 288.316  38
  -1  -2 -12 10358.8 287.886  51
  -1   2  12 10159.8 282.983  39
   1   2 -12 9590.66 283.235  65
  -1   2  12 10490.5 274.703  60
   1   2 -12 10675.2 292.305  64
  -1  -2 -12 9911.75 269.487  52
  -1   2  12 10009.3 280.800  62
   1  -2  12 10555.2 261.601  62
  -1  -2 -12 10425.5 284.965  56
  -1  -2 -12 10419.7 306.252  83
  -1   2  12 9980.57 273.427  87
  -1  -2 -12 10270.0 286.191  95
  -1   2  12 10162.3 259.697  88
  -1  -2 -12 10263.4 294.396  81
  -1  -2 -12 10671.3 310.868  84
   1  -2  12 10560.2 258.272  74
   1   2 -12 10485.8 261.101  24
   1   2 -12 10384.0 284.144  22
  -1   2  12 9819.48 287.360  36
  -1  -2 -12 10008.1 261.514  23
  -1  -2 -12 10398.0 261.582  37
   1   2 -11 9221.31 240.962   1
  -1   2  11 9009.41 243.524  60
  -1   2  11 9264.44 255.338  62
   1  -2  11 9732.00 238.132  62
  -1  -2 -11 9174.31 243.711  52
   1   2 -11 9135.11 257.819  64
  -1  -2 -11 9198.09 253.451  56
   1  -2  11 9275.82 242.382  39
  -1   2  11 9146.18 223.129  48
  -1  -2 -11 8749.14 252.747  51
  -1   2  11 9138.80 241.878  44
   1   2 -11 9278.29 232.614  50
  -1  -2 -11 9047.72 271.512  83
   1  -2  11 9638.67 221.749  91
  -1   2  11 9339.43 236.630  88
  -1  -2 -11 8941.40 253.458  95
  -1   2  11 9249.62 249.632  87
  -1   2  11 9407.17 266.995  85
  -1  -2 -11 9204.07 272.475  84
  -1   2  11 9477.41 251.226  75
   1  -2  11 10750.1 242.783  74
  -1   2  11 9141.34 261.337  36
  -1  -2 -11 8909.32 248.886  22
  -1  -2 -11 9191.59 232.231  21
   1   2 -11 9584.15 233.426  24
   1  -2  11 9765.97 251.661  32
  -1  -2 -11 9234.59 236.295  23
  -1  -2 -11 8973.92 234.319  37
   1   2 -11 8813.37 248.384  22
   1   2 -10 11632.9 279.014  22
   1  -2  10 11755.3 282.530  38
  -1  -2 -10 11413.7 252.870  18
  -1  -2 -10 11903.5 264.339  23
  -1  -2 -10 11327.3 257.812  21
  -1  -2 -10 11855.2 266.388  37
  -1   2  10 12365.2 294.284  36
  -1  -2 -10 11371.7 277.877  22
   1   2 -10 12266.1 262.684  24
   1  -2  10 11874.5 276.112  32
   1   2 -10 12592.6 241.633  16
   1   2 -10 12428.2 273.966   1
   1  -2  10 11708.7 261.191 112
  -1   2  10 11836.6 280.722  97
  -1  -2 -10 11527.6 273.713 101
   1   2 -10 12168.1 262.353  50
  -1  -2 -10 11617.8 286.462  51
  -1  -2 -10 11256.5 255.568  41
  -1  -2 -10 11633.1 285.471  50
   1  -2  10 12036.0 270.528  39
  -1   2  10 11733.9 255.943  48
   1  -2  10 12053.2 280.249  89
  -1  -2 -10 11862.4 286.206  95
  -1   2  10 12055.6 265.363  88
  -1  -2 -10 11895.2 302.796  84
  -1   2  10 12036.4 252.034  89
  -1  -2 -10 12094.2 306.493  83
  -1   2  10 12069.6 296.565  85
  -1   2  10 11946.2 281.565  87
  -1  -2 -10 11377.3 284.222  68
   1  -2  10 11692.3 264.386  78
   1   2 -10 11595.1 281.856  73
  -1   2  10 12111.3 277.287  75
  -1   2  10 11458.7 275.469  60
   1  -2  10 11907.0 256.586  63
   1   2 -10 12047.6 290.840  64
  -1   2  10 11625.6 283.316  62
  -1  -2 -10 11523.0 282.546  56
  -1  -2 -10 11275.4 267.762  52
  -1  -2  -9 61809.0 966.679  22
   1  -2   9 62915.6 962.906  32
  -1  -2  -9 61937.0 945.161  23
  -1  -2  -9 59096.4 936.298  21
   1   2  -9 63180.7 944.490  24
  -1   2   9 62458.3 983.006  36
  -1  -2  -9 64010.2 938.388  18
  -1  -2  -9 63620.8 955.129  37
   1  -2   9 61054.4 970.258  38
   1  -2   9 64178.9 920.697  17
   1   2  -9 64914.1 918.378  16
   1   2  -9 62647.9 955.790   1
   1  -2   9 62087.1 945.821 112
  -1   2   9 62751.5 977.771  97
  -1  -2  -9 60979.2 963.075 101
   1  -2   9 61214.2 949.472  39
  -1  -2  -9 63385.6 946.299  41
  -1  -2  -9 61018.8 975.570  51
  -1   2   9 61707.1 943.370  48
  -1   2   9 62585.1 974.811  47
  -1  -2  -9 62645.7 982.130  50
  -1  -2  -9 62392.9 1004.26  84
   1  -2   9 61463.9 934.265  91
  -1  -2  -9 62410.5 1008.34  83
  -1   2   9 62389.7 966.989  87
  -1  -2  -9 63589.9 980.057  95
  -1   2   9 62951.4 963.797  75
   1   2  -9 60200.7 978.304  73
  -1  -2  -9 60027.1 984.511  68
   1  -2   9 62029.5 948.320  78
   1  -2   9 64085.0 940.503  63
  -1   2   9 62819.6 967.353  60
  -1  -2  -9 62875.2 958.759  52
   1  -2   9 61731.7 946.964  62
  -1  -2  -9 62621.5 992.222  67
  -1  -2  -9 62400.5 973.391  56
  -1  -2  -8 7951.15 192.363  37
   1   2  -8 8289.71 183.973  24
  -1  -2  -8 8056.25 184.728  23
  -1   2   8 7634.17 202.303  36
   1  -2   8 7472.09 189.930  32
  -1  -2  -8 7825.93 180.093  21
   1   2  -8 8254.09 159.341  25
  -1  -2  -8 8150.09 198.527  22
   1  -2   8 7955.99 171.389  17
  -1  -2  -8 8534.21 180.131  18
  -1   2   8 7760.38 168.427   5
   1   2  -8 8047.08 190.574   1
  -1   2   8 7773.70 150.595   3
  -1  -2  -8 7507.23 160.989   4
   1   2  -8 8527.08 170.500  16
  -1  -2  -8 7801.18 172.706   8
   1  -2   8 7916.47 185.073 112
  -1   2   8 8203.62 209.039  97
   1  -2   8 7489.94 158.289 100
  -1  -2  -8 7789.27 195.949 101
  -1  -2  -8 8087.92 203.890  51
  -1  -2  -8 7425.51 170.352  43
  -1  -2  -8 8346.49 207.101  50
   1  -2   8 7877.70 159.140  47
   1  -2   8 7402.55 181.254  39
  -1   2   8 8156.43 188.914  48
  -1   2   8 7818.13 202.018  47
  -1  -2  -8 7966.33 186.006  41
   1  -2   8 7707.80 194.509  89
   1  -2   8 7992.49 180.640  91
   1  -2   8 7951.71 168.372  92
  -1   2   8 8245.15 198.203  86
   1  -2   8 8155.10 173.471  90
  -1   2   8 7851.40 210.071  85
  -1   2   8 8116.36 187.782  88
   1   2  -8 8054.72 209.798  73
  -1   2   8 8079.44 197.435  75
  -1   2   8 7833.32 213.049  76
  -1  -2  -8 8037.56 202.468  68
  -1   2   8 7905.03 201.270  62
   1   2  -8 8124.95 164.512  57
   1  -2   8 7943.44 182.772  63
  -1  -2  -8 7881.51 188.941  52
  -1  -2  -8 7798.75 209.603  67
  -1   2   8 8192.97 205.043  64
  -1  -2  -8 7961.45 200.254  56
   1   2  -8 8395.70 208.295  64
  -1   2   7 7596.82 145.201  25
   1   2  -7 7099.09 160.127  27
   1   2  -7 7705.69 146.099  25
  -1  -2  -7 7521.97 176.949  22
  -1  -2  -7 7251.26 155.682  18
   1  -2   7 7289.16 174.983  32
  -1  -2  -7 7224.25 159.235  21
   1   2  -7 7422.02 164.590  24
  -1  -2  -7 7446.00 144.909   4
   1   2  -7 7494.89 146.047   3
  -1   2   7 7428.29 171.731   1
   1   2  -7 7176.71 150.966  16
  -1  -2  -7 7269.08 152.237   7
  -1   2   7 7454.32 158.681   5
  -1  -2  -7 7298.36 154.598   8
   1  -2   7 7821.06 160.809  17
   1   2  -7 7328.52 145.548  10
  -1   2   7 7320.86 129.119  17
   1   2  -7 7270.96 170.530   1
   1   2  -7 7568.51 150.412  12
  -1  -2  -7 7207.49 189.404  14
  -1  -2  -7 6992.42 134.815 107
  -1  -2  -7 7430.16 135.685 106
  -1   2   7 7524.97 164.207 113
  -1  -2  -7 7272.48 178.716 101
  -1   2   7 7202.51 188.811  97
   1   2  -7 7405.54 137.999  96
   1  -2   7 7332.87 146.765 103
   1  -2   7 7590.92 151.341 100
  -1  -2  -7 7163.92 135.922 105
  -1  -2  -7 7365.22 169.122  41
  -1   2   7 7259.09 182.990  47
   1   2  -7 6754.83 123.528  49
  -1  -2  -7 7587.80 159.727  43
  -1  -2  -7 7717.92 186.641  50
   1  -2   7 7500.42 142.367  47
   1  -2   7 7512.84 166.710  39
   1  -2   7 7432.52 180.099  89
   1  -2   7 7397.87 157.261  92
  -1   2   7 7584.48 178.608  86
  -1   2   7 7478.80 180.015  87
  -1  -2  -7 7317.23 179.445  95
  -1   2   7 7735.57 194.499  85
  -1  -2  -7 7430.53 198.429  83
  -1  -2  -7 7294.16 192.287  84
   1  -2   7 7432.24 166.776  91
   1  -2   7 7279.31 159.695  90
  -1  -2  -7 7478.56 183.964  68
  -1   2   7 7600.53 178.863  75
   1  -2   7 7158.32 170.076  78
  -1   2   7 7337.74 193.880  76
   1  -2   7 7651.71 138.507  77
   1   2  -7 7607.06 196.579  73
   1   2  -7 7366.86 145.689  63
   1  -2   7 7095.10 121.493  60
  -1   2   7 7139.10 181.123  60
  -1   2   7 7249.74 183.504  64
   1   2  -7 6866.22 120.544  66
   1  -2   7 7633.06 143.955  66
  -1   2   7 7583.55 184.313  62
   1   2  -7 7683.71 187.148  64
   1   2  -7 7573.26 149.911  57
   1  -2   7 7607.68 169.265  63
  -1  -2  -7 7851.71 193.483  67
  -1  -2  -7 6987.18 166.772  52
   1  -2   7 7594.91 164.926  61
  -1  -2  -7 7460.66 180.763  56
  -1  -2  -6 4659.88 112.976  23
  -1   2   6 5053.36 137.667  36
  -1  -2  -6 4726.45 111.830  21
   1   2  -6 4594.07 82.5145  26
  -1  -2  -6 5082.20 111.332  18
   1   2  -6 5022.26 103.910  25
  -1  -2  -6 4977.99 127.685  22
   1   2  -6 4751.99 87.1404   5
   1   2  -6 4685.30 123.243   1
  -1   2   6 5476.12 123.225   5
  -1   2   6 5044.38 132.999  12
   1   2  -6 4818.02 108.104  16
  -1   2   6 4946.67 96.4065  17
  -1  -2  -6 4775.77 98.1716   4
  -1   2   6 5115.42 125.875   1
   1   2  -6 4628.57 80.4000   2
   1  -2   6 5080.89 118.706  17
  -1  -2  -6 5079.98 142.080   9
  -1  -2  -6 4872.88 108.105   7
  -1  -2  -6 4703.30 107.394   8
  -1  -2  -6 4965.83 138.679  14
   1   2  -6 4990.07 110.475  12
  -1   2   6 5070.40 106.209  16
   1   2  -6 4855.04 103.189   3
  -1   2   6 4632.89 113.706 113
  -1  -2  -6 4815.72 103.435 106
  -1  -2  -6 4907.75 104.421 107
   1  -2   6 4814.73 101.455 103
  -1  -2  -6 4893.47 129.972 101
   1  -2   6 5177.77 111.784 100
   1   2  -6 4793.35 100.121  96
  -1  -2  -6 4846.13 104.383 105
  -1  -2  -6 4921.30 115.118  43
   1  -2   6 5121.01 128.070  45
   1  -2   6 4711.98 115.528  39
   1  -2   6 4956.55 97.6430  47
   1  -2   6 4855.04 109.544  42
  -1  -2  -6 4742.08 124.321  41
   1   2  -6 4943.24 91.6085  49
  -1  -2  -6 5049.54 99.3819  40
  -1  -2  -6 4977.73 133.888  51
  -1  -2  -6 4882.15 142.333  84
  -1  -2  -6 4807.15 129.890  95
   1  -2   6 5037.83 132.938  89
  -1   2   6 4898.63 131.057  87
   1  -2   6 5088.33 120.556  90
   1  -2   6 5179.76 124.752  91
  -1   2   6 5067.34 130.890  86
  -1   2   6 4856.34 139.773  85
  -1   2   6 5162.76 146.703  93
  -1  -2  -6 4810.73 147.616  83
   1  -2   6 4937.44 116.817  92
  -1  -2  -6 4752.38 136.304  81
  -1  -2  -6 4874.68 131.711  68
   1   2  -6 4960.74 145.887  73
   1  -2   6 4805.50 127.074  78
  -1  -2  -6 4710.09 102.714  70
  -1  -2  -6 4893.26 104.088  71
  -1   2   6 4995.06 145.477  76
  -1  -2  -6 4351.42 82.9213  73
   1  -2   6 5219.30 105.055  77
  -1   2   6 5034.21 135.482  60
   1   2  -6 4870.37 135.279  64
  -1  -2  -6 5036.33 122.231  52
   1   2  -6 4536.64 78.1100  58
   1  -2   6 4983.74 123.580  63
   1  -2   6 5067.87 107.263  66
   1   2  -6 5061.69 104.508  63
  -1   2   6 4988.09 134.768  62
   1  -2   6 4819.94 81.4798  60
  -1   2   6 5154.75 138.001  64
  -1  -2  -6 4953.09 140.284  67
   1  -2   6 5061.00 117.877  61
   1  -2   5 9580.93 191.499  28
  -1  -2  -5 9361.60 173.165  23
  -1  -2  -5 9019.58 144.865  19
  -1   2   5 9676.53 203.346  36
  -1  -2  -5 9475.57 148.294  20
   1  -2   5 9349.93 150.755  27
  -1  -2  -5 10174.8 191.948  31
  -1  -2  -5 9853.72 207.430   9
   1   2  -5 10626.2 168.933   3
   1  -2   5 10527.0 162.051   5
  -1   2   5 9573.89 163.493  17
   1  -2   5 10408.2 188.075  17
  -1   2   5 9681.14 185.832   1
  -1  -2  -5 9589.49 169.303   8
  -1  -2  -5 9796.74 204.267  14
  -1   2   5 10164.4 189.014   5
  -1   2   5 9657.37 198.868  12
   1   2  -5 9884.68 149.096  17
  -1  -2  -5 9644.59 155.293   4
   1  -2   5 9875.50 181.963   2
  -1  -2  -5 9875.38 169.221   7
  -1   2   5 9930.36 166.106   2
  -1  -2  -5 9892.95 176.257 107
  -1   2   5 9400.76 174.895 113
  -1  -2  -5 10103.8 175.562 106
   1  -2   5 9300.76 161.614 110
  -1  -2  -5 9845.36 196.653 101
   1  -2   5 9855.59 177.621 100
  -1  -2  -5 9832.28 175.851 105
  -1   2   5 9547.78 146.544 102
   1  -2   5 9456.50 159.988 103
  -1  -2  -5 10166.7 169.997  40
  -1   2   5 9545.17 200.787  47
  -1  -2  -5 9748.23 190.781  41
  -1   2   5 9786.82 196.730  48
  -1  -2  -5 9412.05 177.836  43
   1  -2   5 10354.5 192.592  45
   1  -2   5 9517.40 154.531  47
   1  -2   5 9941.37 176.740  42
  -1  -2  -5 9843.40 198.253  51
   1  -2   5 9275.57 175.206  39
   1  -2   5 9820.29 197.289  89
  -1   2   5 9436.62 208.038  85
   1   2  -5 9383.58 140.914  90
  -1   2   5 9671.52 192.284  86
  -1  -2  -5 9616.02 208.980  84
  -1  -2  -5 9962.51 215.150  83
  -1  -2  -5 9982.97 195.332  95
   1  -2   5 9723.05 188.887  91
  -1  -2  -5 9550.05 203.173  81
   1  -2   5 9961.29 184.864  92
  -1   2   5 9671.20 210.909  93
  -1   2   5 9704.50 192.974  75
  -1  -2  -5 9634.28 173.552  69
   1  -2   5 9525.76 191.618  78
  -1  -2  -5 9888.46 174.648  71
  -1   2   5 9555.48 169.418  73
   1   2  -5 10162.1 219.890  73
  -1  -2  -5 9778.66 199.122  68
  -1  -2  -5 9676.50 173.051  70
  -1  -2  -5 9341.89 158.662  73
   1  -2   5 10849.2 176.271  77
  -1   2   5 10097.3 211.687  76
   1  -2   5 9321.44 140.568  60
   1   2  -5 9741.71 167.908  63
  -1   2   5 9666.92 199.505  60
   1  -2   5 10524.5 177.900  66
  -1   2   5 8876.88 138.952  63
  -1  -2  -5 9923.14 169.278  55
  -1   2   5 9780.51 200.752  62
   1  -2   5 10009.8 189.617  63
  -1   2   5 9427.12 200.028  64
  -1  -2  -5 10012.1 184.507  52
  -1  -2  -5 9531.17 206.369  67
   1  -2   5 9918.07 175.974  61
  -1  -2  -5 10055.1 194.291  56
  -1  -2  -4 1077.92 39.1264  23
  -1  -2  -4 1075.95 49.4776  31
   1  -2   4 1145.33 52.1069  28
   1  -2   4 1148.56 27.4932  27
  -1   2   4 1105.32 52.9207  22
  -1   2   4 1124.48 44.9264  24
  -1   2   4 1168.62 56.2475  36
   1  -2   4 1218.44 40.5428   5
   1  -2   4 1135.70 48.8141  17
  -1   2   4 1112.50 51.2073   5
   1  -2   4 1211.70 49.2567   2
  -1  -2  -4 1041.79 37.8697   8
  -1   2   4 1195.64 56.9502  12
   1  -2   4 1199.97 43.2429  15
  -1   2   4 1321.93 41.7888  17
  -1  -2  -4 1002.26 54.0385  14
  -1   2   4 1055.45 46.6563   1
   1  -2   4 1118.28 22.3013  10
  -1   2   4 1057.90 40.1708   2
  -1   2   4 1025.59 53.8829  18
  -1  -2  -4 987.106 43.1849 107
  -1  -2  -4 1145.44 45.4321 106
  -1   2   4 1088.98 40.5077 113
   1  -2   4 1209.30 33.1059 103
  -1  -2  -4 975.369 58.2876  99
  -1  -2  -4 1045.76 44.6904 105
   1  -2   4 1143.13 45.7065 100
  -1  -2  -4 1028.82 38.3422 104
  -1  -2  -4 1123.84 53.2647 101
  -1  -2  -4 1007.18 58.5108  98
   1  -2   4 1194.90 51.4514  46
   1  -2   4 1080.26 43.4154  42
   1  -2   4 1203.17 29.7822  47
  -1  -2  -4 1060.78 41.6310  40
   1  -2   4 1218.47 51.8723  45
  -1   2   4 1122.03 56.4799  48
  -1  -2  -4 1012.93 49.7711  41
  -1  -2  -4 1056.38 44.2656  43
  -1   2   4 1057.62 56.2327  47
  -1  -2  -4 1073.67 50.6665  95
  -1   2   4 1042.03 58.2755  94
   1  -2   4 1160.18 24.6165  82
   1  -2   4 1109.15 48.7733  92
  -1  -2  -4 1133.43 58.6505  84
  -1  -2  -4 1125.86 56.6609  81
  -1   2   4 1180.41 60.5871  93
  -1  -2  -4 1110.00 60.1739  83
   1  -2   4 1166.69 51.2903  91
   1   2  -4 1018.86 60.8041  73
  -1  -2  -4 1040.12 30.2352  79
   1  -2   4 1412.31 48.0995  77
  -1  -2  -4 1058.98 43.7391  70
  -1   2   4 1076.14 60.6473  76
  -1  -2  -4 1083.59 52.3307  68
  -1  -2  -4 1065.57 39.0012  73
   1  -2   4 1089.14 51.8819  78
  -1  -2  -4 1001.37 42.8114  71
   1   2  -4 1008.92 44.5487  74
  -1  -2  -4 1033.28 43.1880  69
  -1   2   4 1070.05 57.9207  60
  -1   2   4 1116.81 27.0120  63
  -1   2   4 1205.57 56.3395  62
   1  -2   4 1237.73 42.0318  61
  -1   2   4 1105.99 53.8225  65
  -1  -2  -4 1102.96 44.2379  52
   1  -2   4 1172.17 51.3960  63
   1  -2   4 1297.10 47.8515  66
  -1  -2  -4 1040.91 48.5345  56
  -1  -2  -4 1051.24 51.0968  51
  -1  -2  -4 1060.02 36.1616  55
  -1   2   3 77521.6 1112.20  21
  -1   2   3 79089.5 1114.34  36
  -1   2   3 75564.8 1105.70  22
  -1  -2  -3 77622.4 1100.59  31
  -1   2   3 78115.0 1111.65  12
   1  -2   3 77145.8 1099.74   2
  -1   2   3 80671.3 1105.26   5
   1  -2   3 78551.6 1085.80   5
  -1   2   3 80866.5 1084.99  17
  -1   2   3 74919.5 1112.21  18
   1  -2   3 79575.8 1077.19  15
   1  -2   3 77611.1 1062.21  12
   1  -2   3 78744.9 1064.89  10
   1  -2   3 78768.2 1099.18  17
  -1   2   3 74736.9 1085.51   2
  -1  -2  -3 78109.7 1098.58 107
  -1  -2  -3 78931.4 1097.66 106
  -1   2   3 78282.2 1076.89 113
  -1  -2  -3 74934.5 1126.14  99
   1  -2   3 78184.6 1063.18 103
  -1  -2  -3 78192.1 1087.31 104
   1  -2   3 78381.4 1092.85 100
  -1  -2  -3 78865.9 1110.69 101
  -1  -2  -3 78082.8 1099.04 105
  -1  -2  -3 76381.6 1126.51  98
   1  -2   3 80698.6 1097.51  46
  -1  -2  -3 78224.4 1105.49  41
  -1  -2  -3 78072.4 1092.44  40
  -1   2   3 78588.3 1107.55  47
   1  -2   3 77987.8 1073.51  48
   1  -2   3 76797.3 1091.99  42
   1  -2   3 77964.0 1095.18  45
  -1   2   3 79818.8 1110.70  48
  -1  -2  -3 77902.2 1092.86  43
   1  -2   3 77295.2 1100.49  91
  -1  -2  -3 77844.2 1104.72  95
  -1  -2  -3 79201.6 1114.71  81
  -1   2   3 78732.8 1123.11  93
  -1  -2  -3 77568.0 1119.94  84
   1  -2   3 80123.0 1100.20  92
  -1   2   3 77155.9 1123.17  94
  -1  -2  -3 78670.9 1090.95  73
   1   2  -3 79168.3 1136.96  73
  -1  -2  -3 76541.2 1095.13  69
  -1  -2  -3 79049.9 1096.64  70
   1  -2   3 78907.2 1094.27  77
  -1  -2  -3 79815.2 1081.84  80
   1   2  -3 74240.9 1096.26  74
   1  -2   3 78764.5 1102.74  78
  -1  -2  -3 78371.2 1096.73  71
  -1  -2  -3 80148.5 1109.58  68
  -1   2   3 79335.3 1109.09  60
   1  -2   3 79592.1 1096.20  66
  -1  -2  -3 79886.4 1067.84  55
  -1  -2  -3 79962.9 1085.80  52
   1  -2   3 77670.8 1099.30  63
  -1   2   3 77727.3 1114.08  65
  -1   2   3 77310.7 1064.63  63
   1  -2   3 80245.2 1074.20  61
  -1   2   3 77425.1 1113.62  62
  -1   2   2 84470.9 1159.70  22
  -1   2   2 80909.0 1166.33  19
  -1   2   2 82550.4 1164.33  21
  -1  -2  -2 83114.7 1152.96  31
   1  -2   2 80607.6 1160.43  29
   1  -2   2 83156.6 1154.01  17
  -1   2   2 83924.1 1161.05   5
   1  -2   2 82645.0 1128.26  15
   1  -2   2 83604.4 1153.32  11
  -1   2   2 82556.1 1144.68  17
   1  -2   2 85668.4 1141.84  13
   1  -2   2 84106.9 1149.35   5
   1  -2   2 79676.9 1132.15  10
   1  -2   2 83312.3 1131.31  12
  -1   2   2 82773.6 1165.04  18
  -1   2   2 82479.8 1149.89   2
  -1  -2  -2 82326.8 1158.98 107
  -1  -2  -2 82228.2 1157.21 106
  -1  -2  -2 82330.8 1174.45 114
  -1  -2  -2 82631.1 1150.93 104
  -1  -2  -2 85707.1 1183.70  99
  -1  -2  -2 82144.8 1160.37 103
  -1  -2  -2 81996.9 1179.81  98
  -1  -2  -2 83161.8 1166.17 101
  -1   2   2 82760.4 1164.07  48
  -1  -2  -2 83714.2 1162.42  41
  -1  -2  -2 82204.2 1152.63  40
  -1  -2  -2 82590.7 1151.60  43
   1  -2   2 82587.4 1148.40  45
   1  -2   2 82314.5 1150.15  46
  -1   2   2 82309.8 1155.48  47
   1  -2   2 81492.2 1155.81  91
  -1  -2  -2 84874.7 1168.77  81
   1  -2   2 82414.7 1157.31  92
  -1   2   2 81922.5 1175.30  94
  -1  -2  -2 84442.1 1156.92  70
  -1  -2  -2 81026.9 1158.33  72
  -1   2   2 82287.5 1163.07  80
  -1  -2  -2 84397.0 1157.33  71
   1  -2   2 82312.6 1152.36  77
   1   2  -2 86178.8 1186.05  73
  -1   2   2 82153.2 1170.28  79
  -1  -2  -2 81467.6 1156.47  73
  -1  -2  -2 83847.8 1157.14  69
  -1   2   2 83538.2 1160.58  60
  -1   2   2 83688.5 1129.38  63
   1  -2   2 81794.4 1153.92  66
   1  -2   2 81947.6 1152.34  63
  -1   2   2 84275.7 1167.88  62
  -1   2   2 82730.9 1166.62  65
  -1   2   1 702007. 8712.38  23
  -1   2   1 706533. 8714.01   4
  -1  -2  -1 702178. 8705.66 110
  -1  -2  -1 713307. 8730.06 114
  -1  -2  -1 719055. 8718.25 101
  -1  -2  -1 726600. 8734.90  98
   1  -2   1 685914. 8679.35 101
  -1  -2  -1 717093. 8715.59 103
  -1  -2  -1 647519. 8700.74 104
  -1  -2  -1 709695. 8732.73  99
  -1  -2  -1 683660. 8702.03  43
  -1  -2  -1 690188. 8702.50  40
  -1  -2  -1 629291. 8701.78  69
  -1   2   1 694157. 8716.59  79
  -1  -2  -1 635289. 8702.47  71
  -1   2   1 705415. 8713.35  80
  -1   2   0 6331.30 127.043  34
  -1   2   0 6202.11 133.072  20
   1  -2   0 6234.02 130.155  20
  -1   2   0 6333.66 132.941  19
  -1   2   0 6033.78 128.774   7
  -1   2   0 6130.16 128.080   8
  -1   2   0 5822.10 124.247   2
  -1   2   0 6344.24 123.423  17
   1  -2   0 5843.86 123.158   8
   1  -2   0 6113.81 121.191  11
   1  -2   0 6335.10 120.781  12
   1  -2   0 6011.21 120.438  10
   1  -2   0 6329.68 124.940   5
  -1   2   0 6122.47 130.305   4
   1  -2   0 6127.46 109.565 108
  -1  -2   0 6742.15 145.087 114
  -1  -2   0 7022.79 134.015 107
  -1  -2   0 6927.43 141.034 113
  -1  -2   0 6937.76 131.661 110
  -1  -2   0 7218.03 134.150 106
  -1  -2   0 7083.81 146.234  98
  -1  -2   0 6812.41 132.557 104
  -1  -2   0 7042.56 147.243  99
  -1  -2   0 7214.11 139.629 103
  -1  -2   0 6559.70 131.438  41
  -1  -2   0 6474.98 129.796  40
  -1   2   0 5899.46 123.876  48
   1  -2   0 6432.22 125.498  92
  -1  -2   0 7049.38 133.299  70
  -1  -2   0 6944.07 132.865  69
  -1   2   0 6277.80 120.810  81
   1  -2   0 6158.21 124.433  77
  -1  -2   0 7134.10 134.645  72
  -1  -2   0 7018.95 139.748  73
  -1   2   0 6339.90 114.762  68
  -1  -2   0 7023.39 133.183  71
   1   2   0 7143.35 139.536  73
  -1   2   0 5942.27 131.098  80
   1  -2   0 6345.27 124.490  66
   1  -2   0 6094.44 115.724  63
  -1   2   0 6266.39 117.420  63
   1  -2   0 6290.89 130.064  54
   1   2   0 6868.09 102.767  62
   1  -2   0 6270.44 130.286  53
  -1   2   0 6198.42 117.280  60
  -1   2  -1 694758. 8933.12  20
  -1  -2   1 713978. 8947.34 114
  -1  -2   1 671302. 8940.86 113
  -1  -2   1 684501. 8925.12 109
  -1  -2   1 700150. 8926.80 110
  -1  -2   1 669068. 8925.61 112
  -1  -2   1 720437. 8938.31 103
  -1  -2   1 694530. 8930.21 104
   1  -2  -1 701774. 8893.11  98
   1  -2  -1 627801. 8914.39  12
  -1   2  -1 680023. 8923.42  11
  -1   2  -1 694113. 8918.25  81
  -1  -2   1 637789. 8919.56  69
   1   2   1 737183. 8930.01  68
  -1  -2   1 622851. 8922.07  72
   1   2   1 736852. 8930.09  73
   1   2   1 634887. 8896.41  62
   1  -2  -2 84516.3 1160.56  19
  -1  -2   2 82914.8 1133.50  34
   1   2   2 81929.0 1118.42  23
   1  -2  -2 84829.6 1146.57  27
   1   2   2 80511.5 1117.27  18
   1   2   2 83403.6 1135.77  22
  -1   2  -2 81470.7 1142.51  35
  -1  -2   2 82441.8 1128.42  35
   1   2   2 80654.6 1119.72  21
  -1  -2   2 80450.1 1108.09  37
   1  -2  -2 85369.0 1159.65  20
  -1  -2   2 84465.6 1133.84  36
  -1  -2   2 82857.1 1114.07  31
   1  -2  -2 81446.0 1162.03  23
   1   2   2 79080.6 1109.66   4
   1  -2  -2 83203.7 1151.40  10
   1   2   2 82489.0 1126.76   7
   1  -2  -2 85637.3 1149.50   8
  -1   2  -2 81576.5 1156.70   8
  -1   2  -2 83077.1 1152.09   2
   1   2   2 84577.3 1152.14  14
   1   2   2 83593.7 1135.62  11
  -1   2  -2 82898.6 1140.21  14
   1  -2  -2 81954.1 1160.92   4
   1   2   2 82095.3 1125.52   8
   1  -2  -2 83098.5 1148.64   6
   1   2   2 81948.0 1155.71   9
  -1   2  -2 81854.8 1149.55  17
  -1   2  -2 85223.9 1146.70   3
  -1   2  -2 82715.9 1158.67   7
   1  -2  -2 83424.4 1151.44  12
  -1  -2   2 83432.8 1152.03 109
  -1  -2   2 84799.3 1155.99 110
  -1  -2   2 84126.6 1151.73 106
  -1  -2   2 83043.3 1171.92 113
  -1  -2   2 78404.5 1171.38 114
  -1  -2   2 83697.6 1146.54 108
  -1  -2   2 83399.1 1145.99 111
  -1  -2   2 81523.5 1162.88 112
  -1  -2   2 85863.7 1152.27 107
  -1  -2   2 84205.7 1166.21 103
   1  -2  -2 82877.4 1152.45  96
  -1  -2   2 85391.6 1162.28 104
   1   2   2 84435.6 1149.63 102
  -1   2  -2 81765.6 1155.41  95
  -1   2  -2 80822.8 1144.67  84
   1  -2  -2 82200.9 1122.80  68
   1   2   2 84952.9 1152.31  68
  -1  -2   2 84615.5 1157.02  72
   1  -2  -2 83276.0 1146.47  77
  -1  -2   2 83538.0 1152.34  71
  -1  -2   2 84640.3 1151.81  70
  -1  -2   2 82510.9 1151.45  69
   1   2   2 83905.2 1159.30  67
   1  -2  -2 80214.0 1164.39  55
   1  -2  -2 81644.3 1159.63  52
   1  -2  -2 82823.3 1140.73  66
   1   2   2 80699.8 1107.70  54
  -1   2  -2 81352.4 1149.64  59
   1   2   2 84281.7 1129.55  52
   1   2   2 83250.9 1137.19  62
  -1   2  -2 76793.4 1147.22  63
   1  -2  -3 77673.1 1104.85  30
   1  -2  -3 80242.5 1102.72  27
  -1   2  -3 75236.6 1101.01  26
  -1   2  -3 77942.8 1102.31  25
  -1  -2   3 77991.1 1089.11  36
   1   2   3 76722.6 1101.83  24
   1  -2  -3 78078.7 1112.91  19
   1  -2  -3 76554.2 1117.57  21
   1   2   3 79221.0 1090.40  22
  -1  -2   3 77964.2 1087.31  33
  -1   2  -3 74824.7 1101.10   3
  -1   2  -3 78092.7 1101.44  13
   1   2   3 80118.4 1104.71   9
  -1   2  -3 79348.2 1091.86   9
  -1   2  -3 78318.7 1104.37   2
   1  -2  -3 76333.3 1105.02  10
   1   2   3 79172.4 1101.22  14
   1   2   3 79281.3 1082.10  11
   1  -2  -3 76581.1 1104.73   6
  -1   2  -3 78206.7 1113.03   7
  -1   2  -3 78823.2 1096.74  14
  -1  -2   3 77349.6 1090.69 111
  -1  -2   3 77619.7 1106.87 110
  -1  -2   3 79670.1 1127.20 113
  -1  -2   3 79586.9 1094.45 108
  -1  -2   3 75975.1 1126.10 114
  -1  -2   3 79161.8 1100.05 109
  -1  -2   3 78527.4 1098.32 107
  -1  -2   3 78006.8 1121.67 112
  -1  -2   3 76940.4 1096.22 106
  -1  -2   3 79414.8 1099.52 105
  -1  -2   3 79933.8 1119.68 103
  -1  -2   3 80569.5 1114.95 104
   1  -2  -3 77301.2 1105.60  96
   1   2   3 79588.4 1100.55 102
   1   2   3 79114.4 1090.98  46
  -1   2  -3 79147.6 1102.59  49
  -1  -2   3 78601.7 1126.17  39
   1   2   3 77688.7 1099.04  86
   1  -2  -3 77935.2 1108.83  82
  -1   2  -3 78855.0 1102.78  84
   1   2   3 78859.0 1081.73  76
  -1  -2   3 78768.4 1098.31  69
   1   2   3 79783.4 1098.61  75
  -1  -2   3 78396.1 1098.64  71
  -1  -2   3 77990.2 1097.70  70
  -1  -2   3 76578.9 1108.78  72
   1  -2  -3 79455.7 1116.06  52
   1  -2  -3 79511.4 1084.63  66
  -1  -2   3 78525.2 1063.16  62
   1  -2  -3 79630.7 1118.04  55
   1   2   3 79337.2 1107.15  67
   1   2   3 77421.4 1094.11  62
  -1   2  -3 77787.5 1097.09  59
  -1   2  -4 1247.62 53.0928  25
   1   2   4 991.818 44.2419  22
   1  -2  -4 1129.06 55.9105  18
  -1  -2   4 1113.41 45.8426  33
   1  -2  -4 1044.30 55.0132  19
   1  -2  -4 1128.22 52.2341  27
   1  -2  -4 1095.47 50.0325  30
   1  -2  -4 1004.00 54.4079  21
   1  -2  -4 1050.28 55.7166  23
  -1   2  -4 1168.94 50.8502  26
   1   2   4 980.583 49.5697   9
   1  -2  -4 1112.05 51.4608   6
   1   2   4 1061.14 48.7557   6
  -1   2  -4 1138.89 50.6146  14
  -1   2  -4 1155.81 48.4824   9
  -1   2  -4 1121.33 50.7339   2
   1   2   4 1087.05 49.0513  14
   1   2   4 985.941 47.7496  13
   1   2   4 1011.23 48.4163   1
   1  -2  -4 1151.24 50.7699  10
  -1   2  -4 1137.82 52.5134   3
  -1   2  -4 1074.21 52.3833  13
  -1  -2   4 1097.70 58.5673 113
  -1  -2   4 1049.55 47.3046 109
  -1  -2   4 1067.48 44.8305 108
  -1  -2   4 1027.14 42.2627 106
  -1  -2   4 1067.81 58.6047 112
  -1  -2   4 1090.31 51.7480 110
  -1  -2   4 986.154 43.1250 107
  -1  -2   4 1069.73 40.7606 111
  -1  -2   4 1020.73 58.3280 114
   1  -2  -4 1083.63 51.2459  96
  -1  -2   4 1111.29 45.1766 105
  -1  -2   4 1069.29 56.8754 103
   1   2   4 1073.41 48.0427 102
  -1  -2   4 972.394 53.7858 104
   1   2   4 984.861 44.8693  45
  -1   2  -4 1129.09 51.2003  49
   1   2   4 1028.69 43.1556  46
  -1  -2   4 1025.48 57.6048  39
   1  -2  -4 1066.80 53.2936  82
  -1   2  -4 1151.29 53.6708  84
   1   2   4 956.476 45.1520  85
  -1  -2   4 1266.62 54.5023  72
   1   2   4 1177.03 51.7481  67
  -1  -2   4 1052.38 43.2727  70
   1   2   4 1099.14 43.5317  76
   1   2   4 988.777 49.7213  75
  -1  -2   4 1014.64 42.8137  69
  -1  -2   4 1002.70 42.7732  71
  -1  -2   4 1150.80 35.0191  62
   1  -2  -4 1076.45 56.0444  55
  -1   2  -4 1165.62 47.9481  59
  -1   2  -4 1214.50 51.5337  58
   1  -2  -4 1075.64 54.2818  56
  -1   2  -4 1118.59 32.8588  67
   1   2   4 1090.33 48.8618  62
   1  -2  -4 1187.02 57.8419  52
   1  -2  -5 9685.11 205.371  23
  -1   2  -5 9993.67 193.551  25
   1  -2  -5 9366.10 192.796  27
   1  -2  -5 9381.63 192.809  30
  -1  -2   5 9745.49 190.194  33
   1  -2  -5 9679.12 205.307  21
   1   2   5 9674.41 191.585  27
   1  -2  -5 9690.64 204.483  18
  -1   2  -5 9939.24 188.112  26
   1  -2  -5 9849.50 203.653  19
   1  -2  -5 9823.48 191.684  10
  -1   2  -5 9377.06 191.749  16
   1   2   5 9296.98 189.769   9
   1   2   5 9602.92 187.167   6
   1   2   5 9654.84 193.697  15
   1  -2  -5 10564.4 197.407   6
   1  -2  -5 9712.17 204.087   4
   1   2   5 10027.8 188.218  13
  -1   2  -5 9689.93 192.423   9
   1   2   5 9900.78 193.846   1
  -1   2  -5 9761.06 193.943   3
  -1   2  -5 9885.01 195.985  14
  -1  -2   5 9861.37 168.627 111
  -1  -2   5 10116.2 197.265 110
  -1  -2   5 9682.07 211.345 112
  -1  -2   5 9880.18 174.882 106
  -1  -2   5 9753.56 183.759 109
  -1  -2   5 10175.9 176.910 107
  -1  -2   5 9975.22 176.441 105
   1  -2  -5 9853.76 197.119  96
  -1  -2   5 10001.2 199.820 104
  -1  -2   5 9760.02 205.995 103
   1   2   5 9468.14 181.855  45
   1   2   5 9978.76 180.746  46
  -1  -2   5 9975.75 212.119  39
   1   2   5 10046.9 197.988  86
   1   2   5 9588.01 189.286  85
   1  -2  -5 9815.69 196.019  82
   1   2   5 9684.51 196.532  87
  -1   2  -5 9806.01 178.799  83
  -1   2  -5 9985.08 200.209  84
  -1  -2   5 10104.6 195.597  72
  -1  -2   5 9904.18 175.351  69
  -1  -2   5 9671.48 174.915  71
   1   2   5 9617.37 195.559  75
  -1  -2   5 9901.69 175.312  70
   1   2   5 9580.28 182.200  76
   1   2   5 9608.75 179.531  64
  -1   2  -5 9792.36 187.591  58
  -1   2  -5 9826.31 179.713  59
  -1  -2   5 9984.12 168.343  62
   1   2   5 9807.40 193.210  62
  -1   2  -5 9395.80 164.515  67
   1  -2  -5 9854.15 201.709  56
   1  -2  -6 5219.70 143.231  23
   1  -2  -6 5082.66 140.217  19
   1  -2  -6 5169.31 142.432  21
   1  -2  -6 5254.67 133.090  30
  -1  -2   6 5010.95 129.076  33
  -1   2  -6 5035.44 129.536  25
   1   2   6 5016.24 125.921  27
  -1   2  -6 5215.75 124.785  26
   1  -2  -6 5068.57 127.689  10
  -1   2  -6 5181.47 130.986   3
  -1   2  -6 5059.34 130.206  16
   1  -2  -6 5157.13 130.957   6
   1  -2  -6 4741.88 137.532   4
   1   2   6 5000.37 129.167  15
  -1   2  -6 4954.30 131.090   1
  -1   2  -6 5265.64 132.671   9
   1   2   6 5050.33 121.732   6
  -1   2  -6 5086.78 134.281  14
   1  -2  -6 5201.97 143.076  18
   1   2   6 4942.31 130.175   1
  -1  -2   6 5043.98 106.159 107
  -1  -2   6 5121.93 119.211 109
  -1  -2   6 4937.74 130.205 110
  -1  -2   6 4959.06 104.531 106
  -1  -2   6 5123.99 146.020 112
  -1  -2   6 4638.24 99.4938 111
  -1  -2   6 5286.36 107.760 105
  -1  -2   6 4891.86 130.908 104
  -1  -2   6 5033.71 140.122 103
  -1  -2   6 4710.44 143.274  39
   1   2   6 5057.07 119.902  45
  -1   2  -6 5142.56 126.788  49
  -1   2  -6 5303.84 138.892  84
   1   2   6 5053.94 129.174  85
  -1   2  -6 5005.98 120.376  83
   1  -2  -6 4914.69 131.972  82
   1   2   6 5224.27 135.607  86
   1   2   6 4955.95 135.370  87
   1   2   6 4838.77 122.311  76
  -1  -2   6 5046.55 129.795  72
  -1  -2   6 5100.41 107.045  70
  -1  -2   6 5179.87 107.538  71
  -1   2  -6 5166.33 123.302  58
   1  -2  -6 4991.73 133.152  51
   1   2   6 4938.45 118.721  64
   1   2   6 4796.93 127.095  62
  -1  -2   6 5386.09 112.712  62
  -1   2  -6 5238.34 110.661  67
   1   2   7 7623.38 170.982  27
   1  -2  -7 7387.91 190.501  23
   1  -2  -7 7079.20 173.398  30
   1  -2  -7 7711.64 187.562  19
  -1   2  -7 7418.81 174.256  25
   1  -2  -7 7183.79 188.432  21
   1  -2  -7 7501.27 188.634  22
  -1   2  -7 7602.48 152.821  31
  -1   2  -7 7282.51 175.489  24
   1   2   7 7492.84 160.186  10
   1  -2  -7 7363.47 187.954  18
  -1   2  -7 7609.64 180.701   9
  -1   2  -7 7702.63 185.420  14
   1  -2  -7 7364.04 186.442   4
   1   2   7 7338.88 173.583  15
   1  -2  -7 7592.06 173.865   6
   1   2   7 7471.13 163.206   6
   1  -2  -7 7097.22 167.877  10
  -1   2  -7 7462.30 177.748   1
  -1   2  -7 7867.91 176.746  16
  -1  -2   7 7014.78 133.868 107
  -1  -2   7 7452.95 191.399 112
  -1  -2   7 7150.79 133.641 106
  -1  -2   7 7198.08 173.929 110
   1  -2  -7 7154.06 172.724  96
  -1  -2   7 7170.27 134.756 105
  -1  -2   7 7127.60 171.653 104
  -1  -2   7 7392.94 185.764 103
  -1  -2   7 7034.71 193.044  39
   1   2   7 7446.55 163.512  45
  -1   2  -7 7636.64 167.229  49
  -1   2  -7 7414.89 184.048  84
  -1   2  -7 7551.99 167.628  83
   1  -2  -7 7230.63 174.281  82
   1   2   7 7366.64 180.257  86
   1   2   7 7230.76 181.219  87
   1   2   7 7179.70 173.059  85
  -1  -2   7 7628.90 174.530  72
   1   2   7 7288.76 179.480  75
   1  -2  -7 7430.99 189.615  52
   1   2   7 7516.40 163.993  64
  -1   2  -7 7663.79 175.548  57
   1  -2  -7 7434.90 185.783  56
  -1   2  -7 7630.98 162.290  58
  -1   2  -7 7641.56 154.940  67
  -1  -2   7 7550.28 155.799  62
   1   2   7 8254.47 180.743  62
   1   2   7 7136.03 174.192  61
  -1   2  -8 8011.56 186.607  25
  -1  -2   8 8133.28 195.393  33
   1   2   8 8229.49 186.773  33
   1  -2  -8 7490.79 199.372  19
   1  -2  -8 7912.73 207.810  23
   1  -2  -8 7576.29 202.480  22
   1  -2  -8 7816.18 208.167  21
  -1   2  -8 7906.29 164.473  31
  -1   2  -8 7495.67 191.400  24
   1   2   8 7992.40 185.211  27
   1   2   8 8074.30 173.291  10
   1  -2  -8 8033.18 208.176  18
   1   2   8 7681.05 189.334  15
   1   2   8 7983.93 177.550  12
  -1   2  -8 7762.52 193.350   1
   1   2   8 8313.33 180.535   6
  -1   2  -8 7619.33 186.514  16
   1  -2  -8 7833.79 187.634   6
   1  -2  -8 7733.12 203.684   4
  -1  -2   8 7881.25 208.135 112
  -1  -2   8 8005.13 186.423 104
  -1  -2   8 8046.94 204.686 103
  -1   2  -8 7617.56 176.339  49
   1   2   8 8170.14 191.351  47
   1  -2  -8 7967.08 198.682  51
  -1  -2   8 8346.44 216.093  39
   1   2   8 7787.50 179.968  45
   1  -2  -8 7692.54 188.137  82
  -1   2  -8 7812.35 183.708  83
   1  -2  -8 8006.48 189.376  96
   1   2   8 7981.29 193.617  85
   1   2   8 8039.30 201.387  86
   1   2   8 7574.09 194.914  75
  -1  -2   8 8075.55 187.804  72
  -1   2  -8 7612.11 187.278  57
  -1   2  -8 7828.05 186.292  64
  -1   2  -8 7437.29 170.844  58
  -1   2  -8 7629.63 168.866  67
   1  -2  -8 7816.68 206.196  52
   1   2   8 7676.77 189.596  62
   1   2   8 7851.79 193.794  61
   1  -2  -8 7928.62 205.053  56
  -1  -2   8 8284.21 174.890  62
   1   2   9 63147.2 950.168  27
  -1   2  -9 62244.2 949.466  25
   1  -2  -9 63273.2 989.922  22
   1   2   9 63204.8 955.217  33
  -1   2  -9 63586.7 965.443  24
   1  -2  -9 59780.6 989.676  23
  -1  -2   9 64454.7 970.646  33
   1  -2  -9 60951.5 977.987  19
   1  -2  -9 63410.7 959.770  30
   1  -2  -9 63459.6 990.492  21
   1   2   9 63092.4 938.599   6
  -1   2  -9 63317.1 965.671   1
   1   2   9 62981.7 960.229  15
   1  -2  -9 62353.8 989.319  18
  -1   2  -9 61247.5 951.612  16
   1   2   9 62649.1 927.547  10
   1   2   9 63396.1 935.654  12
   1  -2  -9 62863.2 983.150   4
  -1  -2   9 61385.4 985.069 112
  -1  -2   9 62228.8 979.368 103
  -1  -2   9 62656.7 947.290 104
  -1  -2   9 61684.3 996.508  39
   1   2   9 62276.2 959.539  47
  -1   2  -9 62542.0 936.931  49
   1  -2  -9 64409.2 977.848  51
   1  -2  -9 59479.3 947.524  82
   1   2   9 62393.7 972.842  87
   1   2   9 62031.6 968.276  88
  -1   2  -9 61681.7 980.913  84
  -1   2  -9 63008.1 954.411  83
  -1  -2   9 61503.5 949.539  72
   1   2   9 63623.7 970.664  75
  -1   2  -9 62461.9 955.811  64
  -1  -2   9 64685.8 934.887  62
  -1   2  -9 63535.9 954.563  57
   1  -2  -9 62673.4 984.606  56
  -1   2  -9 62916.9 933.582  67
   1   2   9 61781.6 963.590  61
   1  -2  -9 61903.0 988.585  52
   1  -2 -10 11754.5 295.266  23
   1   2  10 11325.2 262.441  27
   1  -2 -10 11823.5 293.362  21
   1  -2 -10 12256.8 296.139  22
   1  -2 -10 12369.1 272.999  30
  -1  -2  10 12163.3 280.975  33
  -1   2 -10 12594.2 279.763  24
   1   2  10 11466.3 268.706  33
   1  -2 -10 12031.9 286.933  19
  -1   2 -10 11991.5 275.313   1
   1   2  10 11670.6 243.573  10
   1  -2 -10 12009.7 292.908  18
  -1   2 -10 11426.3 263.147  16
   1   2  10 11483.4 248.415  12
   1  -2 -10 12184.8 291.831   4
  -1  -2  10 11971.5 291.761 112
  -1  -2  10 11522.1 254.303 104
  -1   2 -10 11822.9 273.465  50
   1  -2 -10 12523.3 286.700  51
  -1  -2  10 11641.6 298.771  39
   1   2  10 11185.8 266.473  47
   1   2  10 11529.2 278.729  87
  -1   2 -10 11928.9 290.719  84
   1   2  10 11442.5 269.832  89
  -1   2 -10 11918.4 270.414  83
   1   2  10 11903.9 278.411  88
  -1  -2  10 11950.9 263.589  72
   1  -2 -10 11653.5 292.621  52
  -1  -2  10 11662.4 251.411  62
  -1   2 -10 11752.3 263.665  57
   1  -2 -10 12374.4 293.216  56
   1   2  10 11865.8 274.287  62
   1   2  10 11337.7 273.722  61
   1  -2 -11 8867.61 260.787  23
  -1  -2  11 9804.07 255.686  33
  -1   2 -11 9529.07 248.431  22
   1  -2 -11 9578.91 262.733  18
   1  -2 -11 9543.11 257.558  19
   1   2  11 9058.21 240.675  33
   1  -2 -11 9125.39 262.010  21
  -1   2 -11 9503.71 246.357  24
   1  -2 -11 9285.17 238.281  30
  -1   2 -11 9265.72 238.455  16
   1  -2 -11 9289.97 255.332   4
   1   2  11 8479.77 215.356  12
  -1  -2  11 8859.54 253.899 112
  -1   2 -11 9418.43 228.405 102
  -1  -2  11 8747.80 248.685 103
   1   2  11 9148.61 242.264  47
  -1   2 -11 9279.70 246.824  50
   1  -2 -11 9214.02 234.396  82
  -1   2 -11 9660.16 265.387  84
   1  -2 -11 9063.64 251.894  83
   1   2  11 9464.97 251.358  87
   1   2  11 9457.60 244.224  89
   1   2  11 8976.93 244.842  88
   1   2  11 8914.40 228.588  78
   1  -2 -11 8930.03 260.376  52
   1  -2 -11 9180.14 251.005  51
   1   2  11 9435.74 233.373  60
   1   2  11 9016.43 245.071  62
  -1   2 -11 9460.44 235.797  57
  -1   2 -11 9147.70 238.755  64
   1  -2 -11 9167.49 258.573  56
   1   2  11 8847.00 247.633  61
  -1   2 -12 9773.15 269.260   1
   1  -2 -12 10100.6 280.442   4
   1   2  12 10340.3 257.550  60
   1   2  12 10429.3 274.600  62
   1  -2 -12 10238.7 290.841  52
   1  -2 -12 10554.0 282.913  51
  -1   2 -12 9510.91 258.560  64
   1  -2 -12 9546.17 282.996  56
   1   2  12 9809.96 275.904  61
  -1   2 -12 9792.41 255.210  57
  -1  -2  12 10294.6 282.130 103
  -1   2 -12 10130.4 269.172  50
  -1   2 -12 10332.0 271.521  51
   1   2  12 10633.6 271.473  47
  -1  -2  12 10120.2 295.815  39
   1   2  12 10320.6 273.386  88
   1   2  12 10489.0 270.386  89
  -1   2 -12 10386.8 292.737  84
   1  -2 -12 9770.22 278.182  83
   1   2  12 9989.67 253.068  78
  -1  -2  12 10192.3 278.932  33
   1  -2 -12 10179.0 280.491  19
   1  -2 -12 10111.0 287.533  21
  -1   2 -12 10034.7 268.229  24
   1  -2 -12 10288.0 260.935  30
   1  -2 -12 9946.59 286.930  23
   1  -2 -12 9677.37 280.924  18
  -1   2 -12 9633.43 268.043  22
   1   2  12 10083.4 267.534  33
  -1  -2  13 2908.28 144.869  36
   1  -2 -13 2818.82 150.766  23
  -1  -2  13 2862.35 146.720  33
   1   2  13 2782.10 138.476  33
  -1   2 -13 2641.09 136.731  24
   1  -2 -13 2496.36 143.416  18
   1  -2 -13 2780.80 144.252   4
  -1   2 -13 2960.07 143.480   1
  -1  -2  13 2695.25 152.894 113
  -1  -2  13 3044.52 149.954 112
  -1  -2  13 2962.95 147.994 103
   1   2  13 2553.09 132.388  47
  -1   2 -13 2901.85 140.791  50
  -1   2 -13 3111.26 145.802  51
  -1  -2  13 2904.72 156.675  39
   1   2  13 2654.33 138.044  88
   1  -2 -13 2698.52 144.177  83
  -1   2 -13 2859.34 155.606  84
   1   2  13 2643.11 132.887  89
   1   2  13 2864.24 125.896  78
   1   2  13 2809.03 128.943  60
  -1   2 -13 2985.66 132.542  57
   1   2  13 2736.81 137.791  62
   1  -2 -13 2897.30 146.353  51
   1  -2 -13 2985.19 155.630  52
   1  -2 -13 2647.98 148.423  56
  -1   2 -14 1819.37 115.744  24
  -1   2 -14 1768.06 115.691  22
   1  -2 -14 1733.69 122.096  21
   1   2  14 1450.91 106.419  33
  -1  -2  14 1592.58 113.484  36
   1  -2 -14 1625.79 118.452  18
  -1   2 -14 1550.00 105.794  18
   1  -2 -14 1547.60 111.178   4
  -1  -2  14 1609.99 124.785 113
  -1  -2  14 1656.61 115.112 103
   1   2  14 1580.34 108.733  47
  -1   2 -14 1356.27 102.552  50
  -1  -2  14 1699.21 128.013  39
  -1   2 -14 1490.97 109.571  51
   1   2  14 1510.27 109.629  39
   1   2  14 1425.26 105.997  89
  -1   2 -14 1582.76 122.770  84
   1  -2 -14 1631.07 121.319  83
   1   2  14 1427.53 107.368  88
   1   2  14 1630.86 98.0090  78
   1  -2 -14 1519.75 117.568  55
  -1   2 -14 1618.86 111.302  56
   1  -2 -14 1523.08 120.210  52
   1   2  14 1520.04 108.644  62
   1  -2 -14 1523.92 117.217  56
   1  -2 -15 363.668 66.8940  18
  -1  -2  15 311.942 72.3906 114
  -1  -2  15 492.756 80.3962 113
  -1  -2  15 546.285 71.9751 103
   1   2  15 495.969 71.8587  88
   1  -2 -15 365.767 67.3581  83
   1   2  15 493.771 68.8138  89
  -1   2 -15 414.191 77.6470  84
   1  -2 -15 413.173 69.4265  84
  -1   2 -15 364.753 73.7593  95
  -1   2 -15 320.635 60.7846  51
  -1  -2  15 375.450 70.1477  39
   1   2  15 515.449 71.8612  39
   1   2  15 402.167 65.2659  47
  -1   2 -15 465.340 67.7540  50
   1  -2 -15 331.501 66.1016  23
   1  -2 -15 429.475 74.0447  21
  -1  -2  15 420.226 68.6215  36
  -1   2 -15 424.087 64.4593  21
   1   2  15 452.484 69.3810  33
  -1   2 -15 413.527 66.7457  24
  -1   2 -15 391.871 64.0215  22
   1  -2 -15 263.072 64.7359  56
  -1   2 -15 472.472 71.7170  56
   1   2  15 296.691 58.7253  62
   1  -2 -15 486.494 74.9044  55
   1  -2 -15 438.618 74.6125  52
  -1  -2  16 460.635 82.6179 114
  -1  -2  16 373.633 77.0960 113
  -1  -2  16 337.627 72.1324  39
  -1   2 -16 301.787 61.9444  50
   1   2  16 482.219 70.7201  39
   1  -2 -16 317.008 66.8672  83
   1   2  16 294.236 58.3425  89
  -1   2 -16 402.450 74.1710  84
   1  -2 -16 394.007 71.6763  84
   1  -2 -16 288.126 65.2307  23
   1  -2 -16 403.687 70.7423  21
  -1   2 -16 381.942 68.2128  22
   1  -2 -16 304.653 66.8708  56
  -1   2 -16 432.308 69.1341  56
   1  -2 -16 361.893 70.2221  52
   1   2  16 418.559 70.1997  62
  -1  -2  17 7442.50 292.582 114
  -1  -2  17 7248.91 285.047 113
   1  -2 -17 6929.89 253.001 101
  -1  -2  17 7521.42 283.140  39
   1   2  17 6992.75 252.038  39
  -1   2 -17 7157.01 256.470  51
  -1   2 -17 7455.30 260.918  50
   1   2  17 7272.07 244.412  89
  -1   2 -17 7278.75 282.773  95
  -1   2 -17 6709.67 277.323  81
  -1  -2  17 7375.40 269.948  36
  -1   2 -17 7275.59 256.573  22
  -1   2 -17 6812.82 244.810  23
   1  -2 -17 6680.65 259.849  23
   1  -2 -17 7458.25 269.214  21
   1  -2 -17 7290.61 272.285  52
  -1   2 -17 6945.93 254.442  56
   1   2  17 7027.85 255.764  62
   1  -2 -17 7149.19 263.408  55
  -1   2 -17 7263.58 250.873  52
  -1  -2  18 5427.17 239.827 113
  -1  -2  18 5657.73 254.734 114
   1  -2 -18 5790.24 223.526 101
  -1   2 -18 5834.39 227.137  51
  -1   2 -18 5717.43 223.927  50
   1   2  18 5425.52 219.318  39
  -1  -2  18 5818.13 243.855  39
  -1   2 -18 5383.03 241.526  95
   1  -2 -18 5730.96 236.580  84
  -1   2 -18 5579.65 248.608  84
   1  -2 -18 5737.30 242.133  83
   1  -2 -18 5820.45 229.848  55
   1  -2 -18 5628.39 235.192  52
  -1   2 -18 5481.02 212.519  52
  -1   2 -18 5508.48 221.870  56
   1   2  18 5782.37 231.314  36
  -1   2 -18 5592.40 221.683  22
   1  -2 -18 5610.70 230.238  23
  -1  -2  18 5757.93 233.413  36
  -1  -2  19 598.020 77.2992  36
  -1   2 -19 528.011 71.3430  22
   1  -2 -19 516.536 73.5751  23
   1   2  19 563.707 75.8189  36
  -1  -2  19 540.430 76.9726 113
  -1   2 -19 652.032 83.1435  98
   1  -2 -19 517.634 70.5409 101
   1  -2 -19 507.304 80.4790  98
  -1   2 -19 624.829 78.2615  51
  -1   2 -19 603.690 85.1782  95
  -1   2 -19 481.826 80.4176  84
   1  -2 -19 641.527 85.9964  83
   1  -2 -19 570.882 79.6824  84
  -1   2 -19 392.560 77.5286  81
  -1   2 -19 572.799 69.6568  52
   1   2  19 622.557 76.2827  62
  -1   2 -19 614.441 75.6914  56
   1  -2 -19 545.568 75.7839  52
   1  -2 -19 686.656 79.3943  55
  -1  -2  20 4896.54 198.792 113
  -1  -2  20 5250.26 220.031 114
  -1   2 -20 4687.14 203.932  99
   1  -2 -20 5077.09 215.691  98
  -1   2 -20 5337.73 205.861  98
   1   2  20 5124.69 190.639  39
  -1   2 -20 4827.57 213.237  81
  -1   2 -20 5193.65 212.571  95
   1  -2 -20 5043.70 204.965  84
  -1   2 -20 5052.62 219.883  84
   1  -2 -20 5262.01 204.083  52
   1   2  20 4810.62 187.406  62
  -1   2 -20 5411.78 199.709  51
  -1   2 -20 5203.11 195.276  56
  -1  -2  20 5155.52 200.247  36
   1   2  20 5291.00 205.689  36
   1   2  21 484.794 62.0245  36
  -1  -2  21 400.703 63.9474 114
   1  -2 -21 415.494 66.0606  98
  -1   2 -21 375.572 55.6344  98
  -1   2 -21 350.529 59.3182  99
   1   2  21 360.113 49.2472  39
  -1   2 -21 461.037 63.3238  95
  -1   2 -21 331.404 59.7570  84
   1  -2 -21 371.143 57.6560  84
  -1   2 -21 397.935 64.6552  81
   1   2  21 433.241 57.0887  62
   1   2  22 319.367 47.7438 114
  -1  -2  22 324.371 50.3936 114
  -1   2 -22 268.341 45.6001  99
   1  -2 -22 338.767 51.3246  98
  -1   2 -22 331.594 52.0914  81
   1   2  22 273.030 41.9737  62
   1   3 -22 767.404 65.3386  81
  -1   3  22 938.920 67.9969  39
   1   3 -22 868.295 65.4240  98
  -1  -3 -22 733.599 66.0173  98
  -1  -3 -21 875.136 84.5518  98
  -1   3  21 745.678 73.1731  39
   1   3 -21 848.149 77.4620  95
   1   3 -21 634.384 69.0071  81
   1   3 -21 744.240 76.3710  84
  -1   3  21 846.292 74.9958  34
   1  -3  21 725.691 72.4157 113
  -1   3  21 694.711 73.8924 114
   1  -3  20 862.037 82.8027 114
   1  -3  20 849.191 87.5754 113
  -1  -3 -20 849.276 94.7859  98
  -1   3  20 933.395 87.7224  39
   1   3 -20 779.883 82.0986  95
   1   3 -20 944.377 92.0879  84
   1  -3  20 956.541 83.0316  36
  -1   3  20 815.244 79.2584  62
   1   3 -20 991.212 87.7343  52
   1   3 -20 961.076 84.5190  56
   1   3 -20 1036.86 80.6799  51
   1   3 -19 2868.76 148.403   4
   1  -3  19 2937.56 163.283 113
   1  -3  19 2414.37 158.674 114
  -1  -3 -19 3137.99 181.316  98
  -1   3  19 2778.29 142.556 103
   1   3 -19 2965.76 144.174  51
   1   3 -19 2923.87 161.007  84
  -1  -3 -19 2817.74 168.202  84
  -1  -3 -19 3065.71 142.758  30
   1  -3  19 2973.98 150.278  36
  -1   3  19 3095.04 168.564  36
   1   3 -19 3101.34 158.093  22
   1   3 -19 2925.19 154.270  23
   1   3 -19 2932.06 155.536  52
   1   3 -19 3056.90 155.411  56
  -1   3  19 3049.81 156.180  62
   1  -3  18 2461.61 154.277 114
  -1   3  18 2419.52 140.165 103
  -1  -3 -18 2973.49 182.723  98
  -1   3  18 2608.50 159.084  39
   1   3 -18 2708.58 143.121  51
  -1  -3 -18 2493.13 164.751  84
   1   3 -18 2476.11 155.169  84
   1   3 -18 2680.66 155.056  23
   1  -3  18 2579.46 149.028  33
  -1  -3 -18 2605.33 141.452  30
   1   3 -18 2767.94 154.581  22
   1   3 -18 2478.86 150.476  21
  -1   3  18 2886.33 171.610  36
   1   3 -18 2456.32 146.728  56
   1   3 -18 2623.92 151.268  52
  -1   3  18 2673.95 153.807  62
   1   3 -17 3588.37 185.372  18
   1  -3  17 3875.31 195.133 114
  -1  -3 -17 4177.03 222.207  98
   1   3 -17 3631.76 169.723  51
   1   3 -17 3708.36 165.351  50
  -1   3  17 3594.75 187.004  39
   1   3 -17 3562.70 184.782  84
  -1  -3 -17 3721.52 205.792  84
   1   3 -17 3583.60 181.042  52
  -1   3  17 3802.65 186.658  62
   1   3 -17 3667.76 180.116  56
  -1   3  17 3588.67 195.040  36
   1   3 -17 3785.34 185.190  22
  -1  -3 -17 3748.00 178.560  30
   1  -3  17 3603.24 177.427  33
   1   3 -17 3745.20 188.372  21
   1   3 -17 3491.02 185.156  23
   1   3 -16 8788.90 290.868  22
   1   3 -16 8485.59 294.848  21
   1   3 -16 8742.91 297.878  18
   1  -3  16 8522.14 298.872 114
  -1  -3 -16 8528.85 307.630  99
  -1  -3 -16 8562.64 323.446  98
   1   3 -16 8456.46 261.563  50
  -1   3  16 8329.03 293.239  39
  -1  -3 -16 8467.21 317.134  84
  -1   3  16 8603.42 264.316  88
  -1  -3 -16 8927.17 308.320  81
   1  -3  16 8421.05 260.436  72
  -1   3  16 8413.15 292.253  62
   1   3 -16 8576.86 283.709  56
   1  -3  16 8583.57 257.511  62
   1   3 -15 1167.25 106.678  18
   1  -3  15 1052.63 87.6677  62
   1   3 -15 1150.19 104.290  65
  -1   3  15 1176.57 107.077  62
  -1  -3 -15 1176.05 115.044  99
  -1  -3 -15 1019.94 113.594  98
  -1   3  15 1047.35 89.7826  44
   1   3 -15 1082.42 93.0387  51
   1  -3  15 1025.05 101.851  38
  -1   3  15 1092.99 102.758  39
  -1   3  15 1190.44 95.6281  88
  -1  -3 -15 1011.40 105.447  81
  -1  -3 -15 1110.51 113.239  84
   1  -3  15 931.247 84.0989  72
   1   3 -15 1000.06 99.2452  22
   1   3 -15 1114.83 105.656  21
  -1   3  15 1050.31 108.493  36
   1   3 -15 1079.06 90.4689  24
   1  -3  15 1196.34 101.809  33
   1   3 -14 4571.67 202.658  18
   1   3 -14 4228.76 178.768   1
  -1  -3 -14 4022.65 179.238  52
   1   3 -14 3924.19 187.864  65
  -1   3  14 4387.37 195.622  62
  -1   3  14 4401.38 184.922  60
   1  -3  14 4582.65 171.295  62
  -1  -3 -14 4313.58 197.404  56
  -1  -3 -14 4362.57 216.847  98
  -1  -3 -14 4247.69 204.534  99
  -1   3  14 4306.69 176.906  44
   1   3 -14 4195.79 174.737  51
  -1   3  14 3908.31 185.900  39
   1   3 -14 4573.78 175.242  50
   1  -3  14 4143.05 193.967  38
  -1   3  14 4123.86 168.544  88
  -1  -3 -14 4379.04 210.218  84
  -1  -3 -14 4318.09 198.433  81
   1  -3  14 4297.22 174.908  74
   1  -3  14 4366.75 183.248  33
   1   3 -14 4313.32 172.720  24
  -1   3  14 4224.61 199.097  36
  -1  -3 -14 4350.29 175.077  37
   1   3 -14 4466.97 191.806  22
   1   3 -13 2366.21 140.904  18
   1   3 -13 2555.58 133.004   1
  -1   3  13 2401.01 131.809  60
   1   3 -13 2444.64 141.341  64
   1  -3  13 2562.41 122.650  62
  -1  -3 -13 2563.61 134.609  52
  -1   3  13 2258.24 136.474  62
  -1  -3 -13 2418.07 141.668  56
   1   3 -13 2463.83 144.113  65
  -1  -3 -13 2343.41 130.706 101
  -1  -3 -13 2502.15 158.217  98
  -1  -3 -13 2362.29 148.422  99
  -1   3  13 2284.40 123.179  44
  -1   3  13 2472.53 139.737  39
   1   3 -13 2536.97 125.130  50
   1  -3  13 2487.21 142.074  38
   1   3 -13 2702.79 132.294  51
   1   3 -13 2445.60 121.495  83
  -1  -3 -13 2460.69 145.395  81
  -1  -3 -13 2216.90 150.114  83
  -1  -3 -13 2723.09 159.264  84
  -1   3  13 2378.54 124.125  88
  -1   3  13 2536.65 135.251  87
   1  -3  13 2362.93 122.734  74
   1   3 -13 2200.66 129.477  22
  -1  -3 -13 2567.75 129.391  37
   1   3 -13 2349.47 120.882  24
   1  -3  13 2371.50 128.383  33
  -1   3  13 2383.95 144.771  36
   1   3 -12 16926.7 375.920   1
  -1   3  12 16910.9 384.965  60
  -1  -3 -12 16794.2 383.400  52
   1   3 -12 17092.3 401.492  64
   1  -3  12 17404.6 362.486  62
  -1   3  12 16596.3 397.856  62
  -1  -3 -12 16071.0 396.000  56
  -1  -3 -12 16890.0 431.859  98
  -1  -3 -12 17349.4 422.590  99
  -1  -3 -12 16718.4 392.328 101
  -1   3  12 16458.6 388.534  39
  -1   3  12 16707.9 374.821  44
   1   3 -12 17230.1 365.698  50
  -1   3  12 16010.2 352.881  48
   1  -3  12 17040.9 403.437  38
  -1   3  12 17246.3 409.080  85
  -1   3  12 16408.1 384.971  87
  -1  -3 -12 16276.9 402.451  81
  -1  -3 -12 17384.9 425.565  84
  -1   3  12 16490.5 365.639  88
  -1  -3 -12 16832.9 390.415  95
  -1  -3 -12 16587.8 428.063  83
  -1   3  12 16730.9 348.540  89
  -1   3  12 17155.0 385.653  75
   1  -3  12 16402.0 366.650  74
   1   3 -12 17508.0 367.405  24
  -1  -3 -12 16683.4 371.712  37
   1  -3  12 17018.5 383.135  32
  -1   3  12 16889.1 408.208  36
  -1  -3 -11 11048.5 274.044  23
   1  -3  11 11358.3 290.767  32
  -1  -3 -11 11395.6 281.536  37
  -1   3  11 11858.5 311.532  36
   1   3 -11 11967.5 298.000  22
   1   3 -11 12536.3 282.976  24
   1  -3  11 11865.9 285.629 112
  -1  -3 -11 11782.8 300.860 101
  -1  -3 -11 10875.1 324.428  98
  -1  -3 -11 11070.5 317.155  99
  -1   3  11 11934.5 276.675  48
   1   3 -11 11942.0 278.512  50
  -1   3  11 11836.6 313.126  85
  -1   3  11 11969.4 297.911  87
  -1  -3 -11 11505.4 310.263  81
  -1  -3 -11 11648.2 295.997  95
  -1  -3 -11 11942.3 324.766  84
  -1   3  11 12126.7 283.711  88
  -1   3  11 11652.4 265.579  89
  -1  -3 -11 11420.2 324.203  83
   1  -3  11 12213.6 283.958  74
  -1   3  11 11751.4 292.815  75
  -1   3  11 11817.9 296.491  60
   1   3 -11 11689.0 306.401  64
  -1   3  11 11406.0 303.964  62
  -1  -3 -11 11563.2 305.001  56
  -1  -3 -11 11233.2 288.621  52
   1  -3  11 12358.9 276.975  62
  -1  -3 -11 11570.6 308.858  51
  -1  -3 -10 10785.3 260.935  23
  -1  -3 -10 11494.8 274.030  37
  -1  -3 -10 11258.6 262.699  21
   1  -3  10 11598.6 279.719  32
  -1   3  10 11768.5 296.729  36
   1   3 -10 11519.0 263.370  24
   1   3 -10 11754.1 244.311  16
   1   3 -10 11370.1 274.237   1
   1  -3  10 11815.0 274.254 112
  -1  -3 -10 11313.9 306.571  99
  -1  -3 -10 11503.2 316.683  98
  -1   3  10 11983.6 290.871  97
  -1   3  10 12078.8 291.938  47
   1  -3  10 11044.9 270.494  39
  -1   3  10 11481.5 265.791  48
   1  -3  10 12018.7 298.268  38
  -1   3  10 11613.4 300.426  85
  -1  -3 -10 11417.9 281.683  95
  -1  -3 -10 12007.5 311.373  84
  -1   3  10 11632.2 282.705  86
  -1   3  10 12236.6 273.983  88
  -1   3  10 11835.8 286.521  87
  -1  -3 -10 11913.9 317.673  83
  -1   3  10 12195.2 287.710  75
  -1   3  10 12106.7 307.488  76
  -1  -3 -10 11692.0 288.659  68
   1   3 -10 10902.0 293.707  73
   1  -3  10 12410.1 274.045  74
  -1  -3 -10 11926.0 281.905  52
   1   3 -10 11156.9 289.004  64
  -1  -3 -10 11645.4 292.382  56
  -1   3  10 12264.6 289.301  60
  -1   3  10 11687.9 295.275  62
  -1  -3 -10 11608.3 299.251  51
  -1  -3  -9 36346.8 595.979  23
  -1   3   9 36061.5 633.435  36
   1   3  -9 35264.2 558.876  25
  -1  -3  -9 36151.7 593.661  21
   1  -3   9 36481.1 609.422  32
   1   3  -9 35521.6 594.721  24
  -1  -3  -9 36765.3 610.289  37
   1   3  -9 35860.6 572.256  16
   1   3  -9 36901.8 565.167   3
  -1   3   9 34913.5 576.208   5
   1   3  -9 36538.0 608.571   1
   1  -3   9 35271.7 604.519 112
  -1  -3  -9 36742.1 631.265 101
  -1   3   9 34924.1 626.480  97
  -1  -3  -9 37048.1 597.679  41
   1  -3   9 35897.4 629.097  38
  -1  -3  -9 36486.7 594.447  43
  -1   3   9 34485.4 620.391  47
  -1   3   9 35164.4 600.398  48
   1  -3   9 36109.7 605.698  39
  -1  -3  -9 36875.3 651.460  84
  -1  -3  -9 36197.0 633.840  81
  -1  -3  -9 35661.7 614.685  95
  -1  -3  -9 37448.6 667.977  83
  -1   3   9 34693.5 620.341  87
  -1   3   9 35332.3 616.084  86
   1  -3   9 35857.9 602.273  74
  -1   3   9 34952.5 612.606  75
  -1  -3  -9 36874.7 623.307  68
   1   3  -9 33572.6 637.234  73
   1   3  -9 37852.9 572.067  57
  -1  -3  -9 36170.7 636.534  51
   1   3  -9 35847.5 629.455  64
  -1  -3  -9 34825.7 608.610  52
  -1  -3  -9 36455.8 630.998  56
  -1   3   9 34362.9 617.094  60
  -1  -3  -8 4887.10 137.257  23
   1  -3   8 4859.50 157.570  38
   1  -3   8 4847.08 144.529  32
  -1   3   8 4946.81 158.768  36
   1   3  -8 5020.57 122.707  25
  -1  -3  -8 4614.38 145.595  37
  -1   3   8 4883.17 134.514   5
   1   3  -8 4820.92 127.929  16
   1   3  -8 4486.09 140.871   1
   1   3  -8 5020.15 124.361   3
  -1   3   8 4708.65 151.039  12
  -1  -3  -8 4616.44 119.919 111
   1  -3   8 4594.78 125.522 100
  -1  -3  -8 4588.07 167.855  98
  -1  -3  -8 4747.61 156.124 101
  -1  -3  -8 4856.33 167.334  99
  -1   3   8 4843.17 158.713  97
   1  -3   8 4759.30 141.258  39
  -1  -3  -8 4657.70 138.057  41
  -1   3   8 4554.70 152.704  47
  -1   3   8 4817.76 145.967  48
  -1  -3  -8 4566.25 134.695  43
  -1  -3  -8 4697.26 155.257  81
  -1  -3  -8 4707.39 162.461  84
  -1   3   8 4878.51 154.127  87
   1  -3   8 4711.53 124.705  92
  -1   3   8 4694.74 150.565  86
  -1   3   8 4710.84 161.442  85
   1  -3   8 4794.76 138.296  91
  -1  -3  -8 4820.10 149.316  68
  -1   3   8 5048.64 152.012  75
  -1   3   8 5015.59 167.234  76
   1  -3   8 4923.85 142.494  74
   1   3  -8 5022.73 172.143  73
  -1  -3  -8 4810.63 157.654  51
  -1  -3  -8 5170.75 158.942  56
   1   3  -8 4671.60 122.858  63
  -1  -3  -8 4540.46 146.221  52
  -1  -3  -8 4750.20 130.921  55
  -1  -3  -8 4660.66 163.563  67
  -1   3   8 4574.09 153.935  64
  -1   3   8 4852.79 153.039  60
  -1   3   8 4719.02 157.011  62
  -1  -3  -7 22187.3 380.617  23
  -1   3   7 22629.8 413.611  36
  -1  -3  -7 22546.9 398.923  37
   1  -3   7 22542.2 412.987  38
   1  -3   7 22186.3 391.836  28
   1   3  -7 23109.6 364.201  25
   1   3  -7 23106.1 365.048   3
  -1   3   7 22060.6 381.099   5
  -1   3   7 22504.2 403.861  12
  -1  -3  -7 22820.5 417.429  14
  -1   3   7 21850.9 349.783   2
  -1  -3  -7 22519.7 355.625 107
   1  -3   7 21632.8 356.217 110
  -1  -3  -7 22063.8 369.551 111
  -1  -3  -7 21528.1 431.661  98
  -1  -3  -7 22045.2 427.420  99
   1  -3   7 22181.0 373.304 100
  -1  -3  -7 22139.0 411.761 101
  -1  -3  -7 22193.1 355.351 105
  -1  -3  -7 22837.1 391.809  41
  -1   3   7 22910.2 409.287  47
  -1  -3  -7 21715.6 384.670  43
  -1   3   7 22559.8 398.549  48
   1  -3   7 22753.6 387.517  39
   1   3  -7 21767.2 345.440  49
  -1   3   7 22264.2 419.564  85
  -1   3   7 22002.1 423.334  93
   1  -3   7 22356.0 388.380  91
  -1   3   7 22848.3 401.512  86
   1  -3   7 23194.1 376.209  92
  -1  -3  -7 22348.1 408.019  81
  -1  -3  -7 21559.4 429.263  83
  -1  -3  -7 22205.6 394.835  95
  -1  -3  -7 22049.3 357.846  69
  -1  -3  -7 22871.8 400.824  68
  -1   3   7 21470.9 419.481  76
   1   3  -7 22702.1 436.563  73
  -1  -3  -7 22534.6 359.421  70
  -1  -3  -7 22613.1 359.743  71
  -1   3   7 21683.0 400.860  75
  -1  -3  -7 22388.6 371.611  55
  -1   3   7 22669.9 411.934  64
  -1   3   7 22182.4 411.874  62
  -1  -3  -7 22930.7 416.765  51
   1  -3   7 22689.8 392.481  63
   1   3  -7 22510.7 364.858  63
  -1  -3  -7 22315.0 423.771  67
  -1  -3  -7 23023.2 410.930  56
   1   3  -7 21209.9 341.074  66
  -1   3   6 29386.6 444.501   2
  -1   3   6 29482.1 473.322   5
   1   3  -6 29191.8 426.872  17
  -1   3   6 29320.0 488.315  12
   1   3  -6 29325.0 449.956   3
  -1  -3  -6 28726.4 496.314  14
  -1   3   6 29450.4 475.531   1
  -1  -3  -6 30338.0 465.802 111
  -1  -3  -6 29627.7 453.044 107
  -1  -3  -6 28826.1 449.880 106
   1  -3   6 28908.1 443.026 110
  -1  -3  -6 29183.2 516.072  98
  -1  -3  -6 29989.4 454.192 105
  -1  -3  -6 29365.2 496.611 101
  -1  -3  -6 29313.7 511.871  99
  -1   3   6 29196.8 425.720 102
   1  -3   6 28507.8 441.527 103
   1  -3   6 29339.0 463.176 100
  -1  -3  -6 29515.3 478.137  41
   1  -3   6 28866.4 465.662  42
  -1  -3  -6 29636.2 472.715  43
   1  -3   6 28796.0 465.075  39
  -1   3   6 29790.8 487.679  48
  -1  -3  -6 29535.5 504.699  84
  -1   3   6 29824.2 507.984  93
  -1   3   6 29614.5 504.142  85
   1  -3   6 28948.6 477.045  91
  -1  -3  -6 29353.3 476.779  95
  -1  -3  -6 29471.4 490.301  81
  -1   3   6 29018.4 483.314  86
   1  -3   6 29449.6 465.422  92
  -1  -3  -6 29205.1 519.429  83
  -1   3   6 29273.1 485.861  75
  -1  -3  -6 29191.3 482.103  68
  -1  -3  -6 29387.1 455.054  69
  -1   3   6 28484.9 504.637  76
   1   3  -6 30032.5 526.299  73
  -1   3   6 27830.3 425.786  73
  -1  -3  -6 29038.5 453.643  70
  -1  -3  -6 29723.1 456.006  71
  -1   3   6 27852.5 489.857  60
  -1  -3  -6 29413.2 453.096  55
   1   3  -6 29953.7 452.244  63
   1  -3   6 30323.1 480.095  63
  -1   3   6 29088.7 493.769  64
  -1   3   6 28488.8 495.486  62
  -1  -3  -6 29668.2 477.094  52
  -1   3   5 6653.49 166.301  36
  -1   3   5 6465.19 151.276   5
   1   3  -5 6896.56 125.077  17
  -1   3   5 7145.57 165.101  12
  -1   3   5 6749.35 164.477  18
  -1  -3  -5 6663.65 164.346  14
  -1   3   5 6544.67 152.913   1
  -1  -3  -5 6737.49 148.787 111
  -1   3   5 6184.20 113.837 113
  -1  -3  -5 6593.82 142.563 107
  -1  -3  -5 6702.91 142.590 106
   1  -3   5 6703.16 131.511 110
  -1  -3  -5 6725.53 178.453  98
  -1  -3  -5 6717.35 143.228 105
   1  -3   5 6902.41 147.986 100
  -1  -3  -5 6883.20 175.913  99
  -1  -3  -5 6583.34 165.199 101
   1  -3   5 6958.73 129.643 103
  -1  -3  -5 6852.15 155.047  41
   1  -3   5 7065.67 152.639  45
  -1   3   5 6892.57 162.198  47
  -1  -3  -5 6476.83 150.080  43
   1  -3   5 6879.73 149.245  42
   1  -3   5 6864.93 143.452  39
  -1  -3  -5 6489.44 159.066  81
  -1  -3  -5 6747.13 150.405  95
  -1  -3  -5 6922.80 179.727  83
  -1   3   5 6758.48 157.031  86
  -1  -3  -5 6555.94 166.205  84
   1  -3   5 6836.10 155.050  91
  -1   3   5 6691.21 167.221  94
  -1   3   5 6680.92 171.522  93
   1  -3   5 6926.33 149.242  92
  -1  -3  -5 6720.40 143.429  70
  -1  -3  -5 6404.91 141.991  69
  -1  -3  -5 6569.32 155.449  68
   1   3  -5 6755.12 184.208  73
  -1  -3  -5 6565.58 142.993  71
  -1   3   5 6975.12 173.640  76
  -1  -3  -5 6143.83 112.487  80
   1  -3   5 7179.30 141.484  77
  -1   3   5 7016.49 165.211  60
   1   3  -5 6736.90 138.937  63
   1  -3   5 7002.63 142.320  66
  -1  -3  -5 6556.99 132.700  55
  -1   3   5 6918.02 167.001  62
  -1  -3  -5 6566.65 149.183  52
  -1   3   5 6598.07 159.190  65
   1  -3   5 7151.19 156.999  63
  -1  -3  -4 58034.4 853.434  37
   1  -3   4 58571.8 851.941  28
  -1   3   4 58613.2 861.807  36
  -1   3   4 58925.7 850.469   5
  -1   3   4 56872.2 858.709  12
  -1   3   4 57587.3 864.469  18
   1  -3   4 58890.7 837.784 114
  -1  -3  -4 59358.2 843.130 107
  -1  -3  -4 59682.6 848.656 111
   1  -3   4 58721.6 822.724 110
  -1  -3  -4 57044.5 839.214 106
   1  -3   4 56934.6 815.462 103
  -1  -3  -4 56966.4 841.834 105
  -1  -3  -4 58882.2 886.163  98
  -1  -3  -4 56022.4 864.876 101
   1  -3   4 56743.3 791.626  96
   1  -3   4 57932.2 842.749 100
  -1  -3  -4 58177.0 880.230  99
  -1  -3  -4 56738.6 831.972 104
  -1  -3  -4 59932.4 852.968  41
  -1  -3  -4 58866.3 849.251  43
  -1   3   4 57630.7 855.670  47
   1  -3   4 57004.4 843.607  42
   1  -3   4 58420.8 841.436  45
   1  -3   4 57899.8 844.953  92
  -1  -3  -4 57865.2 841.485  95
  -1  -3  -4 58443.0 856.473  81
  -1  -3  -4 56848.1 866.540  84
  -1   3   4 57197.6 869.073  94
   1  -3   4 57713.3 849.915  91
  -1   3   4 57473.6 875.157  93
   1   3  -4 59059.4 897.008  73
  -1  -3  -4 59273.2 842.632  70
  -1  -3  -4 57994.7 841.952  69
   1   3  -4 59057.8 843.776  74
  -1  -3  -4 58218.0 842.235  71
   1  -3   4 59432.4 836.431  77
  -1   3   4 57699.0 864.605  62
  -1   3   4 59457.1 860.451  60
  -1   3   4 57898.6 858.280  65
   1  -3   4 57242.6 849.438  63
   1  -3   4 59246.4 837.772  66
   1  -3   4 58826.4 810.857  61
  -1  -3  -3 6160.43 136.799  37
  -1   3   3 6284.91 147.125  36
   1  -3   3 6018.32 138.953  29
  -1   3   3 6254.28 147.898  18
  -1   3   3 6376.29 142.459   5
  -1   3   3 6241.68 145.882  12
  -1   3   3 6211.97 144.993  10
   1  -3   3 6101.03 125.319 114
   1  -3   3 6398.96 124.634 110
  -1  -3  -3 5876.50 136.077 111
  -1  -3  -3 6219.28 136.870 106
  -1  -3  -3 6416.00 139.100 107
  -1  -3  -3 5729.31 155.921  98
  -1  -3  -3 6114.11 157.152  99
   1  -3   3 6380.50 137.005 100
  -1  -3  -3 5905.48 131.670 104
  -1  -3  -3 5963.33 148.132 101
   1  -3   3 6266.65 116.542 103
   1  -3   3 6252.29 108.821  96
  -1  -3  -3 6187.69 138.579  43
   1  -3   3 5954.01 137.069  42
  -1  -3  -3 6056.89 138.848  41
  -1   3   3 6252.17 147.417  48
  -1   3   3 6155.69 139.215  47
   1  -3   3 6405.37 131.395  46
   1  -3   3 6329.49 128.244  43
   1  -3   3 6149.28 128.044  45
   1  -3   3 6420.09 138.791  92
   1  -3   3 6728.88 111.799  82
  -1  -3  -3 6004.35 139.856  81
  -1   3   3 6158.16 149.950  94
   1   3  -3 6122.04 137.530  74
   1  -3   3 6609.57 135.880  77
  -1  -3  -3 6208.20 137.254  70
  -1  -3  -3 6090.63 136.993  69
  -1  -3  -3 5772.88 135.460  72
  -1  -3  -3 6303.78 138.386  71
   1   3  -3 6002.30 162.726  73
  -1   3   3 6240.06 143.719  79
  -1   3   3 6585.36 145.736  60
  -1   3   3 6117.51 147.372  62
  -1   3   3 6526.21 116.236  63
  -1   3   3 5979.51 144.058  65
   1  -3   3 6567.81 136.210  66
  -1   3   3 6182.25 131.944  66
  -1  -3  -2 564933. 7463.54  37
  -1   3   2 580077. 7482.37  19
  -1   3   2 576908. 7482.98  21
  -1   3   2 585046. 7483.95  18
   1  -3   2 573821. 7475.60  29
  -1   3   2 551833. 7472.62  10
   1  -3   2 557650. 7435.64  10
  -1   3   2 535167. 7470.05   5
  -1   3   2 517657. 7453.74  17
  -1   3   2 546953. 7469.88  12
   1  -3   2 570260. 7425.47   6
   1  -3   2 580555. 7453.43 110
  -1  -3  -2 523126. 7470.03 107
  -1  -3  -2 514601. 7466.54 106
  -1  -3  -2 586577. 7500.28 114
  -1  -3  -2 542403. 7469.52 111
   1  -3   2 561417. 7451.96 108
   1  -3   2 540212. 7461.35 100
  -1  -3  -2 514981. 7468.66 105
  -1  -3  -2 577287. 7492.73 101
  -1  -3  -2 572954. 7482.19 103
  -1  -3  -2 566115. 7467.92 104
  -1  -3  -2 580385. 7505.27  98
  -1  -3  -2 587586. 7506.00  99
   1  -3   2 522526. 7436.17  96
   1  -3   2 577643. 7446.25 101
  -1   3   2 542096. 7471.96  48
   1  -3   2 579078. 7447.83  45
   1  -3   2 570771. 7458.18  43
  -1  -3  -2 583533. 7475.87  41
  -1  -3  -2 578621. 7473.14  43
   1  -3   2 566361. 7448.92  46
   1  -3   2 563596. 7468.80  42
  -1   3   2 552825. 7458.84  47
   1  -3   2 531562. 7463.40  92
   1  -3   2 567798. 7441.47  82
  -1   3   2 583561. 7491.14  94
  -1   3   2 581230. 7479.73  79
  -1   3   2 579348. 7469.10  80
   1   3  -2 554756. 7469.40  74
  -1  -3  -2 564621. 7473.21  69
  -1  -3  -2 561053. 7472.92  71
   1   3  -2 590535. 7511.14  73
  -1  -3  -2 555778. 7473.44  72
  -1  -3  -2 575992. 7473.10  70
  -1   3   2 533870. 7461.04  66
  -1   3   2 511732. 7438.02  63
  -1   3   2 540912. 7466.12  60
  -1   3   2 512918. 7475.56  62
  -1  -3  -1 205240. 2758.61  37
   1  -3   1 202975. 2732.22  27
  -1   3   1 205834. 2769.97  34
  -1   3   1 207135. 2785.30  19
  -1   3   1 207491. 2769.08   2
   1  -3   1 204561. 2752.68  10
  -1   3   1 205326. 2776.55   5
   1  -3   1 203009. 2733.68  13
   1  -3   1 205419. 2742.92   6
  -1   3   1 201566. 2764.84  17
  -1  -3  -1 193905. 2778.87 107
  -1  -3  -1 206945. 2782.53 110
  -1  -3  -1 203811. 2782.04 113
  -1  -3  -1 194214. 2800.77 114
  -1  -3  -1 198800. 2757.82 112
  -1  -3  -1 199341. 2776.25 106
  -1  -3  -1 203949. 2775.72 111
   1  -3   1 206215. 2756.10 108
  -1  -3  -1 205592. 2806.06  98
  -1  -3  -1 203057. 2778.68 104
  -1  -3  -1 202942. 2788.20 103
   1  -3   1 203729. 2768.55 100
  -1  -3  -1 202800. 2803.11  99
   1  -3   1 205350. 2758.72 101
   1  -3   1 203198. 2755.35  96
  -1  -3  -1 195850. 2777.43 105
  -1  -3  -1 203232. 2792.65 101
  -1   3   1 205694. 2755.15  47
   1  -3   1 202258. 2775.03  42
   1  -3   1 204199. 2767.41  43
  -1   3   1 197713. 2774.94  48
  -1  -3  -1 202525. 2777.62  41
  -1  -3  -1 203034. 2777.87  43
   1  -3   1 204886. 2748.58  46
   1  -3   1 208462. 2744.62  45
   1  -3   1 198092. 2772.06  92
   1  -3   1 201724. 2757.38  82
   1  -3   1 200441. 2771.28  77
  -1  -3  -1 208676. 2781.35  70
  -1  -3  -1 199717. 2780.01  69
  -1   3   1 204164. 2774.66  80
  -1  -3  -1 202678. 2780.31  71
  -1   3   1 201793. 2780.60  79
  -1  -3  -1 202518. 2778.19  72
   1   3  -1 208436. 2802.75  73
   1  -3   1 196944. 2756.10  74
   1  -3   1 203811. 2775.53  53
   1  -3   1 201019. 2768.50  66
   1  -3   1 206849. 2774.51  54
  -1   3   1 200075. 2771.01  66
  -1   3   1 199993. 2752.23  63
  -1   3   1 203462. 2763.66  60
  -1   3   0 102515. 1419.02  34
   1  -3   0 102275. 1406.40  38
  -1   3   0 103443. 1437.27  19
  -1  -3   0 102804. 1403.31  37
   1  -3   0 103307. 1397.85  27
   1  -3   0 103864. 1413.78  10
  -1   3   0 102908. 1425.67   5
   1  -3   0 106732. 1407.57   6
   1  -3   0 101009. 1380.23  13
  -1   3   0 102671. 1419.61  17
  -1   3   0 106371. 1425.41   2
  -1   3   0 99627.2 1424.08   7
  -1   3   0 102958. 1424.31   8
   1  -3   0 101704. 1405.96  11
  -1  -3   0 104359. 1435.10 107
   1  -3   0 102107. 1408.64 108
  -1  -3   0 100537. 1436.01 110
  -1  -3   0 99403.9 1427.10 111
  -1  -3   0 100441. 1454.68 114
  -1  -3   0 102859. 1433.52 109
  -1  -3   0 105169. 1432.51 106
  -1  -3   0 105306. 1423.23 112
  -1  -3   0 106195. 1442.40 113
  -1  -3   0 104763. 1434.78 105
   1  -3   0 102561. 1422.50 100
  -1  -3   0 104490. 1444.10 103
   1  -3   0 101882. 1417.14 101
   1  -3   0 104314. 1416.16  96
  -1  -3   0 103871. 1434.56 104
  -1  -3   0 103006. 1433.09  43
   1  -3   0 102649. 1424.58  43
   1  -3   0 102306. 1390.77  45
   1  -3   0 103631. 1396.74  46
  -1   3   0 103537. 1421.25  48
   1  -3   0 103942. 1419.91  82
   1  -3   0 101428. 1426.32  92
  -1  -3   0 101276. 1431.65  72
   1  -3   0 102343. 1425.30  77
   1   3   0 103131. 1444.01  73
  -1  -3   0 102629. 1435.36  70
   1  -3   0 100998. 1403.62  74
  -1  -3   0 103165. 1434.57  69
  -1  -3   0 99876.9 1434.07  71
  -1   3   0 99150.6 1393.87  68
  -1   3   0 104547. 1410.81  63
   1   3   0 100351. 1381.80  62
   1  -3   0 99700.9 1374.98  61
   1  -3   0 101226. 1427.21  53
   1  -3   0 101798. 1427.03  54
   1  -3   0 100649. 1386.14  67
   1  -3   0 98439.6 1419.73  66
  -1   3   0 101730. 1407.30  60
  -1   3   0 102394. 1425.11  66
  -1  -3   1 203498. 2734.30  37
  -1  -3   1 201924. 2719.36  28
  -1  -3   1 202883. 2736.75  30
   1  -3  -1 200352. 2747.93  27
  -1  -3   1 202182. 2728.36  29
   1  -3  -1 198724. 2768.96  20
   1  -3  -1 202684. 2763.18  10
  -1   3  -1 201824. 2763.70   5
   1  -3  -1 207754. 2753.67   8
  -1   3  -1 206586. 2769.87   7
  -1   3  -1 203791. 2768.86   8
   1  -3  -1 202142. 2757.00   6
   1  -3  -1 202435. 2723.87  15
  -1   3  -1 196226. 2762.90  17
  -1   3  -1 199812. 2766.86   2
   1  -3  -1 198298. 2743.63  11
  -1   3  -1 209397. 2764.04  11
  -1  -3   1 199485. 2771.66 112
  -1  -3   1 199890. 2770.16 108
  -1  -3   1 202337. 2765.33 111
  -1  -3   1 204390. 2772.80 109
  -1  -3   1 201672. 2785.04 113
   1  -3  -1 204484. 2749.74 108
  -1  -3   1 203290. 2770.92 106
  -1  -3   1 204088. 2776.31 110
  -1  -3   1 206387. 2774.91 107
  -1  -3   1 204328. 2797.51 114
   1  -3  -1 204554. 2763.65 101
  -1  -3   1 205284. 2779.65 104
   1  -3  -1 202177. 2762.79  96
  -1  -3   1 202485. 2787.83 103
   1  -3  -1 202333. 2761.33 100
   1  -3  -1 205892. 2743.37  98
  -1  -3   1 204358. 2773.34 105
  -1   3  -1 201224. 2755.26  48
  -1   3  -1 201645. 2749.33  81
  -1   3  -1 203698. 2759.71  95
   1  -3  -1 202961. 2769.14  82
  -1  -3   1 194590. 2771.35  71
   1  -3  -1 204799. 2737.90  67
   1  -3  -1 199884. 2738.09  74
  -1  -3   1 201399. 2774.62  72
   1   3   1 203738. 2766.73  68
  -1  -3   1 198375. 2771.46  69
  -1  -3   1 197153. 2772.35  70
   1   3   1 203208. 2772.94  73
   1  -3  -1 206357. 2769.63  53
   1  -3  -1 201359. 2758.58  66
  -1   3  -1 204211. 2757.06  63
  -1   3  -1 205470. 2738.04  60
   1   3   1 201310. 2734.32  62
   1  -3  -1 203454. 2766.80  54
   1   3   2 584346. 7620.83  23
   1  -3  -2 587068. 7650.97  20
   1   3   2 562769. 7590.92  19
   1   3   2 622099. 7626.24  21
   1  -3  -2 546566. 7634.26  27
   1   3   2 574630. 7598.85  33
  -1   3  -2 569449. 7626.28  35
   1  -3  -2 534712. 7640.74  10
   1   3   2 587422. 7640.78  14
   1  -3  -2 574620. 7614.48  15
  -1   3  -2 527607. 7641.11   2
   1  -3  -2 607046. 7634.08   8
   1   3   2 583658. 7602.76   8
   1   3   2 593896. 7606.59   7
  -1   3  -2 546513. 7649.70   8
   1   3   2 602869. 7614.02   4
   1   3   2 596626. 7647.69   9
   1   3   2 586874. 7613.97  11
  -1   3  -2 533606. 7635.68   5
   1  -3  -2 550937. 7639.89   6
  -1   3  -2 550836. 7638.44   3
  -1   3  -2 569457. 7652.59   7
   1  -3  -2 593522. 7622.90  11
  -1  -3   2 569521. 7670.06 113
  -1  -3   2 559070. 7647.81 108
  -1  -3   2 558908. 7648.32 107
  -1  -3   2 584013. 7682.12 114
  -1  -3   2 537317. 7657.61 112
  -1  -3   2 561712. 7654.97 110
  -1  -3   2 548044. 7647.89 109
  -1  -3   2 553436. 7645.50 106
  -1  -3   2 569935. 7641.80 111
   1  -3  -2 541583. 7644.22  96
  -1  -3   2 560712. 7648.01 105
  -1  -3   2 578299. 7669.43 103
   1  -3  -2 593242. 7632.29  98
  -1  -3   2 539737. 7661.52 104
  -1   3  -2 552880. 7623.60  48
  -1   3  -2 536152. 7620.58  84
  -1   3  -2 568638. 7644.92  95
   1  -3  -2 514172. 7646.45  82
  -1  -3   2 547182. 7647.61  71
   1  -3  -2 560803. 7604.94  72
  -1  -3   2 561520. 7648.50  70
   1   3   2 606424. 7645.60  73
  -1  -3   2 551877. 7647.39  69
   1   3   2 605018. 7644.09  68
   1  -3  -2 589641. 7665.78  55
   1  -3  -2 590532. 7650.84  54
   1  -3  -2 583075. 7652.65  53
  -1   3  -2 521613. 7636.08  63
   1   3   2 584930. 7625.26  62
   1   3   2 587897. 7655.40  67
  -1   3  -3 6396.08 137.208  26
  -1  -3   3 5798.94 100.003  35
   1  -3  -3 6223.27 142.707  30
   1  -3  -3 5923.15 140.321  19
  -1  -3   3 6211.26 115.414  33
[truncated: 1,553,119 more chars]
