# Supplementary material for: A C–H activation-based enantioselective synthesis of lower carbo[n]helicenes
Source: Nat Chem. 2023 Apr 6;15(6):872–80. doi: 10.1038/s41557-023-01174-5 (PMC10239729; doi:10.1038/s41557-023-01174-5)
Supplement: Supplementary file 4 — Crystallographic data for compound 2q; CCDC reference 2142961. [file 41557_2023_1174_MOESM4_ESM.cif]

data_gsm1047_150k
_audit_creation_date               2021-09-15
_audit_creation_method
;
Olex2 1.3
(compiled 2020.11.12 svn.r5f609507 for OlexSys, GUI svn.r6272)
;
_shelx_SHELXL_version_number       '2018/3'
loop_
  _audit_author_name
  _audit_author_email
  _audit_author_address
 'Prescimone, A.' alessandro.prescimone@unibas.ch
;
University of Basel
Department of Chemistry
Basel
Switzerland
;
 'Huh, S.' soohee.huh@unibas.ch
;
University of Basel
Department of Chemistry
Basel
Switzerland
;

_audit_contact_author_address
;
University of Basel
Department of Chemistry
Basel
Switzerland
;
_audit_contact_author_email        alessandro.prescimone@unibas.ch
_audit_contact_author_name         'Prescimone, A.'
_audit_contact_author_phone        ''
_publ_contact_author_id_orcid      https://orcid.org/0000-0002-3631-5210
_publ_section_references
;
Dolomanov, O.V., Bourhis, L.J., Gildea, R.J, Howard, J.A.K. & Puschmann, H.
 (2009), J. Appl. Cryst. 42, 339-341.

Sheldrick, G.M. (2015). Acta Cryst. A71, 3-8.

Sheldrick, G.M. (2015). Acta Cryst. C71, 3-8.
;
_chemical_name_common              ?
_chemical_name_systematic          ?
_chemical_formula_moiety           'C24 H18 O2'
_chemical_formula_sum              'C24 H18 O2'
_chemical_formula_weight           338.38
_chemical_absolute_configuration   ad
_chemical_melting_point            ?
loop_
  _atom_type_symbol
  _atom_type_description
  _atom_type_scat_dispersion_real
  _atom_type_scat_dispersion_imag
  _atom_type_scat_source
 'C' 'C' 0.0181 0.0091 'International Tables Vol C Tables 4.2.6.8 and 6.1.1.4'
 'H' 'H' 0.0000 0.0000 'International Tables Vol C Tables 4.2.6.8 and 6.1.1.4'
 'O' 'O' 0.0492 0.0322 'International Tables Vol C Tables 4.2.6.8 and 6.1.1.4'

_shelx_space_group_comment
;
The symmetry employed for this shelxl refinement is uniquely defined
by the following loop, which should always be used as a source of
symmetry information in preference to the above space-group names.
They are only intended as comments.
;
_space_group_crystal_system        'monoclinic'
_space_group_IT_number             4
_space_group_name_H-M_alt          'P 1 21 1'
_space_group_name_Hall             'P 2yb'
loop_
  _space_group_symop_operation_xyz
 'x, y, z'
 '-x, y+1/2, -z'

_cell_length_a                     10.1597(4)
_cell_length_b                     6.9772(2)
_cell_length_c                     11.9252(5)
_cell_angle_alpha                  90
_cell_angle_beta                   96.441(3)
_cell_angle_gamma                  90
_cell_volume                       840.00(5)
_cell_formula_units_Z              2
_cell_measurement_reflns_used      53007
_cell_measurement_temperature      150
_cell_measurement_theta_max        70.43
_cell_measurement_theta_min        3.73
_shelx_estimated_absorpt_T_max     0.931
_shelx_estimated_absorpt_T_min     0.879
_exptl_absorpt_coefficient_mu      0.661
_exptl_absorpt_correction_T_max    0.6998
_exptl_absorpt_correction_T_min    0.5579
_exptl_absorpt_correction_type     multi-scan
_exptl_absorpt_process_details
;
STOE X-Red32, absorption correction by Gaussian integration, analogous to
P. Coppens in: F. R. Ahmed (Editor), "Crystallographic Computing", Munksgaard,
Copenhagen (1970), 255 - 270. Afterwards scaling of reflection intensities was
performed within STOE LANA. J. Koziskova, F. Hahn, J. Richter, J. Kozisek, Acta
Chimica Slovaca, vol. 9, no. 2, 2016, pp. 136 - 140.
Finally a spherical absorption correction was done within STOE LANA.
;
_exptl_absorpt_special_details     ?
_exptl_crystal_colour              colourless
_exptl_crystal_colour_primary      colourless
_exptl_crystal_density_diffrn      1.338
_exptl_crystal_density_meas        ?
_exptl_crystal_density_method      ?
_exptl_crystal_description         block
_exptl_crystal_F_000               356
loop_
  _exptl_crystal_face_index_h
  _exptl_crystal_face_index_k
  _exptl_crystal_face_index_l
  _exptl_crystal_face_perp_dist
 2 -5 -6 0.1040
 -1 -1 6 0.0640
 1 2 -7 0.0490
 -2 7 3 0.1470
 0 -5 -3 0.1150
 -1 0 0 0.0850
 0 5 3 0.1380
 1 0 0 0.0680
 0 -6 5 0.1070
 -2 1 8 0.1040

_exptl_crystal_size_max            0.2
_exptl_crystal_size_mid            0.16
_exptl_crystal_size_min            0.11
_exptl_transmission_factor_max     ?
_exptl_transmission_factor_min     ?
_diffrn_reflns_av_R_equivalents    0.0574
_diffrn_reflns_av_unetI/netI       0.0206
_diffrn_reflns_Laue_measured_fraction_full  1.000
_diffrn_reflns_Laue_measured_fraction_max  0.992
_diffrn_reflns_limit_h_max         12
_diffrn_reflns_limit_h_min         -12
_diffrn_reflns_limit_k_max         8
_diffrn_reflns_limit_k_min         -7
_diffrn_reflns_limit_l_max         14
_diffrn_reflns_limit_l_min         -9
_diffrn_reflns_number              19833
_diffrn_reflns_point_group_measured_fraction_full  0.966
_diffrn_reflns_point_group_measured_fraction_max  0.948
_diffrn_reflns_theta_full          67.686
_diffrn_reflns_theta_max           70.097
_diffrn_reflns_theta_min           3.730
_diffrn_ambient_temperature        150
_diffrn_detector                   'EIGER2 1M'
_diffrn_detector_area_resol_mean   13.33
_diffrn_detector_type              'DECTRIS EIGER2 1M'
_diffrn_measured_fraction_theta_full  1.000
_diffrn_measured_fraction_theta_max  0.992
_diffrn_measurement_device         'Eulerian 4-circle diffractometer'
_diffrn_measurement_device_type    'STOE STADIVARI Cu'
_diffrn_measurement_method         'rotation method, \w scans'
_diffrn_radiation_collimation      '1.2 0.6 mm diameter'
_diffrn_radiation_monochromator    'Graded multilayer mirror'
_diffrn_radiation_polarisn_norm    270
_diffrn_radiation_probe            x-ray
_diffrn_radiation_type             'Cu K\a'
_diffrn_radiation_wavelength       1.54186
_diffrn_source                     'Axo Cu'
_diffrn_source_current             1.00
_diffrn_source_power               0.050
_diffrn_source_voltage             50
_reflns_Friedel_coverage           0.755
_reflns_Friedel_fraction_full      0.926
_reflns_Friedel_fraction_max       0.895
_reflns_number_gt                  2689
_reflns_number_total               3035
_reflns_special_details
;
 Reflections were merged by SHELXL according to the crystal
 class for the calculation of statistics and refinement.
 
 _reflns_Friedel_fraction is defined as the number of unique
 Friedel pairs measured divided by the number that would be
 possible theoretically, ignoring centric projections and
 systematic absences.
;
_reflns_threshold_expression       'I > 2\s(I)'
_computing_cell_refinement
;
X-Area Recipe 1.36.0.0 (STOE, 2020)
;
_computing_data_collection
;
X-Area Pilatus3_SV 1.31.170.0 (STOE, 2020)
;
_computing_data_reduction
;
X-Area Integrate 1.78.3.0 (STOE, 2020)
X-Area LANA 1.83.8.0 (STOE, 2020)
;
_computing_molecular_graphics      'Olex2 1.3 (Dolomanov et al., 2009)'
_computing_publication_material
;
STOE & Cie GmbH, X-Area, software package for collecting single-crystal or
multi-domain crystal data on STOE area-detector diffractometers, for image 
processing, for the correction and scaling of reflection intensities and 
for outlier rejection, version 1.90, Darmstadt 2020
;
_computing_structure_refinement    'SHELXL 2018/3 (Sheldrick, 2015)'
_computing_structure_solution      'SHELXT 2018/2 (Sheldrick, 2018)'
_refine_diff_density_max           0.227
_refine_diff_density_min           -0.223
_refine_diff_density_rms           0.057
_refine_ls_abs_structure_details
;
 Flack x determined using 1053 quotients [(I+)-(I-)]/[(I+)+(I-)]
 (Parsons, Flack and Wagner, Acta Cryst. B69 (2013) 249-259).
;
_refine_ls_abs_structure_Flack     -0.6(6)
_refine_ls_extinction_coef         0.011(4)
_refine_ls_extinction_expression  
 'Fc^*^=kFc[1+0.001xFc^2^\l^3^/sin(2\q)]^-1/4^'
_refine_ls_extinction_method       'SHELXL-2018/3 (Sheldrick 2018)'
_refine_ls_goodness_of_fit_ref     1.155
_refine_ls_hydrogen_treatment      constr
_refine_ls_matrix_type             full
_refine_ls_number_parameters       238
_refine_ls_number_reflns           3035
_refine_ls_number_restraints       1
_refine_ls_R_factor_all            0.0871
_refine_ls_R_factor_gt             0.0792
_refine_ls_restrained_S_all        1.154
_refine_ls_shift/su_max            0.000
_refine_ls_shift/su_mean           0.000
_refine_ls_structure_factor_coef   Fsqd
_refine_ls_weighting_details      
 'w=1/[\s^2^(Fo^2^)+(0.1558P)^2^+0.2065P] where P=(Fo^2^+2Fc^2^)/3'
_refine_ls_weighting_scheme        calc
_refine_ls_wR_factor_gt            0.2302
_refine_ls_wR_factor_ref           0.2516
_refine_special_details            ?
_olex2_refinement_description
;
1. Fixed Uiso
 At 1.2 times of:
  All C(H) groups
 At 1.5 times of:
  All C(H,H,H) groups
2.a Aromatic/amide H refined with riding coordinates:
 C6(H6), C12(H12), C11(H11), C19(H19), C10(H10), C22(H22), C20(H20), C8(H8),
 C9(H9), C17(H17), C21(H21), C18(H18)
2.b Idealised Me refined as rotating group:
 C24(H24A,H24B,H24C), C23(H23A,H23B,H23C)
;
_atom_sites_solution_hydrogens     geom
_atom_sites_solution_primary       dual
_atom_sites_solution_secondary     ?
loop_
  _atom_site_label
  _atom_site_type_symbol
  _atom_site_fract_x
  _atom_site_fract_y
  _atom_site_fract_z
  _atom_site_U_iso_or_equiv
  _atom_site_adp_type
  _atom_site_occupancy
  _atom_site_site_symmetry_order
  _atom_site_calc_flag
  _atom_site_refinement_flags_posn
  _atom_site_refinement_flags_adp
  _atom_site_refinement_flags_occupancy
  _atom_site_disorder_assembly
  _atom_site_disorder_group
 O1 O 0.8751(4) 0.4050(6) 0.7880(3) 0.0725(10) Uani 1 1 d . . . . .
 O2 O 0.3293(4) 0.7416(6) 0.8832(3) 0.0763(11) Uani 1 1 d . . . . .
 C2 C 0.7160(5) 0.6444(8) 0.8074(5) 0.0686(13) Uani 1 1 d . . . . .
 C13 C 0.5237(6) 0.2236(9) 0.6707(5) 0.0719(13) Uani 1 1 d . . . . .
 C16 C 0.7198(6) 0.2175(9) 0.5219(5) 0.0757(15) Uani 1 1 d . . . . .
 C6 C 0.5527(6) 0.8576(8) 0.8823(5) 0.0721(14) Uani 1 1 d . . . . .
 H6 H 0.531735 0.978041 0.912915 0.087 Uiso 1 1 calc R U . . .
 C12 C 0.4097(6) 0.2394(9) 0.7282(5) 0.0764(14) Uani 1 1 d . . . . .
 H12 H 0.350582 0.134107 0.728974 0.092 Uiso 1 1 calc R U . . .
 C5 C 0.4564(5) 0.7253(9) 0.8581(5) 0.0705(13) Uani 1 1 d . . . . .
 C3 C 0.6068(6) 0.5233(8) 0.7589(5) 0.0696(13) Uani 1 1 d . . . . .
 C1 C 0.8515(6) 0.5902(8) 0.8154(5) 0.0695(13) Uani 1 1 d . . . . .
 C4 C 0.4821(6) 0.5508(8) 0.7979(5) 0.0696(13) Uani 1 1 d . . . . .
 C11 C 0.3845(6) 0.4047(10) 0.7823(5) 0.0756(14) Uani 1 1 d . . . . .
 H11 H 0.301150 0.422422 0.809777 0.091 Uiso 1 1 calc R U . . .
 C7 C 0.6865(6) 0.8167(8) 0.8620(5) 0.0709(14) Uani 1 1 d . . . . .
 C19 C 0.8566(6) 0.5523(10) 0.4796(5) 0.0792(15) Uani 1 1 d . . . . .
 H19 H 0.902120 0.666602 0.464080 0.095 Uiso 1 1 calc R U . . .
 C14 C 0.6176(5) 0.3754(9) 0.6765(4) 0.0693(13) Uani 1 1 d . . . . .
 C10 C 0.9510(6) 0.7160(9) 0.8556(5) 0.0729(14) Uani 1 1 d . . . . .
 H10 H 1.041153 0.680019 0.855666 0.087 Uiso 1 1 calc R U . . .
 C22 C 0.5419(7) 0.0585(9) 0.6030(5) 0.0810(16) Uani 1 1 d . . . . .
 H22 H 0.485358 -0.049212 0.606678 0.097 Uiso 1 1 calc R U . . .
 C20 C 0.7768(6) 0.5488(9) 0.5646(5) 0.0733(14) Uani 1 1 d . . . . .
 H20 H 0.767040 0.662181 0.606997 0.088 Uiso 1 1 calc R U . . .
 C8 C 0.7891(6) 0.9439(8) 0.9014(5) 0.0761(15) Uani 1 1 d . . . . .
 H8 H 0.767539 1.064258 0.931821 0.091 Uiso 1 1 calc R U . . .
 C15 C 0.7083(6) 0.3810(9) 0.5911(5) 0.0705(13) Uani 1 1 d . . . . .
 C9 C 0.9186(6) 0.8975(10) 0.8966(5) 0.0781(15) Uani 1 1 d . . . . .
 H9 H 0.986537 0.986727 0.920680 0.094 Uiso 1 1 calc R U . . .
 C17 C 0.8043(7) 0.2235(11) 0.4367(6) 0.0847(17) Uani 1 1 d . . . . .
 H17 H 0.815004 0.111634 0.393220 0.102 Uiso 1 1 calc R U . . .
 C21 C 0.6382(7) 0.0540(9) 0.5341(5) 0.0826(16) Uani 1 1 d . . . . .
 H21 H 0.651955 -0.059607 0.493084 0.099 Uiso 1 1 calc R U . . .
 C24 C 0.3020(6) 0.9010(11) 0.9524(6) 0.0823(16) Uani 1 1 d . . . . .
 H24A H 0.309232 1.020306 0.910169 0.124 Uiso 1 1 calc R U . . .
 H24B H 0.365871 0.902756 1.020366 0.124 Uiso 1 1 calc R U . . .
 H24C H 0.212104 0.889087 0.974055 0.124 Uiso 1 1 calc R U . . .
 C23 C 1.0072(6) 0.3509(9) 0.7724(6) 0.0803(16) Uani 1 1 d . . . . .
 H23A H 1.041044 0.436319 0.717035 0.120 Uiso 1 1 calc R U . . .
 H23B H 1.007789 0.218497 0.745076 0.120 Uiso 1 1 calc R U . . .
 H23C H 1.063574 0.360808 0.844461 0.120 Uiso 1 1 calc R U . . .
 C18 C 0.8713(7) 0.3857(13) 0.4150(6) 0.0909(19) Uani 1 1 d . . . . .
 H18 H 0.927663 0.386800 0.356561 0.109 Uiso 1 1 calc R U . . .

loop_
  _atom_site_aniso_label
  _atom_site_aniso_U_11
  _atom_site_aniso_U_22
  _atom_site_aniso_U_33
  _atom_site_aniso_U_23
  _atom_site_aniso_U_13
  _atom_site_aniso_U_12
 O1 0.081(2) 0.056(2) 0.082(2) -0.0018(19) 0.0152(17) 0.0035(17)
 O2 0.081(2) 0.072(2) 0.078(2) -0.009(2) 0.0183(18) 0.004(2)
 C2 0.080(3) 0.058(3) 0.069(3) 0.002(2) 0.014(2) -0.003(2)
 C13 0.081(3) 0.062(3) 0.072(3) 0.000(3) 0.007(2) -0.001(3)
 C16 0.087(4) 0.068(3) 0.073(3) -0.003(3) 0.012(3) 0.007(3)
 C6 0.085(3) 0.063(3) 0.071(3) -0.005(3) 0.019(2) 0.000(3)
 C12 0.089(3) 0.063(3) 0.077(3) 0.007(3) 0.010(3) -0.007(3)
 C5 0.074(3) 0.068(3) 0.071(3) 0.001(3) 0.015(2) 0.000(3)
 C3 0.082(3) 0.061(3) 0.067(3) 0.001(2) 0.016(2) -0.001(3)
 C1 0.082(3) 0.059(3) 0.070(3) 0.007(2) 0.017(2) -0.001(2)
 C4 0.080(3) 0.063(3) 0.068(3) 0.005(2) 0.014(2) 0.001(2)
 C11 0.081(3) 0.072(3) 0.075(3) 0.001(3) 0.013(3) -0.005(3)
 C7 0.080(3) 0.061(3) 0.073(3) -0.002(2) 0.016(2) -0.002(2)
 C19 0.087(3) 0.079(4) 0.073(3) 0.004(3) 0.014(3) 0.002(3)
 C14 0.079(3) 0.063(3) 0.066(3) -0.001(3) 0.011(2) 0.001(2)
 C10 0.079(3) 0.064(3) 0.076(3) -0.002(3) 0.014(3) -0.004(3)
 C22 0.097(4) 0.062(3) 0.083(4) -0.004(3) 0.006(3) 0.000(3)
 C20 0.086(3) 0.069(3) 0.067(3) -0.006(3) 0.014(2) 0.004(3)
 C8 0.086(3) 0.059(3) 0.084(4) -0.009(3) 0.017(3) -0.005(3)
 C15 0.081(3) 0.064(3) 0.068(3) -0.002(3) 0.012(2) 0.002(2)
 C9 0.084(3) 0.068(3) 0.084(4) -0.002(3) 0.012(3) -0.006(3)
 C17 0.096(4) 0.081(4) 0.079(4) -0.010(3) 0.016(3) 0.010(3)
 C21 0.103(4) 0.067(3) 0.078(3) -0.005(3) 0.009(3) 0.007(3)
 C24 0.087(3) 0.074(4) 0.090(4) -0.006(3) 0.023(3) 0.004(3)
 C23 0.084(3) 0.070(4) 0.090(4) -0.001(3) 0.021(3) 0.003(3)
 C18 0.094(4) 0.100(5) 0.080(4) -0.008(4) 0.019(3) 0.009(4)

_geom_special_details
;
 All esds (except the esd in the dihedral angle between two l.s. planes)
 are estimated using the full covariance matrix.  The cell esds are taken
 into account individually in the estimation of esds in distances, angles
 and torsion angles; correlations between esds in cell parameters are only
 used when they are defined by crystal symmetry.  An approximate (isotropic)
 treatment of cell esds is used for estimating esds involving l.s. planes.
;
loop_
  _geom_bond_atom_site_label_1
  _geom_bond_atom_site_label_2
  _geom_bond_distance
  _geom_bond_site_symmetry_2
  _geom_bond_publ_flag
 O1 C1 1.361(7) . ?
 O1 C23 1.427(7) . ?
 O2 C5 1.363(6) . ?
 O2 C24 1.430(8) . ?
 C2 C3 1.461(8) . ?
 C2 C1 1.421(8) . ?
 C2 C7 1.415(8) . ?
 C13 C12 1.414(8) . ?
 C13 C14 1.422(8) . ?
 C13 C22 1.431(8) . ?
 C16 C15 1.421(8) . ?
 C16 C17 1.402(8) . ?
 C16 C21 1.428(9) . ?
 C6 H6 0.9500 . ?
 C6 C5 1.352(8) . ?
 C6 C7 1.436(8) . ?
 C12 H12 0.9500 . ?
 C12 C11 1.360(9) . ?
 C5 C4 1.451(8) . ?
 C3 C4 1.411(7) . ?
 C3 C14 1.438(8) . ?
 C1 C10 1.383(8) . ?
 C4 C11 1.420(8) . ?
 C11 H11 0.9500 . ?
 C7 C8 1.408(8) . ?
 C19 H19 0.9500 . ?
 C19 C20 1.367(9) . ?
 C19 C18 1.412(10) . ?
 C14 C15 1.448(7) . ?
 C10 H10 0.9500 . ?
 C10 C9 1.409(9) . ?
 C22 H22 0.9500 . ?
 C22 C21 1.346(9) . ?
 C20 H20 0.9500 . ?
 C20 C15 1.416(9) . ?
 C8 H8 0.9500 . ?
 C8 C9 1.363(8) . ?
 C9 H9 0.9500 . ?
 C17 H17 0.9500 . ?
 C17 C18 1.361(11) . ?
 C21 H21 0.9500 . ?
 C24 H24A 0.9800 . ?
 C24 H24B 0.9800 . ?
 C24 H24C 0.9800 . ?
 C23 H23A 0.9800 . ?
 C23 H23B 0.9800 . ?
 C23 H23C 0.9800 . ?
 C18 H18 0.9500 . ?

loop_
  _geom_angle_atom_site_label_1
  _geom_angle_atom_site_label_2
  _geom_angle_atom_site_label_3
  _geom_angle
  _geom_angle_site_symmetry_1
  _geom_angle_site_symmetry_3
  _geom_angle_publ_flag
 C1 O1 C23 118.4(4) . . ?
 C5 O2 C24 116.3(5) . . ?
 C1 C2 C3 124.0(5) . . ?
 C7 C2 C3 118.9(5) . . ?
 C7 C2 C1 116.6(5) . . ?
 C12 C13 C14 120.0(5) . . ?
 C12 C13 C22 120.1(5) . . ?
 C14 C13 C22 119.9(5) . . ?
 C15 C16 C21 119.7(5) . . ?
 C17 C16 C15 119.6(6) . . ?
 C17 C16 C21 120.5(6) . . ?
 C5 C6 H6 119.9 . . ?
 C5 C6 C7 120.3(5) . . ?
 C7 C6 H6 119.9 . . ?
 C13 C12 H12 119.9 . . ?
 C11 C12 C13 120.3(6) . . ?
 C11 C12 H12 119.9 . . ?
 O2 C5 C4 114.0(5) . . ?
 C6 C5 O2 125.2(5) . . ?
 C6 C5 C4 120.8(5) . . ?
 C4 C3 C2 117.5(5) . . ?
 C4 C3 C14 117.6(5) . . ?
 C14 C3 C2 124.9(5) . . ?
 O1 C1 C2 115.6(5) . . ?
 O1 C1 C10 123.0(5) . . ?
 C10 C1 C2 121.3(5) . . ?
 C3 C4 C5 119.6(5) . . ?
 C3 C4 C11 119.9(5) . . ?
 C11 C4 C5 120.4(5) . . ?
 C12 C11 C4 120.4(5) . . ?
 C12 C11 H11 119.8 . . ?
 C4 C11 H11 119.8 . . ?
 C2 C7 C6 120.0(5) . . ?
 C8 C7 C2 120.1(5) . . ?
 C8 C7 C6 119.8(5) . . ?
 C20 C19 H19 120.1 . . ?
 C20 C19 C18 119.8(6) . . ?
 C18 C19 H19 120.1 . . ?
 C13 C14 C3 117.7(5) . . ?
 C13 C14 C15 117.6(5) . . ?
 C3 C14 C15 124.4(5) . . ?
 C1 C10 H10 120.0 . . ?
 C1 C10 C9 120.0(5) . . ?
 C9 C10 H10 120.0 . . ?
 C13 C22 H22 119.6 . . ?
 C21 C22 C13 120.8(6) . . ?
 C21 C22 H22 119.6 . . ?
 C19 C20 H20 119.1 . . ?
 C19 C20 C15 121.8(6) . . ?
 C15 C20 H20 119.1 . . ?
 C7 C8 H8 119.4 . . ?
 C9 C8 C7 121.2(6) . . ?
 C9 C8 H8 119.4 . . ?
 C16 C15 C14 119.1(5) . . ?
 C20 C15 C16 117.4(5) . . ?
 C20 C15 C14 123.2(5) . . ?
 C10 C9 H9 120.3 . . ?
 C8 C9 C10 119.5(6) . . ?
 C8 C9 H9 120.3 . . ?
 C16 C17 H17 119.2 . . ?
 C18 C17 C16 121.5(6) . . ?
 C18 C17 H17 119.2 . . ?
 C16 C21 H21 119.5 . . ?
 C22 C21 C16 120.9(6) . . ?
 C22 C21 H21 119.5 . . ?
 O2 C24 H24A 109.5 . . ?
 O2 C24 H24B 109.5 . . ?
 O2 C24 H24C 109.5 . . ?
 H24A C24 H24B 109.5 . . ?
 H24A C24 H24C 109.5 . . ?
 H24B C24 H24C 109.5 . . ?
 O1 C23 H23A 109.5 . . ?
 O1 C23 H23B 109.5 . . ?
 O1 C23 H23C 109.5 . . ?
 H23A C23 H23B 109.5 . . ?
 H23A C23 H23C 109.5 . . ?
 H23B C23 H23C 109.5 . . ?
 C19 C18 H18 120.2 . . ?
 C17 C18 C19 119.7(6) . . ?
 C17 C18 H18 120.2 . . ?

loop_
  _geom_torsion_atom_site_label_1
  _geom_torsion_atom_site_label_2
  _geom_torsion_atom_site_label_3
  _geom_torsion_atom_site_label_4
  _geom_torsion
  _geom_torsion_site_symmetry_1
  _geom_torsion_site_symmetry_2
  _geom_torsion_site_symmetry_3
  _geom_torsion_site_symmetry_4
  _geom_torsion_publ_flag
 O1 C1 C10 C9 -171.5(5) . . . . ?
 O2 C5 C4 C3 175.0(5) . . . . ?
 O2 C5 C4 C11 -7.7(8) . . . . ?
 C2 C3 C4 C5 16.8(8) . . . . ?
 C2 C3 C4 C11 -160.6(5) . . . . ?
 C2 C3 C14 C13 155.3(5) . . . . ?
 C2 C3 C14 C15 -31.7(9) . . . . ?
 C2 C1 C10 C9 4.1(8) . . . . ?
 C2 C7 C8 C9 -5.6(9) . . . . ?
 C13 C12 C11 C4 -10.5(9) . . . . ?
 C13 C14 C15 C16 -13.5(8) . . . . ?
 C13 C14 C15 C20 159.7(6) . . . . ?
 C13 C22 C21 C16 -3.6(10) . . . . ?
 C16 C17 C18 C19 0.4(11) . . . . ?
 C6 C5 C4 C3 -3.4(8) . . . . ?
 C6 C5 C4 C11 174.0(6) . . . . ?
 C6 C7 C8 C9 171.3(6) . . . . ?
 C12 C13 C14 C3 12.3(8) . . . . ?
 C12 C13 C14 C15 -161.3(5) . . . . ?
 C12 C13 C22 C21 169.6(6) . . . . ?
 C5 C6 C7 C2 5.5(9) . . . . ?
 C5 C6 C7 C8 -171.4(6) . . . . ?
 C5 C4 C11 C12 -178.5(5) . . . . ?
 C3 C2 C1 O1 -8.2(8) . . . . ?
 C3 C2 C1 C10 175.9(5) . . . . ?
 C3 C2 C7 C6 8.3(8) . . . . ?
 C3 C2 C7 C8 -174.8(5) . . . . ?
 C3 C4 C11 C12 -1.2(9) . . . . ?
 C3 C14 C15 C16 173.4(6) . . . . ?
 C3 C14 C15 C20 -13.4(9) . . . . ?
 C1 C2 C3 C4 153.1(5) . . . . ?
 C1 C2 C3 C14 -25.5(9) . . . . ?
 C1 C2 C7 C6 -164.5(6) . . . . ?
 C1 C2 C7 C8 12.4(8) . . . . ?
 C1 C10 C9 C8 3.3(9) . . . . ?
 C4 C3 C14 C13 -23.3(8) . . . . ?
 C4 C3 C14 C15 149.8(6) . . . . ?
 C7 C2 C3 C4 -19.1(8) . . . . ?
 C7 C2 C3 C14 162.3(5) . . . . ?
 C7 C2 C1 O1 164.2(5) . . . . ?
 C7 C2 C1 C10 -11.7(8) . . . . ?
 C7 C6 C5 O2 173.7(5) . . . . ?
 C7 C6 C5 C4 -8.1(9) . . . . ?
 C7 C8 C9 C10 -2.5(9) . . . . ?
 C19 C20 C15 C16 -3.3(9) . . . . ?
 C19 C20 C15 C14 -176.6(6) . . . . ?
 C14 C13 C12 C11 4.8(9) . . . . ?
 C14 C13 C22 C21 -7.8(9) . . . . ?
 C14 C3 C4 C5 -164.6(5) . . . . ?
 C14 C3 C4 C11 18.1(8) . . . . ?
 C22 C13 C12 C11 -172.7(6) . . . . ?
 C22 C13 C14 C3 -170.3(5) . . . . ?
 C22 C13 C14 C15 16.1(8) . . . . ?
 C20 C19 C18 C17 0.9(10) . . . . ?
 C15 C16 C17 C18 -3.1(10) . . . . ?
 C15 C16 C21 C22 6.1(9) . . . . ?
 C17 C16 C15 C14 178.1(6) . . . . ?
 C17 C16 C15 C20 4.5(8) . . . . ?
 C17 C16 C21 C22 -169.2(6) . . . . ?
 C21 C16 C15 C14 2.7(8) . . . . ?
 C21 C16 C15 C20 -170.9(6) . . . . ?
 C21 C16 C17 C18 172.2(7) . . . . ?
 C24 O2 C5 C6 -7.9(8) . . . . ?
 C24 O2 C5 C4 173.8(5) . . . . ?
 C23 O1 C1 C2 167.8(5) . . . . ?
 C23 O1 C1 C10 -16.4(8) . . . . ?
 C18 C19 C20 C15 0.6(9) . . . . ?

_shelx_res_file
;
TITL gsm1047_150k_a.res in P2(1)
    gsm1047_150k.res
    created by SHELXL-2018/3 at 09:42:39 on 15-Sep-2021
REM Old TITL
REM SHELXT solution in P2(1): R1 0.130, Rweak 0.021, Alpha 0.001
REM <I/s> 0.000 for 0 systematic absences, Orientation as input
REM Flack x = 0.252 ( 0.624 ) from 1111 Parsons' quotients
REM Formula found by SHELXT: C24 O2
CELL 1.54186 10.1597 6.9772 11.9252 90 96.441 90
ZERR 2 0.0004 0.0002 0.0005 0 0.003 0
LATT -1
SYMM -X,0.5+Y,-Z
SFAC C H O
UNIT 48 36 4

L.S. 20
PLAN  5
SIZE 0.11 0.16 0.2
TEMP -123.15
CONF
BOND
list 4
fmap 2
ACTA
MORE -1
BOND $H
REM <olex2.extras>
REM <HklSrc "%./GSM1047_150K.hkl">
REM </olex2.extras>

WGHT    0.155800    0.206500
EXTI    0.011456
FVAR       0.96917
O1    3    0.875052    0.404959    0.787974    11.00000    0.08057    0.05593 =
         0.08238   -0.00183    0.01521    0.00353
O2    3    0.329346    0.741646    0.883221    11.00000    0.08127    0.07187 =
         0.07795   -0.00908    0.01827    0.00407
C2    1    0.715951    0.644402    0.807378    11.00000    0.07995    0.05791 =
         0.06926    0.00153    0.01372   -0.00271
C13   1    0.523687    0.223644    0.670743    11.00000    0.08132    0.06195 =
         0.07198    0.00031    0.00683   -0.00112
C16   1    0.719841    0.217512    0.521896    11.00000    0.08662    0.06830 =
         0.07295   -0.00304    0.01205    0.00653
C6    1    0.552717    0.857583    0.882307    11.00000    0.08535    0.06288 =
         0.07056   -0.00549    0.01933    0.00001
AFIX  43
H6    2    0.531735    0.978041    0.912915    11.00000   -1.20000
AFIX   0
C12   1    0.409745    0.239412    0.728180    11.00000    0.08909    0.06350 =
         0.07690    0.00676    0.01031   -0.00695
AFIX  43
H12   2    0.350582    0.134107    0.728974    11.00000   -1.20000
AFIX   0
C5    1    0.456446    0.725289    0.858056    11.00000    0.07374    0.06805 =
         0.07107    0.00070    0.01459    0.00037
C3    1    0.606803    0.523314    0.758938    11.00000    0.08213    0.06121 =
         0.06734    0.00103    0.01625   -0.00117
C1    1    0.851539    0.590238    0.815358    11.00000    0.08175    0.05886 =
         0.06974    0.00664    0.01664   -0.00123
C4    1    0.482062    0.550819    0.797883    11.00000    0.07995    0.06268 =
         0.06762    0.00461    0.01427    0.00075
C11   1    0.384510    0.404661    0.782275    11.00000    0.08071    0.07159 =
         0.07546    0.00086    0.01292   -0.00476
AFIX  43
H11   2    0.301150    0.422422    0.809777    11.00000   -1.20000
AFIX   0
C7    1    0.686497    0.816743    0.861988    11.00000    0.08048    0.06103 =
         0.07272   -0.00231    0.01595   -0.00179
C19   1    0.856639    0.552343    0.479601    11.00000    0.08688    0.07858 =
         0.07333    0.00386    0.01423    0.00248
AFIX  43
H19   2    0.902120    0.666602    0.464080    11.00000   -1.20000
AFIX   0
C14   1    0.617641    0.375439    0.676477    11.00000    0.07931    0.06279 =
         0.06627   -0.00133    0.01067    0.00056
C10   1    0.950960    0.715979    0.855618    11.00000    0.07880    0.06443 =
         0.07644   -0.00188    0.01356   -0.00448
AFIX  43
H10   2    1.041153    0.680019    0.855666    11.00000   -1.20000
AFIX   0
C22   1    0.541894    0.058521    0.603003    11.00000    0.09713    0.06227 =
         0.08264   -0.00416    0.00576   -0.00029
AFIX  43
H22   2    0.485358   -0.049212    0.606678    11.00000   -1.20000
AFIX   0
C20   1    0.776823    0.548838    0.564574    11.00000    0.08557    0.06874 =
         0.06671   -0.00556    0.01401    0.00410
AFIX  43
H20   2    0.767040    0.662181    0.606997    11.00000   -1.20000
AFIX   0
C8    1    0.789057    0.943914    0.901370    11.00000    0.08638    0.05900 =
         0.08442   -0.00933    0.01659   -0.00483
AFIX  43
H8    2    0.767539    1.064258    0.931821    11.00000   -1.20000
AFIX   0
C15   1    0.708349    0.381044    0.591112    11.00000    0.08062    0.06363 =
         0.06819   -0.00232    0.01196    0.00177
C9    1    0.918585    0.897469    0.896587    11.00000    0.08368    0.06776 =
         0.08353   -0.00160    0.01205   -0.00637
AFIX  43
H9    2    0.986537    0.986727    0.920680    11.00000   -1.20000
AFIX   0
C17   1    0.804296    0.223451    0.436739    11.00000    0.09594    0.08073 =
         0.07890   -0.01000    0.01616    0.01013
AFIX  43
H17   2    0.815004    0.111634    0.393220    11.00000   -1.20000
AFIX   0
C21   1    0.638171    0.053975    0.534120    11.00000    0.10290    0.06690 =
         0.07772   -0.00496    0.00883    0.00720
AFIX  43
H21   2    0.651955   -0.059607    0.493084    11.00000   -1.20000
AFIX   0
C24   1    0.301986    0.900986    0.952395    11.00000    0.08676    0.07380 =
         0.08955   -0.00639    0.02339    0.00411
AFIX 137
H24A  2    0.309232    1.020306    0.910169    11.00000   -1.50000
H24B  2    0.365871    0.902756    1.020366    11.00000   -1.50000
H24C  2    0.212104    0.889087    0.974055    11.00000   -1.50000
AFIX   0
C23   1    1.007208    0.350916    0.772419    11.00000    0.08377    0.06990 =
         0.08959   -0.00079    0.02059    0.00301
AFIX 137
H23A  2    1.041044    0.436319    0.717035    11.00000   -1.50000
H23B  2    1.007789    0.218497    0.745076    11.00000   -1.50000
H23C  2    1.063574    0.360808    0.844461    11.00000   -1.50000
AFIX   0
C18   1    0.871298    0.385668    0.414961    11.00000    0.09432    0.10044 =
         0.08002   -0.00785    0.01939    0.00873
AFIX  43
H18   2    0.927663    0.386800    0.356561    11.00000   -1.20000
AFIX   0
HKLF 4


REM  gsm1047_150k_a.res in P2(1)
REM wR2 = 0.2516, GooF = S = 1.155, Restrained GooF = 1.154 for all data
REM R1 = 0.0792 for 2689 Fo > 4sig(Fo) and 0.0871 for all 3035 data
REM 238 parameters refined using 1 restraints

END

WGHT      0.1556      0.2059

REM Highest difference peak  0.227,  deepest hole -0.223,  1-sigma level  0.057
Q1    1   0.7650  0.5424  0.8975  11.00000  0.05    0.23
Q2    1   0.7358  0.5790  0.4545  11.00000  0.05    0.18
Q3    1   0.8345  0.8776  0.5207  11.00000  0.05    0.18
Q4    1   0.5930  0.4222  0.5766  11.00000  0.05    0.17
Q5    1   0.5035  0.3968  0.7368  11.00000  0.05    0.17
;
_shelx_res_checksum                36008
_shelx_hkl_file
;
   2   2  10    4.27    0.57
   3   2   3  620.95    2.59
  -1   2   5  104.64    0.92
   1   2  10    4.18    0.52
   6   1   8    3.89    0.58
   3   2   9    3.76    0.50
   4   2   5   31.41    0.81
  -1   1   2   53.55    0.34
  -1   2   6  391.49    1.91
   0   2   9   31.21    0.92
   2   2   9   20.37    0.90
   3   1   1   14.78    0.30
   3   2   4   71.90    0.92
   4   2   6   41.20    1.00
   6   1   6   14.58    0.72
   1   1   1 1094.17    1.71
   5   1   9    3.72    0.56
   3   2   7   20.20    0.77
   0   2   5  331.64    1.65
   1   2   8    4.10    0.42
   2   2   8   55.48    1.23
   3   2   6   12.08    0.55
   2   2   5  278.33    1.79
   2   2   7   69.21    1.19
   5   1   8   -0.07    0.34
   1   1  11    1.54    0.38
   1   2   5  813.71    2.68
   2   2   6  131.50    1.38
   3   1  10    0.05    0.33
   4   1   9    0.84    0.34
   6   0   8    0.90    0.35
   2   1  10    3.15    0.38
   3   1   9   -0.11    0.29
   6   0   5    0.46    0.27
   0   1   2 4186.88    3.08
   5   0   8    0.43    0.32
   3   1   3   76.66    0.70
  -1   1   3  208.29    0.72
   5   0   6    0.19    0.29
   1   1   8   14.04    0.57
   2   0  10   -0.13    0.34
   6  -1   4    7.23    0.43
   6  -1   5   15.66    0.59
  -1   1   7   23.63    0.55
   0   1   3 6030.73    4.66
   2   1   4  540.28    1.98
   3   0   9    1.47    0.37
  -1   1   4  264.53    1.06
   1   0  10    0.24    0.35
   5  -1   8   -0.20    0.34
  -1   0  10   -0.27    0.33
  -1   1   6   32.33    0.56
   1   1   6    1.19    0.27
   4   0   7    0.59    0.31
   6  -2   7    7.36    0.56
   0   1   4 1349.07    2.78
   1   1   5  208.04    1.43
   3  -1  10   -0.32    0.35
   4  -1   9    0.64    0.38
   1  -1  11    1.75    0.45
   6  -2   6   19.89    0.81
   4   0   3   46.02    0.70
   1   0   9    3.48    0.54
   0   0   9   86.93    1.62
   2  -1  10    4.98    0.63
   5  -2   8    1.51    0.45
   5  -1   6   13.34    0.73
   3  -1   9   -0.17    0.46
   4  -2   9    1.46    0.55
   5  -1   5    4.41    0.52
   1  -1  10    2.83    0.65
   1   0   8    8.25    0.69
   2   0   7    8.75    0.64
   3   0   2  167.40    1.17
   4  -1   7   36.33    1.26
   5  -2   7    8.77    0.77
   3   0   5   24.02    0.82
  -1   0   8  102.96    1.71
   0   0   8    0.18    0.49
   2  -1   9   26.18    1.22
   3  -1   8   17.32    1.04
   3   0   3    3.24    0.36
   3   0   4   74.97    1.18
  -4   6   0   12.48    0.76
  -5   2  -1   36.45    0.66
  -5   5   0   23.20    0.94
  -4   4   2    9.02    0.57
  -3   2   2  113.21    1.00
  -3   4   3   56.00    1.09
  -1   2   3  151.60    1.03
  -6   4  -2   23.01    0.82
  -5   3   1    6.30    0.44
  -4   7  -1    0.56    0.30
  -1   4   4    1.00    0.31
   0   4   4    8.89    0.43
  -6   5  -2    4.66    0.59
  -2   4   4   45.81    0.95
   0   3   4  224.07    1.45
  -4   4   3    3.01    0.46
  -4   2   2    2.65    0.29
  -4   5   3    5.71    0.61
  -2   3   4    9.24    0.43
  -5   3   2    9.68    0.53
  -5   6   1    1.06    0.42
  -4   3   3   22.49    0.64
  -3   5   4    1.77    0.49
  -1   6   4    2.45    0.47
  -6   5   1   14.69    0.82
  -2   6   4   14.42    0.76
  -6   3   1    4.66    0.43
  -6   6   0    0.19    0.37
  -4   4   4   51.31    1.18
  -4   5   4    2.04    0.50
  -4   7   2   -0.08    0.29
  -3   6   4    7.79    0.71
  -1   2   4  344.14    1.71
  -1   4   5   22.28    0.67
  -5   2   2   12.15    0.48
  -5   3   3   14.17    0.58
  -2   2   4    3.76    0.30
  -2   4   5    6.94    0.48
  -2   5   5   19.55    0.82
   0   4   5  190.17    1.66
  -6   2   0   11.08    0.47
  -7   4   0   20.78    0.85
  -6   3   2    9.83    0.57
  -3   4   5   16.25    0.68
  -2   3   5   31.98    0.73
  -1   3   5   83.30    1.02
  -7   5   0   23.04    1.01
  -3   2   4   77.71    0.97
   0   3   5   30.91    0.63
  -7   4   1    4.04    0.57
  -6   2   1   16.46    0.57
  -6   4   3  110.60    1.82
  -6   5   3    6.42    0.77
  -5   5   4    4.45    0.53
  -3   3   5  150.02    1.61
  -2   6   5    4.78    0.57
  -1   6   5    2.62    0.46
  -4   1   2  268.38    1.54
  -6   3   3   49.06    1.13
  -4   2   4    1.73    0.35
  -3   6   5   38.02    1.16
  -4   3   5   41.93    1.00
  -7   5   2   14.44    0.84
  -6   2   2   37.98    0.86
  -2   4   6   27.50    0.83
  -1   4   6   35.41    0.88
  -5   4   5   16.69    0.84
  -4   6   5    5.07    0.56
  -2   2   5  222.44    1.65
  -2   5   6   32.85    1.01
  -3   2   5   42.99    0.88
  -3   5   6   47.62    1.27
  -7   4   3    9.54    0.75
  -7   5   3    4.60    0.60
  -5   3   5   13.40    0.72
  -4   1   3   48.96    0.75
  -2   3   6   18.07    0.63
  -6   2   3   36.29    0.90
  -6   6   4    0.42    0.35
  -4   4   6   27.74    0.94
  -4   5   6    1.39    0.49
  -3   3   6   16.78    0.69
   0   2   5  339.85    1.75
  -5   6   5   -0.22    0.32
  -3   6   6    2.72    0.49
  -7   2   1   13.69    0.61
  -6   4   5   60.72    1.49
  -6   5   5    1.51    0.52
  -7   4   4   44.64    1.32
  -7   5   4    6.24    0.65
  -5   4   6   37.89    1.21
  -5   5   6    2.39    0.57
  -8   4   2   37.10    1.22
  -7   2   2    9.35    0.60
  -6   1   1   11.52    0.51
  -6   2   4  122.11    1.73
  -5   1   3   92.56    1.16
  -7   3   4   39.95    1.27
  -3   4   7    0.33    0.43
  -3   5   7    9.17    0.68
  -2   2   6  123.43    1.38
  -2   5   7   43.59    1.16
  -8   3   2    4.53    0.60
  -8   4   3   14.17    0.92
  -7   4   5   35.49    1.31
  -6   1   2   86.21    1.17
  -6   4   6   14.80    0.88
  -4   5   7    4.11    0.60
  -1   2   6  433.54    2.36
  -6   5   6    0.29    0.42
  -4   2   6   11.71    0.59
  -5   1   4    3.75    0.42
  -2   1   5  149.11    1.32
  -8   3   3   33.56    1.12
  -8   4   4   15.05    0.86
  -7   3   5   24.66    1.01
  -5   2   6   19.42    0.83
  -1   3   7   18.68    0.66
  -8   5   4    1.11    0.40
  -7   4   6    9.04    0.77
  -8   3   4   88.27    1.82
  -7   5   6    0.61    0.39
  -6   4   7   20.70    1.02
  -8   4   5    4.46    0.61
  -7   3   6   39.55    1.31
  -6   1   4   22.18    0.77
  -4   2   7   29.06    0.98
  -4   4   8    9.95    0.77
  -3   0   3    0.47    0.22
  -3   2   7   31.97    0.91
  -3   4   8   39.38    1.15
  -2   2   7   11.54    0.58
  -2   4   8   12.79    0.73
  -6   3   7   57.17    1.63
  -8   3   5   60.53    1.55
  -4   0   3    0.16    0.26
  -3   1   6   88.90    1.25
  -7   1   3   16.24    0.73
  -4   1   6   62.61    1.16
  -2   1   6  302.79    2.08
  -1   2   7  186.94    1.83
  -7   4   7    8.86    0.74
  -6   1   5    8.25    0.62
  -5   3   8   18.45    1.01
  -8   4   6    8.43    0.74
  -7   2   6   54.27    1.50
  -6   4   8   20.17    0.97
  -9   4   4    2.90    0.48
  -7   1   4    6.29    0.56
  -7   3   7    5.17    0.59
  -6   2   7   31.12    1.14
  -1   1   6   34.19    0.73
  -8   2   5   23.64    1.00
  -8   3   6   37.83    1.26
  -6   3   8   33.89    1.41
  -9   3   4    1.22    0.46
  -6   1   6    0.02    0.43
  -3   1   7   66.64    1.22
  -3   4   9   13.70    0.79
  -7   1   5   32.11    1.07
  -6   0   2    9.09    0.50
  -5   0   4  267.25    2.07
  -5   2   8   39.09    1.29
  -4   1   7   15.26    0.70
  -2   2   8  150.76    1.91
  -7   2   7    2.66    0.57
  -7   4   8   13.42    0.83
  -6   0   3    6.72    0.48
  -5   4   9    5.52    0.62
  -4   0   5    5.29    0.46
  -3   3   9   23.57    0.99
  -9   3   5    4.58    0.56
  -8   2   6   23.56    1.14
  -8   3   7   11.47    0.82
  -7   3   8    4.95    0.66
  -6   2   8   43.58    1.41
  -5   3   9   14.84    0.95
  -2   0   5   48.39    0.80
  -6   4   9   10.12    0.79
  -5   0   5    5.29    0.51
  -1   2   8    4.67    0.50
  -6   3   9   15.22    0.89
  -1   1   7   34.16    0.81
  -8   1   5    1.43    0.54
  -8   2   7    8.82    0.74
  -7   2   8    0.35    0.50
  -6   0   5   13.27    0.71
  -3   1   8   36.69    1.07
  -3   2   9   17.28    0.90
  -8   3   8   14.64    0.88
  -5   0   6  289.80    2.67
  -1   0   5    2.65    0.28
  -7   0   3   15.48    0.68
  -7   3   9    0.90    0.43
  -6   2   9   42.09    1.41
  -4   4  10    0.46    0.43
  -2   0   6  191.79    1.72
  -2   1   8    6.46    0.56
  -9   2   6    6.52    0.68
  -8   1   6   16.18    0.94
  -7   0   4   46.01    1.14
  -5   4  10   -0.04    0.34
  -4   3  10    6.50    0.70
  -6   0   6   14.73    0.77
  -5   3  10    1.52    0.47
  -3   3  10   16.69    0.89
  -7   0   5    7.55    0.65
  -5   0   7   29.20    1.02
  -7   1   8    5.64    0.66
  -7   2   9    6.30    0.68
  -6   3  10    6.10    0.65
  -4   1   9    2.90    0.61
  -1   0   6    7.29    0.41
  -9   2   7    1.83    0.47
  -8   1   7    1.96    0.60
  -5   2  10    8.73    0.75
  -4   2  10    8.10    0.75
  -2   0   7   79.47    1.20
  -1   1   8  122.56    1.58
  -9   1   5   14.30    0.85
  -4  -1   3   40.41    0.75
  -3   2  10   62.12    1.51
  -4  -1   4   32.50    0.74
  -4   0   8    5.24    0.56
  -3  -1   4   34.47    0.71
  -9   1   6   14.67    0.90
  -8   2   9    3.79    0.54
  -5  -1   3   89.74    1.15
  -5  -1   4    2.71    0.41
  -3   0   8   19.74    0.79
  -8   0   5    4.17    0.60
  -8   1   8    9.48    0.79
  -7   0   7   20.50    1.00
  -7   1   9   -0.60    0.45
  -9   2   8   -0.10    0.33
  -7   2  10    0.34    0.40
  -6   0   8    0.46    0.50
  -5  -1   5   80.85    1.29
  -2  -1   4  110.40    1.08
  -1   0   7    1.55    0.34
  -8   0   6    4.26    0.66
  -6  -1   3   61.93    1.10
  -6  -1   4   20.64    0.75
  -5   1  10   57.12    1.57
  -4  -1   6   64.40    1.20
  -4   1  10   24.03    1.08
  -2   0   8   36.50    0.94
  -6  -1   5    7.26    0.59
  -3  -1   6   75.72    1.18
  -2  -1   5  146.94    1.36
  -7   0   8   15.46    0.91
  -5   0   9    8.89    0.75
  -5   2  11    7.01    0.63
  -4   2  11   15.30    0.92
  -8   0   7   26.99    1.11
  -8   1   9    4.95    0.60
  -6   0   9   21.63    1.04
  -6   2  11    8.47    0.68
  -9   1   8    0.85    0.39
  -7  -1   4    6.74    0.59
  -5  -1   7   20.60    0.89
  -4  -1   7   18.20    0.76
  -2  -1   6  300.09    2.09
  -7  -1   5   32.41    1.04
  -3  -1   7   54.96    1.13
  -2   1  10   16.68    0.80
  -1  -1   4  254.25    1.49
  -1   0   8   98.72    1.36
  -7   0   9   18.05    1.02
  -9   0   6    4.80    0.61
  -5   1  11   15.47    0.88
  -4   1  11    7.67    0.67
   0   0   7    0.60    0.31
  -6   1  11   16.95    0.92
  -5   0  10    3.10    0.52
  -4  -1   8   19.87    0.82
  -4   0  10   15.37    0.84
  -2  -1   7   44.81    0.96
  -9   0   7   20.89    1.02
  -6   0  10    0.15    0.46
  -3  -1   8   36.58    1.03
  -3   1  11    0.50    0.47
  -8  -1   5    1.66    0.53
  -8   0   9    2.47    0.53
  -7   1  11    0.16    0.31
  -3   0  10   -0.34    0.44
  -1  -1   6   48.02    0.81
  -8  -1   6   16.46    0.86
  -7   0  10   -0.08    0.43
  -9   0   8    5.94    0.61
  -7  -1   8    6.80    0.68
  -5  -1   9   38.54    1.23
  -4  -1   9    3.62    0.58
  -2  -1   8    9.13    0.59
  -1   0   9   26.84    0.81
  -6  -1   9   12.41    0.82
  -1  -1   7   37.76    0.80
  -5  -2   4   34.52    0.82
  -5  -2   5   23.65    0.79
  -5   0  11   13.61    0.79
  -4  -2   4    2.16    0.37
  -4   0  11    0.37    0.45
  -8   0  10    1.79    0.41
  -7  -1   9    0.28    0.45
  -6   0  11   17.26    0.85
  -5  -2   6   24.45    0.88
  -5   1  12    2.59    0.43
  -4  -2   3   16.50    0.54
  -4  -2   6   15.45    0.68
  -3  -2   4   97.77    1.13
  -3  -2   5   53.91    0.95
  -8  -1   8   12.83    0.78
  -6  -2   4  125.99    1.59
  -6  -2   5   77.83    1.38
  -5  -2   3   13.53    0.53
  -5  -1  10   45.36    1.38
  -4   1  12    1.09    0.39
  -3  -2   6    4.71    0.45
  -3   0  11   16.23    0.83
   0  -1   5  411.59    1.84
  -7   0  11    2.11    0.42
  -6  -1  10    4.62    0.63
  -4  -2   7   24.63    0.89
  -3  -2   3   54.63    0.79
  -2  -1   9   27.65    0.91
  -1  -1   8  141.64    1.57
  -6  -2   3   29.78    0.77
  -6  -2   7   34.52    1.09
  -3  -2   7   21.73    0.78
  -2  -2   5  199.26    1.58
   0  -1   6  631.38    2.48
  -5  -2   8   40.23    1.19
  -4  -2   2    1.87    0.28
  -3  -1  10   15.92    0.79
  -2  -2   4    4.29    0.32
  -7  -1  10    0.09    0.32
  -2  -2   6  114.71    1.30
  -2   3   0   18.19    0.52
   0   6   2    1.12    0.62
  -1   5   2    3.21    0.50
   1   6  -5    1.14    0.42
   0   6  -3   12.86    0.57
  -1   3   3 1637.30    3.48
  -1   5   1   34.87    0.77
  -1   5   0   86.68    1.04
   0   4   4   12.79    0.40
   0   5   3  114.76    1.17
   0   6   0  546.87    2.85
  -1   4   2    6.40    0.31
   1   6  -4    3.80    0.34
   0   3   4  237.16    1.20
  -1   3   2  321.50    1.43
  -1   4   1  164.17    1.24
   0   5   2   54.22    0.87
  -1   4  -2  157.70    1.24
   1   6   1   18.45    0.62
  -1   4  -1  143.32    1.23
   0   5  -3   92.54    1.24
   3   6   3    1.21    0.36
  -1   3   1  175.76    1.18
   0   5   1   45.63    0.88
   1   5   3  116.73    1.44
   1   6  -1    1.46    0.39
   2   6   2  336.19    2.83
   4   7  -2    0.28    0.26
   4   6   3   13.81    0.75
  -1   3   0  135.40    1.05
   0   5  -1   32.26    0.84
   2   6   1  153.15    1.93
  -1   3  -1  169.68    1.13
   2   6  -3   23.95    0.74
   6   4  -3  129.25    1.66
   9   4  -2    1.39    0.34
   8   4   4    1.73    0.31
   9   4   3    1.41    0.30
   3   4   1   41.62    0.76
   5   4  -3    8.34    0.48
  10   4   0    1.89    0.27
  10   4   1    0.09    0.18
  11   3  -3   -0.08    0.14
   9   4  -3    1.85    0.34
   3   4  -1   21.51    0.55
   3   4   3   31.89    0.69
   6   4  -4  141.04    1.68
   7   4  -4   30.27    0.83
   7   4   5    6.05    0.44
   8   4  -4   13.45    0.58
  10   4   2    0.38    0.18
   4   4  -3    2.37    0.30
   5   4  -4   17.88    0.57
   6   5   0   94.76    1.54
   6   5   1   22.82    0.81
   7   5   0   35.58    0.95
   7   5   1   13.43    0.67
   3   4  -2   26.99    0.57
   3   4   4   17.40    0.52
   7   5  -1    3.77    0.40
   7   5   2    0.73    0.29
   8   5   0    8.53    0.50
   8   5   1    3.49    0.35
  10   4   3    0.13    0.12
   2   4   0   23.30    0.51
   2   4   1  121.69    1.09
   2   4   2   59.31    0.82
   5   5   2    5.70    0.45
   8   5  -1    5.75    0.46
   6   5  -2   37.99    0.90
   7   5  -2   14.79    0.59
   7   5   3    0.81    0.27
   2   4  -1  138.56    1.13
   2   4   3   12.53    0.39
   3   4  -3   43.02    0.71
   4   4  -4   34.26    0.72
   4   5   0   12.64    0.50
   4   5   1   19.59    0.59
   4   5   2    3.78    0.37
   5   5   3    5.49    0.42
   8   4  -5    3.95    0.33
   8   5  -2    1.79    0.28
   9   5   0    1.45    0.21
   8   5   3    1.62    0.24
   9   5  -1    0.32    0.18
   9   5   1    0.05    0.15
   6   5  -3   19.74    0.62
   6   5   4    5.84    0.42
   7   5  -3    7.48    0.42
  10   4  -4    0.01    0.13
   2   4  -2  119.58    1.04
   5   5  -3    1.36    0.29
   7   5   4    4.70    0.36
   8   5  -3    3.93    0.32
   9   5  -2    1.84    0.26
   9   5   2    1.14    0.17
   3   5   0   25.54    0.61
   3   5   1    6.26    0.35
   3   5   2   69.47    1.05
   3   5  -1    3.96    0.31
   1   4   2  134.10    1.08
   3   4  -4   75.71    0.88
   3   5   3   61.17    0.91
   4   4  -5   38.05    0.69
   4   5  -3    5.37    0.36
   7   5  -4    8.97    0.41
   8   5   4   -0.11    0.13
   9   5  -3    0.41    0.17
   2   4  -3  183.46    1.29
   3   5  -2    4.20    0.33
   8   5  -4    0.78    0.20
   1   4   3   20.77    0.44
   5   5  -4    5.52    0.37
   2   5   2  269.39    1.78
   3   5   4   72.32    1.05
   6   6   0    0.26    0.23
   6   6   1    4.34    0.35
   7   6   0    0.81    0.21
   5   6   0    4.46    0.36
   5   6   1    1.49    0.28
   6   6  -1    0.85    0.21
   6   6   2    3.02    0.32
   7   6  -1    1.94    0.26
   7   6   1    0.81    0.19
   2   5  -1    0.21    0.17
   2   5   3  335.25    2.01
   3   5  -3    1.59    0.28
   4   5  -4    2.41    0.29
   5   6   2    6.39    0.40
   6   5  -5    1.66    0.28
   6   6  -2   11.53    0.46
   7   5  -5    1.44    0.25
   8   6   0    0.40    0.15
   9   5  -4    0.07    0.11
   3   4  -5   15.29    0.44
   4   6   0   24.44    0.66
   7   6  -2    5.88    0.33
   8   6  -1    1.03    0.18
   8   6   1    0.44    0.14
   2   5  -2   11.18    0.43
   5   5  -5    6.74    0.40
   5   6   3   13.89    0.55
   6   6   3    6.57    0.38
   6   6  -3    5.82    0.37
   7   6   3    1.91    0.23
   8   6  -2    0.17    0.13
   8   6   2    1.45    0.18
   1   5   1    8.93    0.40
   2   5   4  319.17    1.89
   4   6   3   31.20    0.74
   5   6  -3   16.71    0.58
   7   6  -3    3.31    0.27
   1   5   0  123.20    1.19
   4   5  -5    2.05    0.33
   1   5  -1   34.72    0.67
   5   6   4    3.33    0.31
   8   6  -3    0.19    0.12
   1   5   3  117.23    1.16
   4   6   4    2.38    0.31
   6   6  -4    0.50    0.20
   1   5  -2    2.53    0.30
   2   4  -5    6.89    0.34
   5   6  -4    3.67    0.33
   7   6  -4    1.07    0.20
   2   6   0   35.17    0.76
   2   6   2  417.82    2.56
   1   4  -4    1.27    0.23
   1   5   4   24.04    0.59
   2   5  -4    4.37    0.34
   3   6  -3   13.12    0.60
   2   6   3   14.13    0.54
   3   6   4    3.52    0.33
   4   6  -4   20.48    0.61
   0   5   1   48.46    0.81
   1   5  -3   11.60    0.48
   2   6  -2   44.42    0.89
   5   7   0    1.49    0.27
   5   7   1   -0.09    0.20
   6   7   0    0.81    0.21
   0   5   2   49.21    0.82
   5   7  -1    6.40    0.36
   6   6  -5    0.32    0.20
   6   7   1    0.75    0.17
   0   5  -1   31.22    0.68
   4   7  -1    6.96    0.45
   5   6  -5    0.23    0.25
   5   7  -2    3.47    0.29
   5   7   2    0.56    0.22
   1   6  -1    1.67    0.36
   2   5  -5   24.31    0.71
   4   7   2    2.06    0.30
   6   7   2    0.08    0.13
   0   5  -2   42.67    0.85
   3   7   1    1.41    0.30
   4   6  -5    5.00    0.40
   4   7  -2    0.21    0.24
   5   7  -3    3.68    0.28
   6   7  -3    0.26    0.14
   0   4  -4    7.24    0.39
  -1   5   0  103.62    1.33
  -1   5   1   22.67    0.70
   0   6   1   46.41    1.07
   3   7   3    4.99    0.37
  -1   5   2    2.84    0.37
   0   6  -1   35.36    0.98
   0   6   2    1.25    0.38
  -1   5  -1    8.59    0.47
   2   7  -2   55.73    1.17
  -1   5   3    9.95    0.52
   0   6  -2    1.00    0.39
   4   7  -4    6.92    0.41
  -1   5  -2   34.23    0.88
   0   5  -4   16.98    0.64
   1   6  -4    3.69    0.47
   1   7   0   51.63    1.25
   1   7   1   26.16    0.83
   0   4  -5  167.25    1.68
   2   7  -3   20.82    0.79
   3   7  -4   30.38    0.77
  -2   4   2   82.62    1.13
   0   6  -3   12.70    0.74
  -1   6   0   23.91    0.90
  -1   6   1    2.01    0.46
   0   6   4    1.04    0.36
  -1   6  -1   12.62    0.73
  -1   6   2   11.67    0.68
  -2   4   3  139.40    1.53
  -2   5   0   45.31    1.13
  -2   5   1    0.37    0.36
   2   7  -4    8.98    0.58
   4   7  -5    3.59    0.32
   4   8   0    1.45    0.30
  -2   5   2    7.90    0.57
   0   6  -4    0.60    0.43
   1   7  -3   12.87    0.64
   2   6  -6   25.12    0.83
   4   8  -1    0.03    0.14
  -1   5  -4   17.44    0.77
   3   8   1    0.16    0.17
   0   7  -2   25.99    1.01
  -2   5  -2  242.56    2.42
  -1   6  -3    7.14    0.67
   3   8  -2    0.74    0.21
  -1   4  -5   49.93    1.14
   2   7  -5   14.21    0.61
  -2   6   0   32.60    1.09
   0   7  -3   35.99    1.11
   2   8  -2    3.11    0.33
  -2   5  -3  327.12    3.01
  -2   6  -1  161.07    2.32
  -1   7  -1   25.50    0.97
   0   5  -6   15.59    0.80
   1   6  -6    3.62    0.49
  -3   4   2   23.69    0.78
  -1   5  -5   29.14    1.03
  -1   6  -4    3.38    0.59
  -1   7   2   16.53    0.84
   1   8  -1    2.87    0.38
   1   8   1    0.29    0.24
  -3   5   1    2.78    0.53
  -2   4  -4   29.46    0.90
  -2   6  -2  366.46    3.51
  -1   7  -2   26.79    1.09
   2   8  -3   -0.06    0.19
  -3   5  -1    4.40    0.56
  -3   5   2    4.86    0.57
   0   7  -4   10.44    0.69
   1   7  -5    0.57    0.35
  -3   4  -2   27.57    0.88
  -3   4   3   52.70    1.12
  -2   5  -4  257.23    2.87
  -2   6  -3   10.13    0.78
  -1   7   3   15.13    0.74
  -1   7  -3    4.44    0.58
   0   8   0    0.36    0.30
  -3   5   3    1.60    0.51
  -2   7   0   37.30    1.23
   0   6  -6    3.39    0.54
   0   8  -1    1.22    0.35
   0   8   1    1.19    0.30
   1   8  -3    2.40    0.40
  -3   4  -3   23.92    0.92
  -3   6   0   27.33    1.12
  -2   7  -1   13.62    0.89
  -1   5  -6   44.69    1.30
  -3   6  -1    8.35    0.70
  -3   6   2   42.42    1.42
   0   8  -2    7.50    0.52
   0   8   2    4.38    0.44
  -3   6  -2   10.32    0.87
  -2   5  -5  160.22    2.42
  -1   7  -4    7.18    0.65
   1   8  -4    5.28    0.44
  -4   5   0   10.78    0.84
  -4   5   1   16.23    0.92
  -2   7  -3   14.78    0.85
  -3   5  -4  102.95    2.10
  -1   6  -6    1.12    0.56
  -4   4  -2   50.99    1.44
  -4   5   2   35.04    1.21
  -1   8  -2    4.04    0.52
  -1   8   2    0.37    0.31
  -4   5  -2    3.31    0.68
  -3   3  -4    5.23    0.52
  -3   7  -1    2.05    0.56
  -3   7   0   16.48    0.88
  -3   7   1   24.29    1.05
  -1   7  -5    0.82    0.41
  -4   5   3    7.51    0.76
  -4   6   0   22.80    1.14
  -4   6   1    4.46    0.79
  -3   7   2    2.61    0.55
  -2   5  -6   42.82    1.39
  -2   7  -4   26.00    1.06
   0   8  -4    3.04    0.35
  -4   3  -2   18.83    0.80
  -4   4  -3    3.68    0.67
  -3   4  -5   25.09    1.10
  -3   7  -2   13.81    0.89
  -1   8  -3    1.26    0.35
  -3   5  -5    6.41    0.78
  -2   8   0    1.26    0.40
  -3   7   3   19.65    0.95
  -2   8   1    1.42    0.35
  -4   3  -3    4.14    0.56
  -3   3  -5   17.66    0.89
  -3   7  -3    4.80    0.61
  -2   8  -2    0.73    0.32
  -5   4   0   41.86    1.35
  -5   5   0   27.79    1.28
  -4   4  -4   32.81    1.29
  -4   5  -4   84.97    2.01
  -2   7  -5    8.75    0.68
  -5   4  -1    4.07    0.62
  -5   5  -1   32.56    1.38
  -4   7   0    3.21    0.59
  -5   4  -2   22.56    1.10
  -5   4   2   16.09    0.88
  -5   5   2    6.33    0.82
  -4   7  -1    1.04    0.50
  -2   8  -3    0.49    0.27
  -5   3   0    4.99    0.59
  -5   5  -2    7.90    0.79
  -4   3  -4    1.10    0.54
  -4   7   2    0.53    0.46
  -5   3  -1   14.61    0.78
  -5   4   3    5.95    0.69
  -5   6  -1    2.78    0.70
  -4   7  -2    2.17    0.46
  -3   8   0    0.87    0.38
  -5   3  -2   14.34    0.90
  -5   3   2   10.14    0.68
  -5   5  -3    5.50    0.85
  -5   6   2   15.14    1.05
  -4   4  -5   40.42    1.49
  -4   5  -5   56.83    1.83
  -3   8  -1    0.11    0.28
  -3   8   1    0.12    0.27
  -4   7  -3   20.92    0.98
  -3   6  -6    5.32    0.70
  -5   3  -3    4.01    0.68
  -5   3   3   16.91    0.80
  -5   6  -3   18.96    1.18
  -4   3  -5   11.64    0.86
  -3   7  -5    2.46    0.48
  -6   4   0   25.04    1.23
  -6   4   1   73.24    1.85
  -6   5   0  144.39    2.77
  -5   4  -4    5.77    0.81
  -6   4  -1   17.62    1.06
  -6   5  -1   45.26    1.60
  -5   7   1    5.02    0.61
  -4   7  -4    2.31    0.45
  -6   4  -2   27.64    1.36
  -6   4   2  165.41    2.64
  -4   4  -6   50.75    1.61
  -6   3   0   15.17    0.95
  -6   6   0    0.32    0.54
  -6   6   1    1.09    0.58
  -5   2  -2  206.64    2.51
  -5   3  -4    7.03    0.78
  -5   6  -4    6.60    0.76
  -6   3  -1   17.02    0.95
  -6   3   1    5.77    0.60
  -6   4   3  132.32    2.32
  -6   3  -2    8.81    0.87
  -6   6  -2    5.70    0.75
  -5   4  -5   29.28    1.30
  -5   2  -3   50.16    1.33
  -4   6  -6    4.59    0.64
  -4   7  -5    0.45    0.29
  -6   3  -3    8.08    0.85
  -6   3   3   44.24    1.31
  -6   4  -4   26.94    1.34
  -6   5  -4   12.94    1.01
  -6   6   3    7.63    0.75
  -5   3  -5   10.44    0.88
  -5   6  -5    1.11    0.48
  -7   4  -1    3.53    0.72
  -7   4   0   30.12    1.34
  -6   2   0    9.79    0.74
  -6   2  -1   32.23    1.12
  -6   2   1   15.87    0.81
  -5   2  -4   44.95    1.30
  -5   7  -4    2.71    0.44
  -7   4  -2   14.95    1.08
  -7   4   2    2.96    0.67
  -6   2  -2   41.54    1.36
  -6   3  -4   14.29    1.01
  -7   3   0   18.36    1.03
  -7   3   1    5.46    0.76
  -6   2   2   47.42    1.21
  -6   5  -5   12.73    0.93
  -6   7   2    0.26    0.27
  -7   3  -2    1.97    0.61
  -7   3   2    6.62    0.70
  -7   6  -2   11.32    0.76
  -6   2  -3   13.63    0.86
  -6   7  -3    0.54    0.28
  -5   2  -5   57.02    1.46
  -5   6  -6    1.46    0.41
  -7   3  -3    4.98    0.79
  -6   3  -5   65.48    1.79
  -7   2   0   15.39    0.89
  -7   3   3   16.63    0.86
  -7   5  -4    9.69    0.77
  -7   6  -3    2.04    0.48
  -6   6  -5    1.89    0.41
  -8   5   0   10.04    0.81
  -7   2  -1   18.51    0.93
  -7   2   1   14.07    0.83
  -8   5  -1    5.72    0.58
  -7   2  -2    2.05    0.59
  -7   3  -4    1.15    0.56
  -6   4  -6    0.93    0.50
  -6   5  -6    0.75    0.41
  -8   3   0    7.45    0.78
  -8   5  -2   10.84    0.77
  -7   2   2   13.91    0.75
  -6   1   1   13.52    0.64
  -8   3  -1   11.27    0.80
  -8   3   1    8.59    0.76
  -7   2  -3   10.63    0.77
  -7   6  -4    0.25    0.22
  -6   1  -2    9.02    0.57
  -8   3  -2    2.02    0.59
  -8   3   2    3.45    0.58
  -8   4  -3    2.44    0.53
  -7   5  -5   -0.16    0.32
  -8   4   3   29.84    1.03
  -8   6  -1    0.45    0.26
  -6   1  -3   14.91    0.72
  -8   6  -2    2.64    0.34
  -7   5   4    8.24    0.61
  -5   3  -1   18.53    0.65
  -4   3  -2   14.61    0.52
  -7   3   4   53.32    1.14
  -6   5   1   13.96    0.81
  -5   4  -1    5.00    0.53
  -5   7   3    2.96    0.37
  -4   4  -2   53.46    1.06
  -4   7   1    6.72    0.53
  -7   3   5   17.40    0.76
  -7   4   6   15.05    0.70
  -6   3   1    4.39    0.50
  -6   6   3    6.74    0.59
  -6   6   7    0.18    0.22
  -5   7   4    2.07    0.36
  -5   7   6    0.55    0.22
  -3   7   0   11.53    0.63
  -6   4   1   53.30    1.33
  -6   6   4    0.13    0.34
  -5   7   5    0.74    0.29
  -6   5   2   45.97    1.32
  -6   6   5    0.67    0.35
  -5   5   0   20.33    0.97
  -3   5  -2   75.12    1.41
  -2   8   3    0.10    0.16
  -6   2   3   32.62    0.85
  -6   5   8    0.59    0.32
  -4   5  -1   16.61    0.84
  -4   6   0   20.00    0.94
  -3   6  -1    6.28    0.63
  -6   3   2   10.44    0.66
  -5   3   0    5.45    0.45
  -5   4   0   38.86    1.12
  -3   4  -2   28.80    0.84
  -2   7   0   26.82    0.95
  -6   2   4  115.74    1.56
  -6   4   2  185.58    2.36
  -6   5   3   12.20    0.86
  -3   7   1   16.27    0.80
  -6   5   7    8.98    0.64
  -5   5   1    4.49    0.64
  -5   6   8    0.36    0.24
  -4   4  -1   32.91    0.95
  -4   7   3   21.96    0.87
  -4   7   7   -0.06    0.19
  -6   3   3   52.05    1.20
  -4   7   4    5.75    0.53
  -2   5  -2  241.41    2.42
  -6   5   5    1.83    0.58
  -5   6   3   24.18    0.98
  -4   6   1    3.81    0.66
  -4   7   6    7.93    0.55
  -2   6  -1  145.69    2.14
  -6   3   4   18.53    0.81
  -5   3   1    6.00    0.54
  -5   4   1   25.99    0.98
  -5   6   4    5.04    0.61
  -5   6   7   -0.02    0.33
  -4   5   0   12.70    0.83
  -3   5  -1    3.90    0.63
  -3   6   0   26.12    1.07
  -3   7   2    2.95    0.52
  -2   7   1   23.79    0.96
  -5   5   2    6.18    0.73
  -5   5   9    1.08    0.34
  -5   6   5    0.16    0.42
  -5   6   6    3.46    0.49
  -2   4  -2   61.36    1.13
  -6   3   5  421.13    3.43
  -6   3   6  424.25    3.43
  -6   4   5   88.59    1.76
  -6   4   6   17.36    0.91
  -4   6   9    0.40    0.22
  -4   4   0   34.66    1.07
  -3   4  -1   40.01    1.04
  -3   7   3   17.91    0.86
  -5   3   2    8.93    0.59
  -5   4   2   15.83    0.86
  -5   5   3    0.84    0.59
  -3   7   7    0.89    0.29
  -5   5   8    5.85    0.60
  -3   6   1   29.99    1.18
  -3   7   4   23.15    0.96
  -2   6   0   33.13    1.16
  -2   7   2   49.87    1.37
  -1   7   1   13.17    0.78
  -5   5   4    6.13    0.73
  -4   6   8   -0.18    0.33
  -3   5   0   25.26    1.01
  -3   7   5    4.98    0.54
  -2   5  -1   33.63    1.04
  -5   4   3    6.46    0.69
  -5   5   5   10.11    0.78
  -5   5   7    2.26    0.57
  -2   7   8    0.00    0.18
  -4   4   1    2.73    0.53
  -4   6   7    2.79    0.51
  -2   7   3   23.72    1.05
  -5   4   8   19.81    0.91
  -4   5   2   25.63    1.11
  -4   6   5    7.26    0.74
  -1   7   2   12.98    0.80
  -5   4   4   18.89    0.98
  -4   5   9    5.68    0.61
  -3   4   0   11.14    0.65
  -3   6   9    1.28    0.35
  -2   7   4    7.57    0.68
  -1   6   0   28.09    1.06
  -5   3   4    4.02    0.54
  -5   4   7   70.37    1.58
  -2   6   1  101.20    2.01
  -2   7   5   13.08    0.77
  -2   7   6   21.40    0.87
  -1   5  -1    8.73    0.65
  -5   3   5   14.81    0.75
  -5   4   6   36.94    1.26
  -3   5   1    3.46    0.65
  -3   6   3   18.81    1.00
  -1   7   8    0.72    0.24
  -5   3   6   19.49    0.83
  -4   4   2    8.84    0.66
  -3   6   8    3.18    0.46
  -2   5   0   50.55    1.30
  -1   7   3   10.26    0.75
   0   7   2   24.00    1.00
  -4   5   8    1.43    0.50
  -3   5  10   10.00    0.65
   0   6   0  498.54    3.87
  -2   6   2   39.18    1.31
  -1   7   4    3.49    0.58
  -1   7   7    2.45    0.41
  -4   4   9   48.74    1.30
  -4   5   5    2.20    0.59
  -4   5   6    1.86    0.62
  -3   4   1   16.47    0.74
  -3   5   2    4.38    0.67
  -3   6   6    3.47    0.62
  -1   6   1    1.79    0.60
  -1   7   6    1.17    0.40
   0   7   3   31.18    1.10
  -2   6   9    1.47    0.34
  -1   6  10   -0.24    0.20
  -4   3   3   22.18    0.76
  -2   6   3   26.02    1.12
  -4   4   4   40.49    1.22
  -3   5   9   15.48    0.82
  -2   5   1    0.82    0.47
  -1   5   0   92.03    1.57
   0   7   4    9.74    0.70
   1   7   3    3.84    0.58
  -3   5   3    2.05    0.47
  -2   6   8   14.82    0.80
   0   7   5    5.94    0.60
   0   7   6    2.52    0.43
  -4   3   4   20.77    0.76
  -4   4   5   48.76    1.25
  -4   4   6   27.07    1.04
  -3   4   2   24.46    0.85
  -3   4  10   42.32    1.13
  -2   6   4   22.28    1.03
  -1   6   2   12.61    0.84
   0   6   1   35.68    1.19
   2   7   3   17.86    0.73
  -3   5   4    1.52    0.57
  -3   5   8   21.47    1.01
  -2   5  10    8.11    0.62
  -2   6   6   27.58    1.10
  -2   6   7    4.81    0.61
  -1   5  11   -0.10    0.27
  -1   6   9    1.45    0.35
   0   6  10   -0.15    0.25
   1   7   4    6.33    0.57
   1   7   7    4.95    0.47
  -4   3   5   35.38    0.97
  -4   3   7  170.61    2.14
  -3   5   5    3.13    0.59
  -2   5   2    8.53    0.70
   1   7   5    0.37    0.39
   1   7   6    2.49    0.40
   2   7   4   26.07    0.87
  -3   5   6   36.27    1.30
  -1   6   3   11.70    0.86
   2   7   6    1.15    0.35
  -3   4   3   44.08    1.09
  -1   5   1   29.59    0.95
  -1   6   8    8.12    0.59
   0   6   2    1.83    0.56
   1   6   1   12.26    0.76
   2   7   5    9.43    0.56
  -1   6   4    2.97    0.60
  -2   5   3    2.68    0.55
  -1   6   7    3.39    0.56
   0   5  11    0.21    0.34
   0   6   9    6.14    0.54
  -1   5  10    1.65    0.43
  -2   4  10   20.31    0.82
  -2   5   4    4.08    0.55
   0   6   3   10.99    0.79
  -3   4   5   12.39    0.67
  -3   4   6   12.19    0.74
  -3   4   7    0.08    0.48
  -1   5   2    2.43    0.50
   0   6   8    4.25    0.50
   1   6   2   72.01    1.46
   1   6   9   -1.12    0.37
  -2   5   5   22.56    0.94
  -2   5   6   35.22    1.13
  -2   5   7   54.87    1.32
  -1   4  11    2.22    0.51
   0   5   1   34.56    0.91
   1   5  11    0.04    0.20
  -3   3   8    1.64    0.47
   0   6   7    3.00    0.51
   2   6   9    0.48    0.25
   1   4  12   -0.35    0.18
   3   6   9    0.01    0.18
  -3   3   7   18.88    0.73
  -1   5   3   10.62    0.61
   0   5  10   16.50    0.78
   1   6   8    3.39    0.43
   2   5  11   -0.14    0.15
  -3   3   6    8.83    0.53
   0   5   2   49.93    1.02
   1   6   7    3.02    0.46
   2   6   3   14.24    0.70
  -1   5   5    0.67    0.42
  -1   5   7    4.82    0.56
   0   4  11   -0.17    0.31
   4   6   8    0.03    0.18
  -2   4   5    5.36    0.50
  -2   4   7   16.10    0.73
   1   5  10   -0.04    0.27
   2   6   7    5.30    0.52
  -2   3   9   42.97    0.97
  -2   4   6   24.14    0.77
   2   6   6    2.17    0.41
   0   5   3   82.07    1.33
   2   5  10    0.24    0.25
   1   4  11    1.71    0.38
   3   6   5    2.52    0.45
   4   6   4    1.02    0.38
   5   6   5    0.64    0.26
  -1   4   3   51.66    0.91
   0   5   7   66.49    1.23
   1   5   9    0.07    0.33
   3   5  10   -0.21    0.22
   4   5  10   -0.02    0.14
   4   6   5    2.91    0.46
   0   4  10   24.19    0.88
   0   5   5    3.55    0.44
  -2   3   7   37.04    0.81
  -2   3   6   13.08    0.52
   1   5   3  120.73    1.38
   1   5   8    5.15    0.54
   2   5   9   -0.65    0.37
  -1   4   5   21.73    0.65
   2   5   2  217.79    1.82
   5   5   9    0.00    0.15
   1   5   7    0.44    0.39
   3   3  12   -0.10    0.16
   3   5   9   -0.05    0.26
   4   4  11   -0.04    0.14
   2   5   8    4.96    0.49
   4   5   9    0.06    0.21
   6   5   8   -0.07    0.15
  -2   2   7   13.16    0.44
   1   3  11    4.44    0.47
   0   4   3   15.60    0.48
   2   5   3  262.77    2.14
   3   5   2   99.69    1.17
   7   5   6    0.61    0.20
   3   5   8    0.86    0.28
   0   4   4   11.93    0.44
   2   5   4  319.72    2.22
   2   5   6   43.98    1.02
   4   5   8    0.30    0.23
   6   5   7    0.27    0.21
  -1   3   7   18.97    0.55
   0   4   5  210.38    1.67
   0   4   6    1.83    0.33
   3   5   3   57.96    0.94
  -1   3   6   21.45    0.53
   2   3  11   10.23    0.56
   4   4  10    2.87    0.32
   4   5   7    3.44    0.43
   5   4  10    0.28    0.18
   5   5   7    4.40    0.41
   1   4   8   39.84    0.90
   3   5   6    2.83    0.39
   4   5   3   29.65    0.72
   5   5   6    1.55    0.33
   6   5   4    6.74    0.42
  -1   2   8    4.71    0.33
   1   4   3   25.63    0.54
   1   4   7    3.82    0.37
   4   3  11    4.88    0.38
   5   3  11    0.13    0.13
   5   5   5    1.04    0.32
   3   4   9    4.11    0.43
   6   4   9    1.19    0.23
   8   4   7    0.19    0.14
   1   4   4   86.77    1.03
   1   4   6   28.63    0.71
   2   4   8   56.29    1.16
   4   4   9    1.01    0.29
   5   4   9    1.84    0.28
   7   4   8    0.61    0.17
  -1   2   7  208.72    1.43
   2   4   2   74.47    0.83
   1   3   9    9.98    0.50
   2   2  11    0.40    0.25
   0   2   9   38.30    0.81
   2   4   7   60.19    1.16
   0   3   5   31.49    0.56
   0   3   6   44.57    0.69
   1   2  10    3.95    0.39
   6   2  11    0.13    0.12
   6   3  10    1.54    0.23
   6   4   8    9.37    0.49
   2   4   4   38.43    0.70
   2   4   6  109.46    1.39
   4   3  10    9.73    0.53
   4   4   8   14.87    0.64
   5   3  10    2.11    0.28
   7   4   7    1.55    0.28
   8   4   5    0.83    0.23
   3   4   2   32.24    0.60
   3   4   7   11.62    0.63
   4   2  11    2.78    0.32
   5   2  11   -0.02    0.18
   0   2   8   43.80    0.78
   6   4   7   11.69    0.57
   1   3   7   47.05    0.83
   3   4   3   30.02    0.63
   4   4   7    9.78    0.60
   5   4   7    0.26    0.33
   8   3   8    3.01    0.26
   1   2   9    8.48    0.49
   2   2  10    3.42    0.41
   3   3   9   11.74    0.63
   3   4   4   19.37    0.57
   3   4   5   31.66    0.76
   0   2   7  245.12    1.59
   1   3   6    6.27    0.35
   2   3   8   84.81    1.34
   6   3   9    1.22    0.28
   6   4   6    0.16    0.32
   7   2  10    0.14    0.15
   7   4   5    5.06    0.42
   4   4   3    3.92    0.35
   5   3   9    8.02    0.52
   5   4   6   18.12    0.75
   6   1  11   -0.04    0.17
   7   4   4    4.83    0.41
   9   3   6    0.29    0.16
   1   3   5  266.19    1.66
   5   4   5   17.56    0.71
   2   3   7    2.78    0.38
   4   1  11    0.31    0.26
   5   4   3    0.36    0.28
   6   2  10    0.35    0.21
   7   3   8    0.39    0.23
   8   2   9    0.12    0.17
   8   3   7    8.54    0.47
   9   2   8    0.17    0.14
   1   2   8    6.11    0.42
   5   2  10    1.87    0.32
   2   1  10    4.04    0.44
   6   3   8    0.46    0.32
   2   3   6   18.76    0.61
   6   0  11    0.00    0.17
   9   3   4    0.94    0.29
   7   2   9    0.08    0.24
   7   3   7    7.90    0.54
   8   3   6   -0.11    0.27
   1   2   7  122.99    1.38
   2   3   4   61.23    0.89
   2   3   5   52.41    0.89
   3   2   9    4.38    0.51
   5   0  11    0.03    0.20
   7   1  10   -0.17    0.17
   2   2   8   58.64    1.24
   3   1  10    0.13    0.36
   9   2   7    0.56    0.26
  10   2   5   -0.07    0.17
   4   2   9    1.67    0.47
   5   3   7   18.81    0.91
   1   2   6  138.41    1.37
   5   2   9    6.88    0.55
   6   1  10    2.64    0.38
   7   3   6    1.23    0.41
   1   1   8   16.99    0.68
   2   1   9   21.28    0.82
   5   1  10    0.06    0.35
   9   1   8    0.11    0.17
  10   2   4    0.42    0.28
   3   2   8   19.81    0.87
   6   3   6   18.51    0.87
   7   0  10    0.29    0.30
   7   2   8    0.80    0.39
   9   2   6    0.46    0.31
   5   3   5    9.28    0.70
   6   3   5   51.20    1.42
   7   3   4    1.26    0.47
   8   2   7    1.68    0.35
   3   1   9    0.20    0.46
   4   3   3    4.90    0.46
   4   3   4    1.13    0.40
   5   2   8    0.61    0.53
   6   0  10    0.49    0.36
   7   3   3    4.08    0.57
  10   1   6    0.76    0.32
   2   2   6  135.87    1.84
   5   0  10   15.69    0.93
   9   2   5    0.60    0.38
   2   1   8   34.96    1.11
   3   2   7   27.46    1.04
   4   1   9    1.25    0.54
   5   3   2   10.55    0.65
   5   3   3    4.15    0.53
   6   1   9    0.57    0.50
   8   0   9    0.28    0.30
   8   1   8    3.75    0.53
  10   0   7    0.23    0.19
   8   2   6    5.11    0.70
   9   0   8    0.34    0.27
   6  -1  10    1.24    0.47
   3   2   6   17.29    0.91
   5  -1  10    0.63    0.52
   5   2   7    9.16    0.82
   3   1   8   15.76    0.98
   7   0   9    5.36    0.77
   7   1   8    2.04    0.66
   7   2   6    4.91    0.84
   9   2   3    0.53    0.54
   4   1   8    7.71    0.91
   4   2   6   40.37    1.52
   6   0   9    5.11    0.82
   6   2   6   29.65    1.50
   9  -1   8    0.04    0.28
   9   1   6   11.59    0.99
  11   0   4    0.53    0.32
   4   0   9   15.26    1.16
   5   1   8    0.70    0.79
   5   2   6   45.89    1.62
   8   0   8   11.73    0.97
   8   2   4    9.57    1.01
  10   0   6    6.51    0.74
   7  -1   9    5.89    0.83
   9   0   7   -0.06    0.49
   2   0   8   40.15    1.46
   4   2   5   35.99    1.41
   8   2   3    2.89    0.88
  10   1   3   10.68    1.04
  11   0   3    0.41    0.42
   3   1   7  100.90    2.40
   8   2   2   11.21    1.15
   6  -1   9    2.52    0.85
   7  -2   9    0.17    0.44
   7   0   8    5.16    1.01
   7   2   4   15.22    1.28
   8   1   6   23.14    1.67
  10   1   2    2.91    0.77
   4   1   7   41.91    1.92
   4   2   4  228.94    3.29
   6   1   7    9.11    1.14
  10  -1   6    2.28    0.70
  10   0   5    0.35    0.58
  -9  -4   6    0.13    0.18
  -7  -6   2    5.23    0.37
  -6  -6   2    9.26    0.48
  -5  -3   7   72.31    1.10
  -4  -2   7   29.56    0.63
  -3  -4   5    9.34    0.47
  -2  -3   5   20.66    0.51
  -9  -3   7    1.98    0.27
  -8  -6   1    0.61    0.18
  -5  -5   5    7.17    0.50
  -2  -4   4   42.79    0.75
  -4  -4   6   24.99    0.69
  -8  -6   2    0.10    0.15
  -7  -6   3    3.66    0.33
  -7  -4   7    5.57    0.45
  -6  -6   3    7.30    0.47
  -6  -2   8   47.54    0.90
  -4  -3   7  165.29    1.67
  -9  -5   5    0.41    0.17
  -8  -4   7    6.88    0.42
  -4  -5   5    1.97    0.38
  -8  -6   3    0.23    0.16
  -6  -5   6    0.88    0.33
  -5  -4   7   42.88    1.04
  -2  -5   3    3.49    0.38
  -8  -5   6    2.18    0.28
  -6  -6   4    0.10    0.24
  -5  -2   8   49.89    0.90
  -3  -4   6   16.62    0.61
  -3  -2   7   27.79    0.63
  -2  -4   5    8.70    0.46
  -7  -6   4    2.10    0.28
  -2  -3   6   15.72    0.52
  -9  -4   7    1.05    0.20
  -5  -3   8   38.58    0.87
  -3  -5   5    4.08    0.44
  -1  -4   4    0.91    0.27
  -8  -6   4    1.84    0.23
  -4  -5   6    2.65    0.45
  -4  -2   8  114.67    1.36
  -9  -5   6    0.94    0.17
  -7  -4   8   21.01    0.69
  -1  -5   2    3.95    0.36
  -7  -6   5    6.08    0.39
  -7  -5   7    2.20    0.32
  -6  -6   5    1.19    0.29
  -4  -3   8  313.15    2.38
  -2  -4   6   20.45    0.71
  -5  -6   5   -0.32    0.28
  -2  -2   7   15.10    0.50
  -1  -5   3   11.04    0.53
  -8  -5   7    3.62    0.35
  -2  -3   7   34.00    0.81
  -1  -4   5   24.33    0.71
  -8  -6   5    0.28    0.14
  -4  -4   8   14.30    0.66
  -3  -2   8   70.20    1.13
  -2  -6   2   41.07    0.94
  -1  -3   6   15.48    0.57
  -7  -3   9    0.99    0.30
  -6  -6   6    2.24    0.30
  -3  -3   8    2.02    0.40
  -1  -5   4   12.06    0.59
  -7  -6   6    5.07    0.35
  -2  -6   3   30.59    0.91
  -6  -5   8    1.18    0.29
   0  -4   4    9.06    0.46
  -7  -5   8    2.13    0.30
  -6  -4   9   15.58    0.64
  -5  -5   8    6.80    0.51
  -4  -6   6    5.95    0.48
  -4  -2   9   66.32    1.17
  -3  -4   8   39.04    1.08
  -1  -4   6   33.74    0.88
  -7  -4   9    4.42    0.39
  -5  -4   9    9.24    0.56
  -1  -5   5    0.52    0.42
   0  -5   2   41.63    0.87
  -5  -7   3    2.53    0.32
  -2  -3   8    8.77    0.58
  -2  -2   8  144.40    1.64
  -1  -3   7   13.04    0.63
  -1  -2   7  167.41    1.70
  -6  -6   7    0.84    0.26
   0  -5   3   99.46    1.38
   0  -4   5  183.73    1.90
  -7  -6   7    0.48    0.16
  -5  -7   4    2.18    0.30
  -5  -6   7    0.36    0.22
  -4  -7   3   13.88    0.62
  -4  -4   9   69.23    1.31
  -3  -3   9   32.58    0.94
   0  -3   6   27.83    0.77
  -4  -6   7    4.72    0.45
  -3  -2   9   25.13    0.80
  -2  -4   8   15.72    0.77
   0  -5   4   14.61    0.70
  -4  -7   4    4.72    0.44
   1  -4   3   18.68    0.60
  -6  -5   9    5.79    0.42
  -5  -5   9    2.46    0.34
  -5  -3  10    2.26    0.39
   0  -4   6    1.55    0.44
  -5  -7   5    2.45    0.29
  -3  -6   7   12.40    0.66
  -1  -3   8    4.50    0.51
   0  -5   5    2.79    0.50
  -6  -4  10    7.41    0.46
  -4  -7   5    3.33    0.37
  -4  -5   9    7.49    0.57
  -4  -3  10   12.10    0.68
  -3  -7   4   29.34    0.82
  -2  -3   9   22.64    0.88
  -5  -4  10    0.21    0.30
  -2  -2   9  108.80    1.63
  -1  -4   8    5.84    0.59
   0  -3   7   14.74    0.66
  -4  -6   8   -0.26    0.29
   0  -2   7  219.15    1.99
   1  -4   5   53.90    1.16
  -4  -4  10    6.14    0.51
  -3  -7   5    3.78    0.43
  -3  -5   9   13.53    0.76
  -2  -6   7    6.45    0.56
   0  -6   3   14.69    0.76
   1  -5   3   89.45    1.41
  -4  -7   6    8.20    0.51
   1  -3   6    2.96    0.42
  -3  -6   8    3.87    0.46
   0  -6   4    0.54    0.47
   0  -3   8    0.74    0.46
  -5  -5  10   11.48    0.55
  -3  -7   6    2.98    0.41
  -2  -5   9    7.05    0.65
  -1  -2   9    8.00    0.63
   1  -5   5   22.41    0.96
  -5  -6   9    1.44    0.23
  -4  -5  10    1.13    0.30
  -4  -6   9    0.23    0.23
  -2  -6   8   17.04    0.76
   1  -3   7   35.87    1.02
  -3  -5  10    8.07    0.57
   1  -5   6   44.95    1.40
   1  -2   7   84.98    1.41
  -3  -6   9    2.41    0.35
  -2  -7   6   17.20    0.74
  -4  -4  11    4.52    0.43
   0  -3   9   26.07    1.08
   2  -4   5  162.30    2.06
  -3  -3  11    1.24    0.42
  -1  -7   5   -0.06    0.35
  -1  -6   8    3.25    0.51
  -1  -3  10    4.87    0.63
   0  -1   8   54.95    1.18
   1  -6   4    2.06    0.54
   2  -5   3  294.23    2.77
  -3  -4  11   -0.08    0.31
  -1  -4  10    1.80    0.53
   0  -6   7    1.44    0.49
   0  -2   9   42.91    1.25
   2  -4   6  120.73    2.01
  -2  -7   7    9.17    0.52
  -2  -6   9    2.03    0.37
  -1  -2  10   43.44    1.27
  -2  -3  11   16.32    0.80
  -1  -7   6    1.23    0.35
   1  -2   8    6.58    0.58
   0  -5   9   11.35    0.81
   1  -6   6    1.10    0.51
  -2  -4  11    2.66    0.43
  -1  -5  10    2.50    0.46
   2  -5   6   34.82    1.37
  -3  -6  10    0.20    0.18
  -3  -5  11   -0.02    0.19
  -1  -6   9    1.17    0.37
   0  -6   8    2.25    0.48
   2  -2   7   59.39    1.41
   3  -4   3   22.88    0.82
   3  -4   4   13.28    0.75
   3  -3   4    3.43    0.37
  -1  -7   7    0.99    0.32
   3  -4   2   20.07    0.74
  -1  -3  11    6.72    0.65
   0  -2  10   23.61    1.06
   1  -2   9   10.44    0.75
   1  -1   8   23.57    0.89
   2  -3   8   63.06    1.68
   0  -7   6    1.23    0.38
   3  -3   6   24.21    0.98
   0  -5  10   20.69    0.91
   3  -5   3   29.39    1.10
   3  -5   4   77.76    1.74
   3  -4   6   24.03    1.13
   3  -2   5   31.15    0.85
   0  -6   9    6.54    0.55
   2  -2   8   83.31    1.66
   3  -5   5    6.32    0.72
  -1  -7   8    0.52    0.20
   2  -6   6    2.26    0.54
   2  -1   7    1.49    0.43
   3  -2   6   18.65    0.79
  -1  -5  11    1.00    0.34
   0  -3  11    4.65    0.59
   1  -4  10   11.83    0.80
   2  -3   9   50.26    1.64
   3  -3   7   10.63    0.71
   0  -4  11    3.47    0.51
   1  -1   9   33.43    1.11
   1  -7   6    0.66    0.34
   1  -5  10    1.13    0.40
   2  -2   9   35.38    1.25
   4  -4   4   16.74    0.97
   4  -3   3    2.57    0.45
   4  -3   4    1.00    0.42
  -1  -3  12    0.63    0.37
   1  -6   9    4.59    0.46
   2  -5   9    4.62    0.65
   2  -1   8   40.50    1.15
   4  -4   3    4.10    0.56
   4  -4   5   24.66    1.19
  -1  -4  12    2.02    0.39
   0  -6  10    1.73    0.30
   3  -1   6   45.62    1.09
   4  -4   2   31.87    1.09
   4  -3   6    5.00    0.62
   1  -7   7    3.34    0.38
   1  -3  11   12.37    0.84
   2  -4  10   23.64    1.07
   3  -2   8   29.82    1.14
   4  -2   4  144.27    1.85
   4  -2   5   18.80    0.87
   3  -6   6    5.91    0.65
   3  -5   8    0.74    0.52
   4  -5   4   46.40    1.57
   2  -2  10    9.46    0.82
   4  -4   7   13.80    1.00
   4  -3   7   36.41    1.31
   0  -3  12   25.44    0.96
   0  -4  12   -0.09    0.25
   2  -5  10    2.60    0.45
   2   0   7    8.53    0.57
   3  -6   7    1.46    0.44
   3  -2   9    5.80    0.77
   4  -2   7   33.97    1.27
   1  -6  10    1.96    0.29
   3  -5   9    0.30    0.42
   3  -1   8   14.99    0.96
   4  -3   8   19.99    1.30
   2  -3  11   29.63    1.13
   3  -4  10    0.43    0.43
   5  -4   4    1.80    0.59
   5  -4   5   22.88    1.09
   5  -3   3    3.92    0.53
   5  -3   4    6.66    0.63
   3  -6   8    4.85    0.55
   4  -2   8   16.58    0.98
   4  -1   6  123.79    1.95
   5  -4   3    0.45    0.50
   5  -3   6    5.55    0.74
   1  -3  12    0.02    0.33
   2  -2  11    0.75    0.55
   2  -1  10    8.66    0.74
   4  -6   5    4.29    0.63
   3  -1   9    0.43    0.55
   4  -4   9    2.52    0.57
   4  -1   7   39.01    1.26
   5  -4   2   11.18    0.82
   5  -3   2   11.43    0.70
   5  -3   7   26.01    1.26
   5  -2   5   44.60    1.26
   2  -5  11    0.32    0.27
   5  -4   7    1.05    0.60
   5  -2   6   37.88    1.30
   5  -5   6    1.81    0.56
   3  -6   9    0.51    0.25
   3  -3  11    4.67    0.55
   4  -6   7    3.74    0.51
   5  -2   7   11.22    0.86
   4  -5   9   -0.29    0.31
   4  -3  10   19.59    1.01
   2  -3  12    5.69    0.58
   3  -1  10   -0.25    0.59
   3   0   8  126.95    2.08
   4  -4  10    4.47    0.59
   5  -5   7    8.93    0.74
   5  -1   5    5.82    0.64
   3  -2  11   20.29    1.01
   5  -2   8    0.89    0.50
   5  -1   6   27.37    1.11
   6  -3   5   33.84    1.56
   4  -6   8   -0.13    0.24
   4  -2  10   13.18    0.90
   4  -1   9    0.90    0.58
   4   0   6   21.57    0.88
   5  -3   9    9.48    0.89
   6  -4   4   20.76    1.11
   6  -3   3    3.64    0.68
   6  -3   6   11.64    1.08
   5  -4   9    2.31    0.55
   5  -1   7   22.33    1.08
   6  -4   3    0.80    0.60
   6  -4   6    0.26    0.56
   4   0   7    1.14    0.51
   4  -5  10    0.26    0.21
   6  -4   7   23.73    1.11
   6  -3   2    7.34    0.69
   6  -2   3    9.29    0.67
   5  -6   6    1.82    0.39
   5  -1   8    0.88    0.56
   6  -5   4    8.58    0.77
   6  -5   5    8.70    0.81
   3  -3  12    0.34    0.28
   4   0   8   23.87    1.07
   6  -5   6    0.93    0.44
   6  -3   8    1.04    0.55
   6  -2   2   41.67    1.21
   4  -2  11    4.76    0.59
   5  -5   9    0.27    0.26
   6  -1   4   12.07    0.82
   6  -1   5   15.01    1.03
   5  -4  10    0.63    0.31
   5  -2  10    3.18    0.60
   5   0   4   71.04    1.43
   5   0   5    8.08    0.61
   5   0   6    0.62    0.50
   6  -5   7    1.86    0.41
   6  -3   1   12.95    0.81
   6  -1   6   24.83    1.16
   6  -1   3   20.38    0.90
   7  -3   4    1.49    0.57
   4   0   9   14.97    0.95
   5   0   7   62.49    1.67
   6  -3   9    3.53    0.54
   6  -2   1   28.54    0.98
   6  -1   7    6.46    0.71
   7  -4   5   10.48    0.82
   7  -3   6    0.56    0.56
   6  -4   9    2.33    0.43
   6  -2   9   11.49    0.87
   7  -4   6    0.13    0.45
   7  -3   3    4.21    0.68
   7  -2   4    6.95    0.87
   7  -2   5   12.08    0.93
   6  -5   8    0.05    0.23
   7  -3   7   16.57    0.96
   7  -2   3    8.25    0.80
   4  -1  11    1.62    0.47
   5  -3  11    0.42    0.24
   5  -1  10    0.80    0.52
   5   0   8    0.10    0.54
   7  -4   7    5.44    0.58
   7  -3   2    1.07    0.61
   7  -2   7   12.11    0.97
   4   1   6  134.56    1.99
   4   1   7   30.40    1.18
   5  -2  11   -0.31    0.32
   6   0   4   75.21    1.65
   6   0   5    0.92    0.53
   7  -2   2    1.54    0.55
   6  -1   9    2.28    0.63
   7  -5   5    0.01    0.33
   7  -2   8    1.00    0.52
   7  -1   6   19.95    1.17
   6  -2  10    1.07    0.38
   6   0   3   99.79    1.74
   6   0   7   11.11    0.91
   7  -5   6    2.47    0.39
   7  -4   8    1.78    0.37
   7  -1   3    8.83    0.76
   7  -2   1   16.96    0.95
   5   1   5    6.12    0.65
   5   1   6   18.49    1.01
   6   0   2    1.41    0.44
   7  -3   9    2.99    0.61
   8  -3   6    0.38    0.41
   5  -1  11    0.21    0.40
   5   1   4   84.83    1.54
   7  -2   9   -0.07    0.35
   7  -1   8    1.29    0.61
   8  -2   6    7.52    0.79
   5   1   7   13.33    0.95
   6  -1  10    0.26    0.50
   8  -4   4    0.86    0.52
   8  -4   5    0.91    0.42
   8  -3   7   20.37    0.94
   8  -2   3    2.56    0.67
   5   1   3   27.75    0.86
   7   0   5   56.49    1.72
   7   0   6    0.96    0.61
   8  -4   6    0.88    0.41
   8  -2   7    1.85    0.56
   6   0   9    4.67    0.68
   7  -1   1   24.21    1.00
   8  -4   3    1.84    0.53
   8  -3   2    3.33    0.66
   8  -1   4    0.77    0.61
   8  -1   5    3.28    0.77
   5   1   8    0.38    0.51
   7  -2   0   15.14    0.86
   7  -1   9    4.68    0.65
   8  -1   6   27.04    1.28
   6   1   5   31.93    1.19
   6   1   6   17.23    1.12
   8  -3   8    7.76    0.59
   8  -2   8    4.30    0.55
   8  -1   3   51.83    1.59
   7  -2  10    0.39    0.27
   7   0   2    0.30    0.50
   8  -1   7    5.99    0.69
   6   1   3   21.53    0.92
   6   1   7    7.72    0.82
   8  -1   2  167.09    2.65
   7  -1   0   91.77    1.70
   6   0  10    0.02    0.42
   7   0   1    3.37    0.55
   8  -1   8    4.11    0.55
   8   0   4  110.25    2.95
   9  -3   5    2.52    0.50
   9  -2   4    1.45    0.55
   9  -2   5    0.16    0.42
   6   1   2   10.73    0.63
   7  -1  10   -0.01    0.31
   8  -2   9    0.22    0.34
   9  -3   3    8.52    0.84
   9  -3   6   -0.12    0.28
   9  -2   3    0.56    0.55
   7   0   9    8.68    0.78
   7   1   4    7.68    0.79
   7   1   6   18.50    1.15
   7   1   3    7.18    0.76
   8  -2   0   57.72    1.57
   8   0   7   41.76    1.53
   9  -3   2    6.87    0.76
   9  -2   7    1.67    0.49
   9  -1   6   16.38    0.98
   5   2   6   46.05    1.34
   6   1   1    3.13    0.46
   8  -1   9    0.21    0.30
   5   2   4   46.70    1.20
   7  -1  -1    6.78    0.66
   7   1   2   52.05    1.42
   8  -1   0  132.64    2.24
   8   0   8   13.13    0.86
   9  -1   7    2.67    0.45
   8   0   1   79.29    1.77
   3   4   2   38.41    1.10
   5   4  10    0.08    0.30
   6   4   6    0.23    0.60
   7   1   2   55.38    1.63
   8   1   8    4.26    0.58
   4   3   1   45.23    1.12
   6   1   1    2.65    0.51
   5   4   4    4.84    0.76
   6   3   3    6.83    0.74
   7   3   7    9.85    1.00
   8   1   7    2.73    0.62
   5   3   2   14.35    0.83
   6   3  10    0.53    0.46
   5   2   1   40.22    1.02
   6   2   2   41.19    1.26
   7   1   3    9.37    0.75
   7   2   4   13.87    0.92
   3   4   3   29.46    0.96
   6   3   4   14.67    0.92
   7   0  10    0.39    0.35
   7   1  10    0.51    0.30
   7   2   9    0.02    0.34
   4   4   4   31.34    1.15
   5   4   7    1.32    0.60
   3   4  11    0.32    0.40
   5   3  11   -0.06    0.27
   6   1   2    9.95    0.62
   7   2   5   11.30    0.80
   7   2   8    0.21    0.46
   4   3   2   15.60    0.66
   4   3  12    0.18    0.23
   6   2   3   17.21    0.84
   6   3   5   52.78    1.56
   7   1   4    3.79    0.63
   7   2   6    5.05    0.74
   4   4   5   47.20    1.36
   5   2  12   -0.10    0.24
   7   1   9    2.92    0.56
   3   4   4   17.97    0.79
   7   1   5   21.37    0.98
   2   4  11   -0.42    0.39
   4   4   6   50.89    1.51
   5   3   4    8.18    0.68
   6   2  10    0.19    0.36
   7   0   5   50.44    1.34
   7   1   6   17.61    0.92
   7   1   8    2.02    0.55
   3   4  10    0.26    0.36
   6   0  11    0.16    0.28
   7   0   8    3.11    0.53
   2   4   4   27.89    0.83
   3   4   5   32.30    1.03
   6   1   3   17.25    0.71
   7   0   6    0.49    0.45
   4   3  11   12.06    0.73
   5   3   9    8.11    0.84
   6   2   5   47.59    1.30
   6   2   9    8.92    0.78
   3   3  12    0.15    0.26
   5   1  12    1.57    0.32
   5   2  11    0.00    0.31
   5   3   6    8.92    0.72
   2   4   5  211.32    2.18
   2   4  10   15.55    0.88
   3   4   7   20.77    0.96
   6   1  10    3.00    0.46
   4   1  13    0.13    0.18
   4   3   4    1.35    0.42
   5   0  12    0.34    0.26
   3   2  13    0.25    0.20
   4   2  12    0.65    0.32
   4   3  10   14.05    0.92
   6   0  10    0.27    0.32
   6   1   9    1.64    0.50
   2   4   6  137.72    1.90
   6   1   5   30.26    1.01
   2   3  12    6.15    0.59
   2   4   7  102.37    1.76
   3   3  11    2.40    0.46
   6   1   6   21.38    0.92
   5   1  11    0.99    0.39
   6   0   5    0.35    0.43
   3   3   4    6.75    0.48
   4   3   6    8.71    0.63
   4   3   8   25.51    1.21
   5  -1  11    0.50    0.35
   5   2   6   43.71    1.25
   6   0   6   72.04    1.52
   6   0   7    7.15    0.67
   6   0   8    1.14    0.52
   3   3  10    7.08    0.80
   4   1  12    0.55    0.32
   5   0  11    0.51    0.33
   5   2   7    7.82    0.73
   2   2  13    0.34    0.24
   2   3  11   13.21    0.90
   3   1  13    4.06    0.48
   3   2  12    4.36    0.52
   3   3   5   23.23    0.79
   4   2  10    9.67    0.77
   3   3   6   53.05    1.22
   0   3  12    9.73    0.70
   4   0  12    1.56    0.36
   5  -1  10    0.47    0.42
   5   0  10   19.37    0.98
   3   0  13    0.24    0.24
   4   1  11    0.37    0.48
   4   2   9    0.65    0.58
   5   1   6   25.16    0.94
   5   1   8    0.68    0.52
   1   1  14    0.10    0.20
   1   2  13    0.58    0.29
   1   3  11    6.93    0.71
   3  -1  13    0.85    0.39
   3   2  11   13.98    0.91
   4   2   8   15.67    0.90
   5   1   7   16.01    0.83
   2   2  12    5.66    0.62
   2   3   5   56.83    1.09
   4   2   6   46.19    1.21
   5   0   9    6.45    0.70
   2   1  13    1.30    0.37
   5   0   8    0.21    0.49
   2   3   7    3.86    0.54
   4   0  11    0.23    0.44
   5  -1   8   -0.09    0.49
   5   0   6    0.02    0.43
   5   0   7   44.38    1.25
   0   2  13    0.81    0.34
   5  -1   6   12.60    0.70
   0   1  14   -0.04    0.24
   1   0  14    1.76    0.30
   3  -2  12    5.32    0.52
   4   1   9    1.16    0.59
   1   2  12    8.00    0.70
   1   3   9    7.08    0.76
   2   2  11   -0.03    0.52
   3   0  12    0.09    0.42
   3   1  11    3.14    0.63
   3   2   5   56.39    1.13
   3   2   9    7.14    0.73
  -1   2  13    2.49    0.43
   1  -1  14   -0.03    0.18
   2  -2  13   -0.08    0.23
   2   0  13   24.56    0.98
   3  -1  12    1.20    0.45
   3   2   8   28.11    1.16
   4   1   8    7.75    0.75
   1   3   7   42.78    1.21
   1   3   8   56.00    1.57
   2   1  12   19.81    1.03
   3   2   6   17.08    0.81
   4   1   7   24.32    1.17
  -2   2  13    2.01    0.39
  -1   1  14    0.24    0.25
   2  -1  13    0.77    0.35
   2   2  10    5.69    0.83
   0   2  12    0.12    0.52
   0   3   9   19.47    1.08
   3   1  10    0.58    0.62
   4   0   9   13.97    0.96
  -2   1  14    0.66    0.32
   0   0  14    0.18    0.30
   3   0  11    1.99    0.66
   0   3   8    0.76    0.55
   2   2   9   28.00    1.38
   3  -2  11   13.17    0.90
   4  -1   9    0.79    0.57
   4   0   8   14.12    1.02
   0   1  13   16.29    0.89
   0   3   7   11.30    0.78
   1   0  13    3.79    0.58
   2   0  12   18.47    1.04
   3  -1  11    2.54    0.66
   3   1   9    0.13    0.64
   4   0   6   17.94    0.82
   4   0   7    0.46    0.51
  -1   2  12   13.05    0.93
   0  -1  14    0.12    0.28
   1   1  12    1.83    0.65
   2   2   8   80.17    2.01
   4  -1   8    6.60    0.74
  -1   0  14    0.74    0.37
   1  -2  13    1.18    0.42
   1   2  10    5.48    0.90
   2  -2  12    6.21    0.67
   2   2   6  152.49    2.09
   2   2   7   81.93    1.82
   3   0  10   30.08    1.52
   4  -1   7   29.56    1.09
  -2   2  12    2.72    0.63
   1  -1  13   10.29    0.76
   2  -1  12   22.93    1.09
   3   1   6   50.07    1.24
   2   1  10    6.18    0.94
   3  -1  10    0.64    0.61
   0  -3  13    0.39    0.36
   1   2   9    8.69    0.99
  -2   0  14   -0.04    0.33
  -1  -1  14   -0.30    0.32
   0   0  13    6.35    0.76
   0   1  12   18.58    1.16
  -2   1  13   -0.34    0.50
   0   2  10   20.18    1.27
   2   1   9   23.03    1.35
  -3   0  14   -0.01    0.30
   3  -2   9    8.58    0.87
   3  -1   9   -0.36    0.69
   3   0   8  100.56    2.21
  -4   1  13    4.59    0.67
  -3   1  13    1.23    0.52
   0  -2  13    0.28    0.43
   0  -1  13   18.28    1.06
   3   0   7    2.87    0.64
  -2  -2  14    0.56    0.28
  -2  -1  14    0.61    0.43
  -1   1  12    5.49    0.83
   0   2   9   31.36    1.58
   1  -2  12   10.64    0.95
   1  -1  12    3.06    0.74
   1   1  10    3.71    0.89
   2   0  10    0.65    0.61
   2   1   8   35.04    1.34
  -3   2  11    1.65    0.73
   0   1  11    8.67    0.99
   3  -2   8   21.34    1.16
   3  -1   8   20.18    1.13
  -3  -1  14    0.55    0.33
   1   0  11    2.63    0.92
   0   2   8   43.61    1.61
   2  -1  10    7.36    1.04
   2   0   9   24.13    1.39
   3  -1   7  102.14    1.97
  -2   0  13    4.30    0.77
  -2   1  12   13.79    1.16
  -2   2  10   31.32    1.49
  -1  -1  13    6.46    0.83
   1  -3  11   12.31    1.05
   1   1   9   37.62    1.64
   3  -2   7   26.63    1.08
   3  -1   6   41.19    1.21
   0   2   7  231.87    3.05
  -3   1  12   23.72    1.30
  -1   1  11   53.34    1.99
   0  -1  12   20.93    1.34
   0   1  10   62.24    2.10
  -4   1  12    2.41    0.82
  -3   0  13    4.98    0.77
  -3   2  10   58.42    1.79
  -2  -3  13    1.92    0.48
  -1   0  12    2.66    0.89
   0  -2  12   -0.05    0.74
   1   0  10    0.73    0.70
   1   1   8   25.65    1.32
   2  -1   9   28.31    1.49
  -5   0  13    4.22    0.70
  -4   0  13    2.12    0.66
  -2  -1  13   -0.01    0.64
   0   0  11   54.39    2.05
  -2   2   9   98.47    2.29
   2   0   7    7.39    0.81
  -2  -4  12    1.25    0.53
  -2   1  11    4.47    1.03
   0   1   9   52.80    1.95
  -3  -3  13    0.80    0.42
  -3  -1  13    3.91    0.74
  -2   0  12   20.73    1.42
  -1   1  10    4.66    1.04
   1   0   9    4.13    0.90
   2  -1   8   38.19    1.47
  -6  -1  13    0.42    0.38
   0  -3  11    4.80    0.91
   0  -1  11    7.82    1.14
  -4  -3  13   -0.02    0.39
  -4  -1  13    7.36    0.98
  -3  -2  13    1.29    0.69
  -1  -4  11    8.28    0.92
  -1  -2  12   21.67    1.38
  -1   0  11   14.00    1.36
   0   0  10   23.72    1.49
  -5  -1  13    2.29    0.59
   0   1   8   68.61    2.01
  -6   0  12    2.33    0.76
  -4  -2  13    1.13    0.59
  -2   1  10   19.43    1.44
   1   0   8    8.25    0.84
  -5  -2  13    0.01    0.45
  -4   0  12    5.69    1.00
  -2  -3  12   12.23    1.08
  -1   1   9   17.38    1.31
   1  -3   9   10.47    1.14
   2  -2   7   72.34    1.83
  -2  -2  12    4.09    0.92
   1  -2   9   12.03    1.17
  -4  -4  12    1.47    0.47
   0  -1  10   53.57    2.00
  -7  -1  12   -0.85    0.47
  -3  -1  12   20.71    1.53
  -3   1  10   17.54    1.35
  -1  -3  11   10.18    1.14
  -1   0  10   -0.13    0.87
  -3  -3  12    4.95    0.81
  -2  -4  11    2.14    0.74
   1  -1   8   23.88    1.29
  -4  -1  12    5.11    0.95
  -4   1  10   19.57    1.56
  -3  -2  12   10.33    1.11
  -3   0  11   17.78    1.56
  -2   1   9   29.31    1.52
  -1  -4  10    1.12    0.94
  -2  -1  11    5.67    1.22
   1  -2   8    5.97    0.98
  -7  -2  12   -0.13    0.36
  -4  -3  12   -0.47    0.58
  -6  -3  12    0.76    0.42
  -5  -3  12    0.52    0.53
  -5   0  11   15.87    1.36
  -4  -2  12   -0.29    0.75
  -3  -4  11    0.21    0.71
  -3   1   9   34.05    1.65
  -2  -3  11   16.43    1.40
  -1  -1  10    3.32    1.03
  -1   0   9   28.47    1.60
  -1   1   7   27.62    1.33
   1  -1   7   14.35    1.03
  -6  -2  12    2.64    0.69
  -5  -2  12    2.68    0.80
  -2   1   8    8.48    0.98
  -1  -3  10    4.41    1.07
   1  -3   7   31.68    1.39
  -4   1   9    3.06    1.01
   1  -2   7   98.66    2.21
  -5   1   9   43.53    1.88
  -4  -5  10    0.59    0.58
  -4  -4  11    6.75    0.88
  -3  -3  11    0.85    0.89
  -2  -4  10    8.16    1.14
   0  -1   8   69.33    2.12
  -5  -4  11    1.46    0.56
  -2  -1  10   19.84    1.55
  -2   0   9    5.97    1.09
  -6  -4  11    2.71    0.55
  -6  -1  11   41.46    1.78
  -5  -1  11   16.18    1.47
  -4   0  10    9.86    1.33
  -3   1   8   34.59    1.54
  -1  -1   9   15.16    1.19
  -4  -3  11    1.86    0.89
  -4  -2  11   35.48    1.92
  -2  -3  10   10.17    1.36
  -2  -2  10   40.31    1.96
   0  -3   8    1.04    0.88
   0  -2   8   45.67    1.80
  -5   0  10    3.20    1.10
  -3  -4  10   31.28    1.67
  -6  -3  11   -0.52    0.62
  -6  -2  11   17.81    1.31
  -5  -3  11    0.18    0.78
  -5  -2  11    8.94    1.23
  -4   1   8   24.42    1.38
  -3  -5   9   13.66    1.17
  -3  -1  10   16.72    1.47
  -1   0   7    1.40    0.66
  -2  -1   9   19.48    1.45
  -2   0   8   31.34    1.50
  -1  -1   8  153.17    2.96
  -3  -2  10   58.48    2.44
   0  -3   7   13.63    1.14
   0  -2   7  213.95    3.11
  -7  -4  10    5.31    0.71
  -7  -1  10    0.62    0.78
  -4   0   9   -0.25    0.90
  -8  -2  10    0.03    0.65
  -2  -3   9   25.66    1.61
  -2  -2   9  120.65    2.95
  -5  -5   9    2.18    0.66
  -5   0   9   10.28    1.18
  -4  -2  10    9.25    1.32
  -4   1   7   17.81    1.07
  -1  -2   8    4.90    0.83
  -6  -5   9    5.97    0.76
  -3  -1   9   30.56    1.58
  -7  -3  10    3.26    0.79
  -7  -2  10    1.34    0.73
  -6  -2  10   32.56    1.77
  -5  -3  10    0.49    0.89
  -1  -1   7   31.41    1.32
  -9  -3   9    0.03    0.41
  -6  -3  10    9.08    0.99
  -1  -4   7    6.63    0.99
   0  -3   6   25.37    1.17
  -8  -4   9    1.63    0.57
  -4  -1   9    3.06    1.04
  -3  -3   9   34.32    1.78
  -6  -6   7    0.79    0.46
  -4  -4   9   67.06    2.16
  -9  -1   8   -0.07    0.70
  -4  -5   8    1.00    0.76
  -2  -3   8    9.07    1.08
  -2  -2   8  162.47    2.97
  -1  -3   7   17.10    1.11
  -1  -2   7  173.65    2.78
  -6   0   8    1.09    0.87
  -5  -4   9    5.50    0.98
  -4  -3   9    1.03    0.90
  -9  -4   8   -0.32    0.37
  -6  -4   9   19.69    1.25
  -5  -5   8    7.09    0.91
  -3   0   7    0.65    0.58
  -7  -2   9    7.90    1.02
  -7  -3   9    0.49    0.71
  -6  -3   9   25.11    1.46
  -2  -4   7   13.29    1.11
  -9  -2   8    0.06    0.57
  -3  -3   8    2.00    0.86
  -3  -2   8   90.87    2.16
  -5  -6   6    2.12    0.66
  -4  -4   8   13.11    1.22
 -10  -3   7    0.13    0.38
  -2  -3   7   29.11    1.26
  -2  -2   7   13.08    0.88
  -1  -3   6   14.59    0.86
  -7   0   7   19.17    1.13
  -4  -2   8  107.22    2.37
  -6   0   7   -0.04    0.60
  -3  -1   7   63.55    1.50
 -10  -4   6   -0.03    0.30
  -9  -5   6    0.98    0.31
  -9  -4   7    0.93    0.42
  -7  -5   7    2.11    0.55
  -3  -5   6   40.66    1.47
  -6  -5   7   11.40    0.88
  -6  -2   8   60.78    1.78
  -5  -2   8   54.07    1.65
  -2  -4   6   20.75    1.08
  -6  -3   8   68.94    1.93
  -3  -2   7   27.86    1.08
  -3  -3   7   19.93    0.96
   5   1   3   32.86    1.04
   8  -1   6   17.81    1.39
   9  -4   6    0.15    0.23
   9  -1   2    5.25    0.94
   4   1   5   84.18    1.70
   5   1   4   85.64    1.73
   6   0   7    6.96    0.95
   8   0   2  103.44    2.58
   9  -1   1   11.19    1.04
  10  -4   2    0.42    0.33
  10  -3   1    0.01    0.44
  10  -3   2    4.67    0.64
  10  -3   3    1.04    0.43
   7  -3   9    2.60    0.49
   7   0  -1   18.98    0.93
   8   0   1   65.57    1.98
   8   0   3    9.54    0.90
   9  -2   6    1.03    0.49
   9  -1   0    5.88    0.89
  10  -4   3    0.72    0.26
   5   0   8    0.66    0.59
   6   1   2   13.82    0.82
   6   1   3   24.36    1.07
   7  -1   8    2.03    0.67
   8   0   4  197.31    3.59
  10  -3   4   -0.22    0.30
   4   1   6  140.38    2.34
   6   1   4   18.51    1.03
  10  -2   1    0.69    0.53
   6  -1   9    1.45    0.57
   7  -2   9   -0.13    0.35
   8  -2   8    2.06    0.54
   8   0   5   47.18    1.93
  10  -2   4    1.62    0.46
   5   1   6   26.84    1.19
   6   1   5   37.46    1.41
  10  -3   5   -0.10    0.23
   6   1   0  186.46    2.25
   7   1   2   74.98    1.82
   7   1   3    8.26    0.79
   9  -2   7    2.10    0.49
   9  -1   6   14.13    0.99
   4   1   7   25.64    1.16
   6   1   6   24.99    1.24
   7   1   4    6.30    0.72
   8   0  -1   24.81    1.11
   9   0   2   36.53    1.57
  10  -2   5    0.04    0.34
  10  -1   2    2.49    0.70
   7   1   5   20.13    1.21
   9   0   1    2.78    0.68
  10  -1   3    8.64    0.81
   5   1   7   16.99    1.02
   7   1   0  101.93    1.85
  10  -1   4    0.17    0.48
   7   0   8    4.07    0.67
   8   1   3   40.44    1.60
   9   0   0    0.02    0.58
   9   0   5    3.13    0.73
   6   1   7    5.45    0.78
   7   1   6   20.17    1.28
   8   0   7   43.96    1.65
   8   1   4    1.90    0.67
  10  -2   6    0.21    0.23
  10  -1   5    6.01    0.64
   8   1   1  113.82    2.19
  11  -2   2   -0.01    0.27
   4   2   4  215.57    2.37
   5   2   3   54.40    1.25
   8   1   0  111.75    2.15
  11  -2   1    0.72    0.32
  11  -2   3    0.24    0.22
   4   2   5   30.82    1.00
  10  -1   6    1.12    0.40
  10   0   1    1.08    0.53
  10   0   4   21.05    1.08
   5   2   5   51.31    1.41
   6   2   4   53.05    1.43
   8   1   6   18.52    1.15
   9   1   2    4.45    0.74
   6   2   1   31.25    1.07
   6   2   5   36.52    1.40
   8  -1   9   -0.20    0.28
   8   1  -1  135.05    2.13
   9  -1   8   -0.08    0.22
   9   1   4    6.20    0.75
  11  -1   2   -0.13    0.30
  11  -1   3    1.18    0.34
   4   2   6   51.63    1.39
   5   2   6   42.26    1.39
   7   2   2    1.92    0.53
   7   2   3   10.55    0.78
   9   0   7   -0.36    0.28
  10   0   5    1.00    0.37
   7   2   1   23.77    0.99
   9   1   5    0.25    0.46
  11  -1   4    0.54    0.25
   6   2   0   10.86    0.63
   6   2   6   33.75    1.28
   7   1   8    1.79    0.53
   7   2   5   14.40    0.96
   8   2   3    2.18    0.61
  10   0  -1    0.67    0.41
  10   0   6    4.60    0.60
   7   2   0   17.53    0.82
   8   2   2   11.41    0.76
   9   1   6   13.65    0.85
  10   1   2    2.46    0.52
   8   2   1    3.40    0.59
   9   1  -1   18.13    0.94
  10   1   1   22.84    1.02
  10   1   4    0.83    0.39
  11   0   2    2.20    0.45
  11   0   3    0.44    0.25
   6   2   7   16.58    0.91
  11   0   1    0.98    0.37
  11   0   4    0.42    0.24
   7   2  -1   16.72    0.73
   7   2   7   11.39    0.79
   8   2   6    6.58    0.66
   9   1   7   -0.40    0.32
   9   2   3    1.23    0.47
  10   1   0    7.00    0.63
  10   1   5    5.36    0.53
   9   2   1   13.53    0.91
   9   2   4    1.27    0.45
  11   0   5   -0.15    0.15
   5   3   3    4.24    0.51
   5   3   4    6.47    0.59
   4   3   4    1.58    0.39
   5   3   2   14.53    0.67
   6   2   8    6.12    0.55
   6   3   4   16.07    0.83
   8   2  -1   47.15    1.20
   9   2   0    4.13    0.52
   9   2   5    0.67    0.36
  10   1  -1    5.48    0.57
  10   1   6    0.48    0.29
   5   3   5    9.15    0.62
   6   3   1   16.59    0.74
   7   3   2    1.56    0.46
   7   3   3    4.63    0.58
   7   3   4    1.63    0.45
   4   3   5   12.98    0.66
   5   3   1   18.59    0.66
  11   1   3    1.79    0.31
   5   3   6    7.19    0.62
   7   2   8    0.09    0.31
   7   3   1    2.51    0.45
   9   2   6    0.76    0.30
  10   2   2    3.25    0.46
  11   1   1    1.21    0.30
  11   1   4    0.57    0.21
   3   3   5   20.07    0.67
   6   3   6   20.88    0.93
   9   2  -1   14.34    0.76
  10   2   1    0.84    0.37
  10   2   4    1.22    0.33
   5   3   0    4.69    0.36
   8   3   5    1.21    0.39
  10   2   0    9.34    0.62
  10   2   5   -0.07    0.19
   6   3  -1    3.15    0.38
   6   3   7    3.84    0.45
   8   2   8    1.04    0.27
   8   3   0   10.24    0.59
   9   3   2    5.55    0.54
   9   3   3   11.58    0.68
   5   3  -1    8.18    0.42
   7   3  -1    5.83    0.48
   8   3   6   -0.08    0.28
   7   3   7    8.36    0.55
  10   2  -1   21.60    0.79
  10   2   6   -0.07    0.14
   8   3  -1    6.55    0.53
   9   3   5    2.23    0.32
  11   2   2    0.19    0.15
  11   2   3    0.06    0.15
   5   4   3    0.99    0.34
   6   4   3    0.87    0.36
   5   4   2   21.05    0.72
   5   4   4    4.28    0.45
   6   3  -2   10.07    0.49
   6   4   2   23.33    0.80
   6   4   4   25.45    0.87
  10   3   3    1.33    0.26
  11   2   4    0.12    0.13
   4   4   3    3.72    0.39
   4   4   4   28.13    0.78
   5   4   5   18.04    0.75
   7   4   2   10.82    0.59
   8   3   7    5.55    0.49
   9   3   6    0.07    0.16
  10   3   1    0.58    0.24
  11   2   0   -0.18    0.18
   5   4   1    3.82    0.35
   7   4   1    2.54    0.41
   8   3  -2    3.81    0.43
  10   3   4    0.24    0.17
   4   4   5   41.89    0.92
   6   4   0   19.41    0.69
   8   4   2    1.64    0.36
   8   4   3    2.12    0.35
   4   4   1   39.20    0.77
   5   4   6   13.90    0.71
   6   4   6    0.04    0.27
  10   3   0    0.87    0.24
   3   4   2   34.62    0.67
   3   4   3   37.76    0.72
  10   3   5    0.24    0.13
   3   4   5   21.79    0.63
   4   4   0   36.50    0.72
   6   3  -3   33.18    0.70
   7   4   6    0.27    0.23
   8   4   5    1.07    0.23
   9   3  -2    1.33    0.30
   3   4   1   40.70    0.70
   6   4  -1   82.15    1.18
   7   4  -1    4.36    0.43
   9   4   2    2.95    0.32
   5   4  -1   29.61    0.69
   9   4   1   -0.05    0.21
   9   4   4    2.06    0.26
  11   3   2    0.45    0.15
   8   4   6    0.28    0.20
   2   4   3   11.81    0.39
   2   4   4   28.07    0.59
   4   4  -1    2.60    0.28
   9   4   0    0.75    0.24
   9   4   5   -0.14    0.13
   2   4   2   84.17    0.90
   7   4   7    1.12    0.24
   5   4  -2   12.00    0.45
   5   5   3    7.53    0.45
   7   4  -2    2.51    0.32
  10   4   2    0.67    0.16
   2   4   1  111.29    1.00
   5   5   2    6.21    0.42
   6   5   1   25.37    0.76
   6   5   4   10.05    0.50
   9   4  -1    5.26    0.36
  10   4   1    0.10    0.13
  10   4   3    0.08    0.12
   3   4  -1   16.39    0.43
   4   5   3   34.85    0.79
   5   5   1   30.11    0.75
   7   5   4    5.17    0.40
   4   4  -2    6.49    0.34
   4   5   2    6.48    0.39
   4   5   4   81.71    1.14
   5   5   5    1.14    0.29
   6   5   0   96.44    1.35
   6   5   5   12.15    0.51
   8   5   2   10.39    0.46
   2   4   0   28.11    0.52
   4   5   1   19.37    0.57
   5   5   0   21.43    0.67
   7   5   0   22.87    0.79
   7   5   5    0.08    0.18
   8   5   3    1.99    0.25
   1   4   3   21.51    0.44
   6   4  -3  133.44    1.29
   7   4  -3    6.92    0.41
   8   5   4    0.11    0.14
   9   4  -2    1.10    0.24
   1   4   4   85.63    0.84
   3   5   3   55.62    0.85
   3   5   4  127.02    1.27
   5   5   6    1.33    0.26
   6   5  -1   14.11    0.52
   6   5   6    0.71    0.21
   3   4  -2   24.83    0.51
   3   5   1    5.27    0.33
   5   5  -1    2.69    0.32
   7   5  -1    4.45    0.35
   8   4  -3   16.63    0.56
   3   5   5    6.42    0.36
   4   5   6   13.69    0.49
   8   5   5    0.03    0.10
   9   5   1    0.12    0.13
   9   5   2    1.39    0.18
   9   5   3    0.27    0.11
   4   4  -3    2.44    0.26
   8   5  -1    6.55    0.41
   2   5   3  354.61    1.97
   3   5   0   24.56    0.57
   4   5  -1   14.85    0.47
   6   5  -2   48.77    0.85
   2   5   2  287.02    1.76
   2   5   4  310.30    1.82
   5   5  -2    5.21    0.36
   7   5  -2   20.43    0.58
   2   5   1   30.56    0.63
   6   4  -4  180.94    1.44
   2   5   5  151.14    1.28
   3   5  -1    3.42    0.28
   6   6   2    5.32    0.33
   8   5  -2    1.88    0.24
   9   5  -1    0.28    0.14
   3   4  -3   48.78    0.68
   4   5  -2   34.61    0.68
   5   6   2    6.53    0.37
   5   6   3   17.49    0.56
   6   6   1    3.37    0.33
   6   6   3    9.39    0.40
   2   5   0   59.99    0.81
   5   6   4    4.75    0.33
   6   6   4    2.69    0.26
   7   6   1    0.92    0.19
   7   6   2    8.29    0.37
   7   6   3    1.97    0.23
   4   4  -4   36.16    0.66
   4   6   4    2.46    0.28
   5   5  -3    1.33    0.26
   6   6   0    0.48    0.22
   7   5  -3    4.34    0.32
   1   5   2   27.87    0.58
   1   5   3   93.67    0.97
   7   6   0    0.69    0.18
   7   6   4    0.13    0.11
   9   5  -2    4.55    0.26
   1   5   1    9.56    0.36
   1   5   4   20.37    0.49
   2   5  -1    0.19    0.20
   4   6   0   26.06    0.64
   5   6   5    0.49    0.18
   6   6  -1    0.75    0.21
   6   6   5    0.37    0.18
   8   5  -3    3.91    0.28
   8   6   1    0.69    0.14
   8   6   2    2.26    0.22
   4   5  -3    7.39    0.37
   4   6   5    2.58    0.32
   7   6  -1    3.02    0.24
   8   6   0    0.48    0.14
   1   5   0  104.83    1.08
   3   4  -4   80.44    0.89
   3   6   0   31.72    0.70
   4   6  -1    4.95    0.32
   2   5  -2    9.73    0.41
   2   6   2  381.74    2.27
   2   6   3   11.70    0.45
   3   6   5    2.57    0.27
   5   5  -4    6.62    0.37
   8   6  -1    0.98    0.17
   2   6   1  140.60    1.48
   7   5  -4    7.24    0.35
   7   6  -2    5.27    0.32
   1   5  -1   29.75    0.62
   3   6  -1   25.16    0.64
   0   5   2   35.10    0.64
   0   5   3   88.87    0.96
   2   6   0   32.71    0.73
   4   4  -5   44.76    0.71
   4   5  -4    1.94    0.28
   8   6  -2    0.15    0.12
   1   4  -3   44.77    0.67
   2   5  -3    3.03    0.32
   3   6  -2   48.21    0.91
   6   6  -3   10.59    0.42
   1   5  -2    3.06    0.31
   1   6   1   18.74    0.57
   1   6   2   81.85    1.08
   1   6   3    9.44    0.44
   2   6  -1   99.00    1.24
   3   5  -4    1.60    0.29
   5   7   1    0.04    0.17
   5   7   2    2.21    0.22
   7   6  -3    2.54    0.24
   3   4  -5   13.21    0.44
   4   7   1    1.07    0.23
   4   7   2    2.60    0.25
   5   7   0    2.66    0.26
   5   7   3    2.92    0.25
   6   7   2    0.06    0.11
   1   6   0   21.86    0.67
   1   6   4    3.30    0.30
   4   7   0    2.58    0.29
   5   5  -5    6.92    0.39
   2   6  -2   38.78    0.87
   3   6  -3   15.67    0.59
   3   7   1    1.15    0.26
   3   7   2   16.11    0.52
   5   7  -1    5.91    0.34
   3   7   3    4.80    0.32
   4   7  -1   10.01    0.45
   4   7   4    1.54    0.22
   5   6  -4    3.84    0.34
   6   6  -4    0.41    0.22
   6   7  -1    0.90    0.19
   1   5  -3   10.11    0.45
   1   6  -1    1.56    0.28
   2   5  -4    3.02    0.34
   3   7   0   17.29    0.57
  -1   5   2    2.10    0.29
   0   6   2    1.52    0.29
   2   4  -5    5.24    0.36
   3   7   4   12.09    0.44
   4   6  -4   14.32    0.59
  -1   5   1   26.74    0.65
   0   6   1   46.26    0.93
   0   6   3   14.39    0.55
   2   7   1   18.38    0.61
   2   7   2   15.24    0.53
   3   5  -5    2.31    0.35
   3   7  -1   23.21    0.68
   5   7  -2    3.16    0.28
   7   6  -4    1.43    0.20
  -1   5   0   84.64    1.16
   0   6   0  538.80    3.18
   2   7   0   31.82    0.85
   2   7   3   18.85    0.57
   4   7  -2    0.38    0.23
   2   7  -1   18.57    0.72
   3   7  -2    1.64    0.32
  -1   5  -1    6.66    0.46
   0   6  -1   34.47    0.92
   1   7   1   28.07    0.78
   1   7   2   38.67    0.85
   2   5  -5   27.54    0.79
   5   6  -5    0.11    0.27
   5   7  -3    3.14    0.31
   1   4  -5   18.22    0.61
   1   6  -3   10.93    0.61
   1   7   0   60.76    1.19
   1   7   3    4.01    0.40
   2   6  -4   18.81    0.75
   4   6  -5    7.90    0.49
   4   7  -3   22.67    0.68
   6   7  -3    0.30    0.15
   2   7  -2   48.91    1.12
  -1   6   2   10.84    0.59
   0   6  -2    0.97    0.38
   1   7  -1   13.87    0.65
   3   7  -3   19.49    0.69
  -1   6   0   27.98    0.88
  -1   6   3   12.62    0.59
   3   5  -6   38.25    0.96
  -2   5   2    7.92    0.49
   0   5  -4   17.04    0.74
   1   5  -5    0.53    0.38
   0   7   1   16.93    0.77
   1   7  -2   14.23    0.72
   2   7  -3   26.81    0.88
   4   7  -4    4.77    0.42
  -2   5   0   52.09    1.08
  -1   6  -1   14.33    0.69
   0   6  -3   15.26    0.74
   3   7  -4   29.89    0.88
   3   8   1    0.00    0.17
  -1   5  -3   77.77    1.42
   0   7   3   40.44    0.96
   2   5  -6   33.63    1.01
   3   8   0    2.10    0.32
   4   8  -1    0.28    0.16
  -2   5  -1   28.96    0.94
  -1   6  -2   64.38    1.46
   0   4  -5  183.01    1.98
   3   8  -1    0.17    0.24
   4   6  -6    5.32    0.51
   1   4  -6   32.93    0.96
   1   7  -3   12.13    0.70
   2   8   1    0.44    0.26
   0   5  -5    2.45    0.54
   0   6  -4    0.72    0.49
   2   8   2    0.36    0.23
   3   6  -6    3.80    0.50
  -2   5  -2  258.24    2.71
  -2   6   0   37.08    1.13
  -2   6   1  105.50    1.80
  -2   6   2   43.15    1.18
  -1   5  -4   21.80    0.97
   2   8  -1    1.22    0.31
   3   8  -2    0.56    0.23
   4   7  -5    3.54    0.40
  -3   4   1   15.09    0.64
  -1   6  -3   10.04    0.80
  -1   7   2   16.39    0.82
  -3   4   0   11.94    0.63
  -2   6  -1  150.73    2.47
   1   7  -4    4.04    0.56
   1   8   0    0.30    0.27
   1   8   1    0.07    0.28
   2   6  -6   29.36    1.05
  -3   5   1    3.86    0.64
  -2   5  -3  273.58    3.17
  -1   7  -1   27.06    1.09
   0   7  -3   40.84    1.29
   1   8   2    4.07    0.45
   2   8  -2    3.88    0.43
  -3   5   0   23.38    0.98
  -3   5   2    4.89    0.61
  -1   4  -5   59.36    1.46
   0   4  -6    1.34    0.52
   1   8  -1    2.11    0.39
   3   8  -3    0.17    0.24
  -2   6  -2  422.90    4.17
  -4  -4   8    9.75    0.67
  -3  -5   1    3.25    0.44
  -3  -5   4    1.57    0.45
  -9  -4   8    0.08    0.17
  -4  -3   9    1.11    0.39
  -3  -5   2    6.34    0.50
  -3  -5   3    0.97    0.41
  -3  -4   7    0.94    0.42
  -4  -5   5    1.05    0.42
  -9  -5   4   -0.09    0.18
  -7  -5   6    0.56    0.32
  -6  -5   6    0.36    0.37
  -3  -3   8    1.89    0.39
  -2  -4   5    9.28    0.47
  -1  -3   5   65.89    0.93
  -9  -3   9    0.06    0.16
  -8  -4   8    3.14    0.32
  -4  -5   1   15.91    0.65
  -8  -5   5    0.19    0.23
  -6  -4   8   13.73    0.74
  -4  -5   2   33.54    0.89
  -4  -5   3    5.79    0.52
  -3  -4   6   16.77    0.67
  -2  -4   4   44.78    0.87
  -8  -5   4    1.89    0.34
  -7  -5   5    0.72    0.34
 -10  -4   6    0.12    0.14
  -9  -4   7    1.09    0.24
  -8  -5   2    2.84    0.37
  -8  -5   3    5.25    0.43
  -8  -3   9    1.54    0.29
  -6  -3   9   23.28    0.74
  -2  -4   2  120.85    1.23
  -2  -3   6   15.37    0.51
  -7  -5   1    3.02    0.41
  -7  -3   9    0.85    0.29
  -5  -5   3    1.15    0.39
  -5  -4   7   48.40    1.14
  -4  -3   8  241.12    2.19
  -3  -4   5   16.83    0.60
  -2  -2   7   13.10    0.46
  -7  -5   3    6.39    0.52
  -6  -5   2   42.43    1.05
  -6  -5   3   18.43    0.76
  -4  -4   6   26.78    0.80
  -3  -2   8   80.78    1.07
 -10  -4   5   -0.06    0.16
 -10  -4   4    0.29    0.18
  -9  -2   9   -0.47    0.18
  -5  -3   8   33.08    0.88
  -2  -3   5   23.96    0.58
  -5  -4   6   45.61    1.01
  -3  -4   3   54.28    0.92
  -8  -3   8   23.21    0.73
  -6  -4   6   12.63    0.66
  -4  -3   7  244.61    2.03
  -3  -4   2   27.21    0.66
  -3  -3   6   12.26    0.49
  -9  -4   5    0.03    0.25
  -8  -2   9    1.98    0.34
  -7  -2   9    7.65    0.47
  -4  -2   8  110.83    1.31
  -5  -4   5   14.95    0.67
  -4  -4   4   53.26    0.99
  -3  -2   7   29.72    0.65
  -9  -4   4    6.04    0.44
  -9  -4   1    5.69    0.45
  -9  -3   7    2.80    0.35
  -9  -1   9   -0.38    0.20
  -6  -4   5   65.77    1.30
  -4  -4   3    3.08    0.35
 -11  -3   4   -0.04    0.13
 -10  -3   6    1.50    0.27
  -9  -4   2    1.75    0.33
  -9  -4   3    2.83    0.39
  -5  -4   4   19.25    0.70
  -5  -2   8   52.18    0.99
  -4  -4   2    8.01    0.45
  -4  -3   6   18.45    0.61
  -3  -3   5  117.26    1.23
 -11  -3   3    0.18    0.17
  -6  -4   4  170.94    1.94
  -5  -4   0   24.52    0.72
  -5  -4   3    5.95    0.47
 -11  -2   6    0.06    0.18
 -10  -3   5    1.95    0.30
  -7  -4   0   19.52    0.72
  -6  -4   0   16.07    0.66
  -6  -2   8   47.67    1.02
  -5  -4   1   22.78    0.69
  -4  -2   7   33.24    0.73
  -3  -3   4   25.71    0.58
 -10  -2   7    0.25    0.20
 -10  -1   8   -0.01    0.17
  -9  -3   6    9.71    0.52
  -8  -2   8    4.22    0.40
  -6  -4   3  126.78    1.60
  -5  -3   6   22.56    0.72
  -3  -2   6    4.27    0.31
 -11  -1   7   -0.11    0.13
  -7  -4   1    6.25    0.51
  -7  -4   2    3.07    0.43
  -6  -4   1   56.51    1.12
  -6  -4   2  141.75    1.70
  -4  -3   5   39.89    0.82
  -7  -3   6   40.62    1.05
  -9  -3   5    4.63    0.45
  -5  -1   8    5.96    0.43
 -10  -3   3    0.85    0.28
  -9  -2   7    1.49    0.33
  -9  -1   8    0.09    0.27
  -5  -3   5   16.23    0.61
  -5  -2   7  103.26    1.31
 -10  -3   1    1.64    0.32
 -10  -3   2    0.95    0.30
 -10   0   8    0.32    0.20
  -9  -3   4    1.80    0.38
  -6  -3   5  374.82    2.83
  -6  -2   7   30.54    0.86
  -4  -2   6   14.60    0.52
 -11  -2   4    2.70    0.30
 -11   0   7    0.20    0.16
  -8  -1   8   12.68    0.59
  -7  -3   5   20.69    0.77
  -7  -2   7    3.25    0.42
  -7  -1   8    5.48    0.46
  -4  -1   7   15.56    0.51
 -12  -1   4    0.66    0.18
 -11  -1   6    0.99    0.22
 -10  -1   7    0.12    0.22
  -5  -3   4    3.28    0.38
  -4  -3   3   23.89    0.60
 -11  -2   0    0.32    0.22
  -9  -3   0    1.31    0.38
  -9  -2   6    6.90    0.55
  -8  -3   4   83.97    1.58
 -11  -2   3    0.49    0.23
 -10  -2   5    0.19    0.29
  -6  -3   4   13.01    0.59
  -5  -2   6   24.17    0.69
 -12  -1   3    0.59    0.19
 -11  -2   1    0.32    0.23
 -11  -2   2    2.02    0.31
  -9  -1   7    2.72    0.40
  -8  -3   3   37.78    1.06
  -5  -3   3   12.87    0.55
  -8   0   8    2.86    0.37
  -5  -1   7   18.94    0.62
  -4  -2   5   71.83    1.00
 -11  -1   5    0.28    0.23
 -10  -2   4    4.76    0.50
 -10  -1   6    0.85    0.30
  -8  -3   1    6.78    0.56
  -8  -3   2    3.53    0.49
  -6  -3   3   48.49    0.99
  -5  -3   2    8.30    0.44
 -11   0   6    0.47    0.21
  -8  -1   7    1.41    0.40
  -7  -3   2    4.95    0.48
  -6  -1   7   45.14    0.97
  -5  -3   1    6.11    0.39
 -12   0   4    0.00    0.15
  -7  -3   0   11.74    0.62
  -7  -3   1    6.77    0.53
  -7  -1   7   17.71    0.72
  -6  -3   2   12.09    0.54
  -5  -2   5   23.06    0.66
  -6  -3   0   10.55    0.55
  -6  -3   1    4.13    0.42
 -10  -2   2    3.82    0.50
 -10   1   7   -0.12    0.23
  -7  -2   5   17.03    0.74
  -6  -2   5   84.62    1.38
 -12   0   3    0.65    0.21
 -10  -2   0   12.14    0.67
 -10  -2   1   24.79    0.97
 -10  -1   5    9.60    0.62
  -9   0   7   29.96    0.92
 -12   1   4    0.04    0.21
 -11  -1   3    1.88    0.37
 -11   0   5    1.57    0.29
  -5  -1   6   47.30    0.88
 -12   0   2   -0.04    0.17
 -10   0   6    1.62    0.39
  -9  -2   3   49.79    1.34
  -8  -2   4   17.51    0.82
  -8  -1   6   15.46    0.79
  -8   0   7   22.86    0.84
  -5  -2   4   34.00    0.78
 -12   0   1   -0.02    0.16
 -11  -1   2    0.79    0.31
  -7  -2   4   18.59    0.78
  -7  -1   6    0.66    0.39
  -6  -1   6    0.38    0.33
  -6   0   7    0.13    0.36
 -11  -1   1    3.79    0.45
 -10  -1   4    9.37    0.69
  -9  -2   2   14.72    0.84
  -9   1   7    1.56    0.39
  -7   0   7   15.73    0.70
  -6  -2   4  137.36    1.63
 -12   1   3    1.11    0.22
 -11   0   4    0.82    0.31
  -9  -2   0    4.00    0.51
 -11   1   5   -0.06    0.22
 -10   1   6    0.35    0.34
 -10  -1   3    1.37    0.45
  -7  -2   3   67.68    1.36
  -6  -2   3   33.67    0.86
  -5  -2   3   14.12    0.51
 -12   1   2    0.51    0.20
 -11   2   5    1.21    0.32
  -5  -1   5   76.72    1.10
 -12   1   0    0.82    0.21
 -12   1   1    1.49    0.28
 -10  -1   2   11.06    0.75
 -10   2   6    0.18    0.30
  -9  -1   4    1.98    0.42
  -8  -2  -1    3.04    0.49
  -8  -2   1   41.17    1.21
  -7  -1   5   34.08    1.00
 -11   0  -2    2.26    0.37
  -7  -2   2   13.10    0.64
  -6  -1   5    8.33    0.48
 -12   2   2   -0.04    0.13
 -11   0   2    0.72    0.36
 -11   1   4    1.44    0.33
 -10  -1   1    8.50    0.76
  -7  -2   1   14.16    0.69
  -6  -2   2   45.27    0.96
  -5   0   6  241.60    2.00
 -10   0   4   -0.21    0.38
  -9  -1   3   18.21    0.99
  -9   0   5    0.27    0.45
  -8  -1   4    5.04    0.58
  -7  -2  -1   17.82    0.81
  -7  -2   0   16.46    0.75
  -6   0   6   14.08    0.63
 -11   0   0    1.46    0.40
 -11   0   1   -0.11    0.31
 -11   3   4   -0.09    0.19
  -6  -2   1   15.12    0.65
 -11   1   3    2.33    0.41
 -11   2   4    1.59    0.32
  -7  -1   4    5.15    0.56
  -6  -2  -1   28.69    0.83
  -6  -2   0   11.58    0.57
 -10   0   3    0.32    0.45
  -9  -1   2   14.10    0.81
  -9   2   6    5.78    0.60
  -8   1   6   16.55    0.82
 -10   2   5    0.56    0.36
 -10   3   5    1.61    0.38
  -9  -1  -2    4.77    0.59
  -9  -1   1   31.64    1.13
  -8  -1   3    0.29    0.41
 -11   1   2    0.79    0.37
  -9  -1   0    8.02    0.70
  -9   0   4    7.76    0.68
 -11   1  -2    0.32    0.27
  -7  -1   3   14.40    0.71
  -7   0   5   10.38    0.66
  -7   1   6    0.67    0.43
 -11   1   1    2.81    0.51
 -11   3   3    0.11    0.21
  -8  -1   2   34.85    1.16
  -8   2   6   22.57    0.94
  -6   0   5   16.47    0.67
  -6   1   6    0.34    0.42
 -11   1  -1    2.51    0.43
 -11   1   0    3.34    0.48
 -10   0  -2   21.86    0.98
 -10   4   4    0.22    0.22
  -6  -1   3   85.17    1.36
 -11   2   2    2.36    0.42
 -10   0  -1    0.94    0.49
  -9   0   3    4.63    0.61
  -8  -1   1  160.44    2.37
  -8   0   4   32.41    1.15
 -11   3   2    2.85    0.41
 -10   1   3    1.23    0.41
  -8  -1  -2  131.43    2.12
  -8  -1   0  129.46    2.07
  -8   1   5    1.66    0.51
  -7  -1   2    3.54    0.51
 -11   2  -2    0.11    0.26
 -11   2   1    0.44    0.33
 -10   3   4    5.66    0.57
  -9   1   4    2.22    0.55
  -9   3   5    5.10    0.60
  -8  -1  -1   80.87    1.79
  -9   0   2    0.21    0.50
  -7   0   4   41.89    1.19
  -6  -1   2   84.39    1.37
 -11   2  -1    1.66    0.34
 -11   2   0    0.25    0.30
  -8   0   3    4.07    0.58
  -7  -1   1    7.45    0.61
 -10   1  -3   10.83    0.75
 -10   2   3    5.18    0.67
 -10   4   3    0.92    0.37
  -9   0   1   11.89    0.85
  -7   1   5   32.30    1.04
 -11   3  -1    2.07    0.34
  -8   2   5   27.34    1.11
  -7  -1  -2   54.70    1.29
  -7  -1   0   94.10    1.68
  -9   0  -2   28.94    1.24
  -9   0  -1    3.07    0.60
  -9   0   0    0.09    0.53
  -9   1   3   24.76    1.12
  -8   1   4    5.43    0.70
  -7  -1  -1   24.25    0.93
  -6  -1   1   14.19    0.63
  -6   1   5    6.58    0.54
 -10   1  -1   24.98    1.22
 -10   2  -4    2.08    0.40
  -9   4   4    2.62    0.55
  -8   0   2    4.96    0.64
  -7   0   3   13.51    0.79
  -9   3   4    1.84    0.56
  -6  -1   0  167.05    1.95
  -9   1   2   14.83    0.97
  -7   2   5   20.35    0.92
 -10   2   1   26.85    1.31
  -8   0   1   29.48    1.14
  -7   1   4    7.42    0.64
  -9   1  -4    4.75    0.62
  -9   2   3   57.23    1.64
  -8   0  -3    9.36    0.79
  -8   2   4   23.86    1.05
  -7   0   2   59.61    1.36
 -10   2  -1    1.05    0.49
 -10   4   1    1.72    0.43
  -9   1   1   16.75    1.13
  -8   0   0    0.42    0.52
  -7   3   5   19.95    0.94
  -6   2   5   77.92    1.47
 -10   4  -3    0.11    0.25
  -9   3   3    0.06    0.54
  -9   4   3    3.06    0.58
  -8   0  -1   60.62    1.65
 -10   3  -3    1.32    0.39
  -9   5   2    5.23    0.54
  -8   3   4  101.51    2.08
  -8   4   4   22.19    1.04
  -6   1   4   23.47    0.81
 -10   3  -2    7.13    0.62
 -10   3  -1    0.16    0.39
 -10   4  -2    1.20    0.34
  -9   1  -2    8.21    0.81
  -9   1  -1   11.84    0.98
  -9   2   2   16.01    0.96
  -8   1   2   32.10    1.22
  -7   0   1   24.94    0.93
  -7   1   3   17.29    0.88
  -7   2   4   28.43    1.06
  -8   2   3  256.27    3.27
  -7   0   0   29.81    1.03
  -9   2  -4    1.72    0.54
  -9   3  -5    2.17    0.47
  -8   1   1  146.60    2.42
  -9   4  -5    0.22    0.23
  -7   0  -2    0.39    0.46
  -7   0  -1    3.02    0.56
  -6   0   1   16.78    0.72
  -9   2  -3    1.11    0.56
  -9   2   0    5.24    0.72
  -8   1  -4    1.59    0.55
  -8   6   1    0.79    0.31
  -7   3   4   42.77    1.39
  -7   4   4   33.71    1.23
  -6   1   3   85.60    1.46
  -9   2  -1   15.15    1.05
  -9   4   1    9.94    0.80
  -9   5   0    0.77    0.39
  -8   2   2  237.98    3.12
  -7   1   2    3.28    0.48
  -6   2   4  118.47    1.84
  -8   1  -3   41.60    1.50
  -8   1  -1  117.90    2.20
  -7   2   3   71.60    1.57
  -6   0   0   42.86    1.03
  -9   4  -4    2.20    0.44
  -9   5  -1    0.25    0.31
  -8   1  -2  157.54    2.55
  -8   5   2    2.72    0.55
  -9   3  -3   14.01    0.96
  -9   3  -1    1.69    0.56
  -9   4   0    1.31    0.50
  -7   1   1    6.90    0.60
  -9   4  -3    1.80    0.44
  -9   4  -1    0.24    0.47
  -8   2   1   47.77    1.43
  -8   3  -6   -0.03    0.37
  -7   5   3    4.94    0.65
  -8   6  -1    0.10    0.26
  -7   3   3   15.15    0.91
  -6   0  -2    1.23    0.41
  -8   2   0   64.47    1.71
  -8   6  -3    0.49    0.21
  -7   1   0  101.68    1.81
  -7   2   2   12.10    0.78
  -8   2  -4    8.78    0.83
  -8   3   1    8.27    0.79
  -6   2   3   31.86    1.01
  -8   2  -1    2.07    0.59
  -8   3  -5    1.86    0.53
  -8   5   0   15.29    0.90
  -7   1  -2   58.20    1.44
  -6   1   1   13.76    0.65
  -8   4  -5    1.12    0.42
  -8   5  -4   -0.06    0.28
  -7   5   2   17.64    0.99
  -6   7   0    0.08    0.28
  -8   5  -1    5.03    0.63
  -7   2   1   15.99    0.80
  -7   3   2    6.02    0.61
  -6   3   3   40.63    1.16
  -8   3  -1   11.11    0.85
  -8   4  -4    2.16    0.47
  -7   4   2    3.01    0.65
  -7   6  -5    0.39    0.19
  -8   3  -2    3.13    0.55
  -7   2  -5    9.64    0.85
  -6   1   0  158.67    1.95
  -6   2   2   41.29    1.05
  -7   2   0   14.05    0.75
  -6   7  -1    0.44    0.24
  -7   3   1    7.40    0.70
  -7   6  -4    0.27    0.27
  -7   2  -1   22.35    0.94
  -7   4  -6    0.48    0.40
  -7   4   1    6.08    0.77
  -7   6  -2   11.83    0.67
  -6   1  -1    3.80    0.39
  -6   7  -3    0.84    0.24
  -6   7  -2   -0.06    0.19
  -7   2  -2    1.49    0.53
  -7   5   0   46.87    1.40
  -6   1  -3   17.99    0.75
  -6   2   1   16.25    0.69
  -6   3   2   10.70    0.68
  -5   3   3   13.39    0.64
  -7   5  -5    0.09    0.32
  -7   4   0   17.87    1.05
  -6   4   2  122.33    2.14
  -6   6  -6    4.61    0.40
  -5   4   3    5.77    0.58
  -5   7   0    1.45    0.32
  -7   3  -4    1.87    0.50
  -7   3  -1    1.54    0.50
  -7   4  -5    7.90    0.74
  -7   5  -4   13.00    0.76
  -7   5  -1   24.63    1.04
  -7   4  -1    2.97    0.60
  -7   5  -3    1.30    0.46
  -7   5  -2    1.36    0.50
  -6   2   0   10.17    0.59
  -6   6   0    0.58    0.40
  -7   4  -2   13.29    0.83
  -6   3   1    3.05    0.49
  -6   5   1   13.27    0.89
  -5   7  -1    0.28    0.28
  -6   2  -5   38.71    1.12
  -6   6  -1    6.02    0.54
  -5   7  -5    1.46    0.22
  -6   2  -1   26.21    0.86
  -6   4   1   63.13    1.39
  -5   3   2    7.54    0.49
  -5   5  -8    1.90    0.34
  -5   5   2    5.61    0.58
  -5   6  -7    4.08    0.41
  -5   6   1    1.49    0.44
  -6   2  -4   41.78    1.10
  -6   2  -2   41.78    1.02
  -6   5  -6    1.33    0.38
  -6   5   0  139.55    2.10
  -6   6  -4    3.74    0.43
  -6   6  -3   11.73    0.64
  -6   6  -2    3.55    0.48
  -5   7  -3    2.47    0.33
  -5   7  -2    0.58    0.28
  -6   3   0    9.85    0.61
   1   5   1    7.98    0.55
   2   4   4   35.94    0.90
   4   5   4   49.39    1.35
   5   6   2    3.13    0.52
   6   6   2    2.87    0.47
   8   6   1    0.36    0.22
   2   5   3  320.61    2.80
   0   4   2   31.92    0.73
   1   5   2   27.81    0.89
   2   6   0   27.44    0.92
   3   5   4   72.40    1.57
   2   6   1  149.59    1.99
   5   6   3    8.56    0.68
   1   4   4  105.58    1.42
   0   5  -1   36.29    0.78
   2   4   5  210.35    2.10
   6   7  -2    0.27    0.20
   6   7  -1    0.56    0.21
   8   6   2    1.92    0.25
   0   4   3   15.07    0.57
   1   5   3  110.98    1.52
   4   7  -1    3.97    0.43
   6   7   0    0.53    0.24
   8   5   4   -0.13    0.17
   0   5   1   42.29    0.88
   1   3   5  263.34    1.92
   1   6  -1    1.43    0.40
   3   5   5    5.57    0.55
   4   7  -2    0.17    0.27
   4   6   4    1.89    0.42
   5   6   4    3.07    0.43
   5   7   1    0.05    0.26
   1   6   1   19.96    0.75
   2   3   6   19.21    0.63
   2   6   3    6.49    0.62
   3   4   6   32.13    0.93
   4   7   1    0.51    0.33
   6   6   4    1.88    0.34
   6   7   1    0.17    0.21
   7   5   5   -0.07    0.23
   1   5   4   26.86    0.84
   0   4   4   13.74    0.56
   5   7   2    0.42    0.28
  -1   4   2    6.17    0.35
   6   7   2    0.02    0.17
   4   5   6   12.92    0.73
   5   5   6    1.19    0.36
   1   6   3    8.86    0.58
   2   7   0   31.96    0.90
   3   5   6    3.79    0.51
   4   6   5    3.21    0.47
   5   6   5    0.19    0.30
  -1   4   3   71.78    1.06
  -1   5   0   89.91    1.18
  -1   5   1   37.59    0.84
   0   6  -1   39.03    0.90
   1   3   6    5.99    0.41
   2   7   1   14.46    0.69
   3   6   5    1.63    0.42
   5   7   3    1.19    0.30
   0   5   4   23.08    0.75
   6   6   5    0.79    0.26
  -1   5   2    3.79    0.41
   1   6   4    2.37    0.51
   2   7   2    5.64    0.53
   3   4   7   15.55    0.69
   6   7   3    0.49    0.19
   1   7   0   63.31    1.16
   1   7   1   20.82    0.76
   4   7   4    1.86    0.33
   0   5   5    3.35    0.48
   1   7  -1   10.12    0.53
   0   4   6    0.80    0.38
   1   7   2   40.31    1.01
   3   6   6    4.94    0.50
   4   5   7    2.48    0.44
   4   6   6    3.19    0.42
  -2   4   2   84.78    1.15
  -1   5   4   12.46    0.65
  -1   6   1    1.38    0.44
   0   6   4    0.99    0.45
   3   5   7   27.08    0.89
   5   6   6    0.56    0.25
  -1   4   5   20.41    0.73
  -1   6   0   25.17    0.78
  -1   6   2   11.18    0.66
   1   3   7   38.89    0.87
   1   7   3    2.26    0.45
   2   6   6    1.28    0.42
  -2   5   0   49.80    0.96
  -2   5   1    0.15    0.32
  -1   6   3    9.05    0.70
   0   7   1   14.36    0.71
   3   7   5    1.96    0.34
   4   7   5    0.22    0.20
  -1   5   5    1.12    0.43
   0   7   2   19.29    0.88
   1   7   4    4.19    0.50
   3   8   1    0.16    0.17
  -2   5   3    4.10    0.51
   2   7   5    7.04    0.52
  -1   4   6   33.96    0.97
   0   3   7   11.29    0.58
   0   4   7   67.46    1.29
   0   7   3   36.51    1.01
   3   8   2    0.38    0.19
  -2   5   4    2.30    0.51
   2   8   1   -0.04    0.23
   3   6   7    0.99    0.30
  -2   4   5    6.76    0.55
  -1   5   6    3.49    0.55
   0   5   7   59.73    1.30
   0   6   6    3.78    0.54
   1   7   5    0.54    0.34
   2   8   0    0.53    0.21
   2   8   2    0.17    0.23
  -2   6   1  115.19    1.68
  -2   6   2   29.50    1.04
   1   4   8   38.13    1.01
  -2   5   5   19.52    0.94
  -2   6   0   27.24    0.86
  -2   6   3   21.42    0.95
  -1   7   1    9.37    0.63
  -1   7   2   14.72    0.69
   1   6   7    3.39    0.46
   3   7   6    0.26    0.22
  -1   4   7    7.29    0.63
   2   7   6    1.14    0.28
   2   8   3    0.14    0.19
  -3   5   2    4.20    0.53
  -2   4   6   20.65    0.89
  -2   6   4   16.41    0.88
  -1   3   7   12.88    0.64
  -1   7   3   13.57    0.68
   0   7   5    5.76    0.52
   1   5   8   10.02    0.61
   1   8   1    0.06    0.22
   1   8   2    2.42    0.34
  -3   5   1    2.75    0.44
  -3   5   3    1.50    0.48
  -1   5   7    4.49    0.62
  -1   6   6    3.04    0.58
   0   4   8   45.40    1.14
   1   7   6    2.29    0.37
   0   3   8    1.01    0.40
   0   6   7    1.93    0.44
   1   8   3    1.02    0.25
  -3   5   4    2.46    0.54
   0   7   6    3.61    0.41
   2   6   8    0.20    0.27
  -1   7   5    0.82    0.38
   0   8   2    1.50    0.34
   1   6   8    3.62    0.43
  -3   5   5    3.12    0.51
  -3   6   2   42.97    1.18
  -3   6   3   13.55    0.85
  -2   7   1   18.10    0.77
  -2   7   2   53.70    1.23
  -2   7   3   27.40    0.92
  -1   4   8    4.66    0.58
  -1   6   7    2.24    0.50
   0   8   3    1.68    0.33
   2   7   7    0.37    0.21
  -3   4   6   11.98    0.76
  -2   5   7   48.85    1.44
  -2   6   6   29.11    1.08
   0   6   8    3.60    0.47
   1   5   9    0.02    0.37
  -4   4   2    8.08    0.56
  -4   4   3    2.18    0.45
  -3   3   6   10.10    0.63
  -3   5   6   46.31    1.47
  -4   4   1    2.32    0.42
  -4   4   4   39.65    1.17
  -4   5   2   26.26    0.99
  -4   5   3    5.83    0.61
   0   7   7    0.72    0.29
  -4   5   4    2.50    0.61
  -2   4   8   14.34    0.86
  -2   6   7    5.39    0.62
  -2   7   5   13.59    0.72
   0   5   9   17.51    0.79
  -4   3   4   18.83    0.81
  -3   4   7    0.93    0.47
  -1   8   2    0.18    0.22
  -1   8   3    1.02    0.35
  -3   6   6    3.65    0.62
  -2   3   8    8.03    0.64
  -3   7   2    1.95    0.47
  -2   7   6   16.15    0.81
  -1   5   9    3.19    0.52
  -4   4   6   21.37    1.01
  -3   7   4   18.90    0.87
   1   6   9    1.68    0.33
  -4   6   4   18.34    0.96
  -2   6   8   14.38    0.78
  -4   3   6   14.66    0.79
  -4   6   5    6.05    0.69
  -3   4   8   44.39    1.38
  -3   6   7   11.27    0.79
  -4   4   7    5.73    0.72
  -3   3   8    1.24    0.50
  -3   5   8   19.49    1.03
  -5   4   2   10.87    0.74
  -5   4   3    6.16    0.65
  -2   3   9   22.84    1.01
  -2   5   9    8.44    0.69
  -2   7   7   12.53    0.65
  -1   6   9    1.43    0.36
  -5   4   5   16.80    0.93
  -5   5   4    5.37    0.74
  -4   3   7  178.69    2.48
  -4   6   6    5.49    0.66
  -3   7   6    5.19    0.49
  -5   3   3   12.00    0.69
  -5   3   4    4.06    0.57
  -5   5   2    6.12    0.69
  -1   7   8    0.56    0.22
  -5   3   2    7.52    0.58
  -5   3   5   13.14    0.82
  -4   2   6   12.69    0.70
  -3   6   8    3.00    0.51
  -5   4   6   41.28    1.35
  -4   4   8   12.93    0.96
  -4   6   7    3.55    0.56
  -4   7   4    5.97    0.56
  -2   6   9    0.82    0.35
  -1   5  10    2.04    0.44
  -5   6   3   17.71    0.94
  -5   6   4    4.96    0.65
  -4   5   8    1.52    0.59
  -3   5   9   20.53    0.97
  -5   3   6   19.00    0.91
  -5   6   2   11.78    0.80
  -5   6   5    0.20    0.45
  -4   3   8  262.73    3.15
  -4   7   5    3.67    0.47
  -3   3   9   25.67    1.11
  -3   7   7    1.29    0.31
  -2   4  10   11.64    0.79
  -2   7   8    0.17    0.21
  -5   2   4   27.01    0.92
  -5   4   7   59.82    1.69
  -5   2   5   18.66    0.84
  -5   3   7   68.41    1.73
  -2   5  10    7.16    0.63
  -6   4   3  109.54    2.08
  -6   4   4  208.92    2.89
  -4   4   9   44.53    1.51
  -4   6   8   -0.03    0.38
  -4   7   6    8.18    0.57
  -3   6   9    1.27    0.37
  -6   4   5   61.91    1.75
  -5   2   6   26.18    1.03
  -4   5   9    7.29    0.71
  -6   3   4   16.04    0.96
  -6   4   2  134.34    2.24
  -6   5   5    2.13    0.64
  -4   2   8  133.92    2.18
  -4   3   9    1.25    0.61
  -3   2   9   20.78    1.01
  -3   4  10   36.61    1.20
  -6   3   3   37.07    1.23
  -6   3   5  374.45    3.81
  -6   4   6   16.54    1.02
  -6   5   2   43.06    1.37
  -4   1   6   65.13    1.29
  -3   5  10    6.14    0.63
  -6   3   2   10.66    0.77
  -6   3   6  428.59    4.19
  -6   5   6    0.57    0.57
  -5   2   7   97.97    1.92
  -4   7   7    0.19    0.22
  -6   5   7   10.21    0.84
  -6   6   3   10.51    0.76
  -6   6   5    0.81    0.44
  -5   4   9    7.53    0.77
  -5   7   5    1.57    0.34
  -4   1   7   20.47    0.86
  -4   6   9   -0.24    0.27
  -3   1   8   32.93    1.03
  -6   2   4  131.89    2.12
  -4   2   9   59.03    1.58
  -4   4  10    5.85    0.63
  -6   2   3   29.73    1.05
  -6   2   5   74.03    1.66
  -5   1   5   64.97    1.36
  -5   2   8   54.31    1.53
  -5   5   9    1.51    0.46
  -4   5  10    0.14    0.38
  -6   2   6   -0.37    0.53
  -7   4   3   10.28    0.88
  -6   2   2   43.78    1.18
  -6   5   8    1.46    0.52
  -5   1   6   45.43    1.21
  -7   3   5   25.36    1.17
  -7   5   4   10.08    0.82
  -6   6   7    0.89    0.36
  -4   1   8   23.16    0.95
  -7   3   3   15.31    0.95
  -7   4   2    2.86    0.67
  -7   5   3    7.12    0.73
  -7   5   6    0.89    0.47
  -5   4  10    0.13    0.47
  -6   2   1   13.20    0.73
  -5   2   9   13.54    0.90
  -5   6   9    0.10    0.25
  -7   3   2    5.55    0.73
  -5   3  10    1.82    0.54
  -5   5  10    7.87    0.62
  -6   1   4   18.35    0.87
  -6   1   5    7.56    0.68
  -6   2   8   72.51    1.76
  -6   5   9   10.14    0.66
  -6   6   8    0.02    0.20
  -4   4  11    3.57    0.48
  -7   2   4   28.57    1.14
  -7   2   5   24.04    1.07
  -5   1   8   10.16    0.79
  -4   1   9    3.76    0.63
  -7   2   3   79.41    1.69
  -7   3   1    5.81    0.66
  -7   5   8    3.74    0.50
  -7   2   2   10.94    0.80
  -6   1   2   98.53    1.51
  -6   1   7   56.92    1.48
  -6   4  10    5.54    0.62
  -4   0   7   57.30    1.21
  -8   4   6   13.96    0.84
  -7   4   9    6.57    0.60
  -6   3  10    9.86    0.74
  -5   0   5    5.63    0.51
  -7   3   9    1.09    0.47
  -5   1   9   51.97    1.40
  -5   4  11    0.67    0.31
  -8   4   7   10.81    0.72
  -8   5   4    1.88    0.44
  -5   3  11    0.21    0.35
  -7   1   4    7.94    0.71
  -7   1   5   28.95    1.06
  -7   1   6   -0.03    0.52
  -7   2   1   14.81    0.79
  -7   5   9    3.43    0.42
  -8   2   4   25.81    1.14
  -8   5   7    5.64    0.47
  -8   4   8    4.60    0.48
  -7   1   7   23.12    1.05
  -8   2   3  275.95    3.04
  -7   4  10    0.40    0.31
  -6   0   4   44.37    1.08
  -6   0   5   15.40    0.74
  -7   3  10    2.71    0.44
  -6   3  11    0.21    0.30
  -5   0   8   -0.19    0.44
  -8   2   2  249.02    2.74
  -8   2   8    4.75    0.59
  -8   5   8    1.02    0.26
  -7   1   8    8.29    0.73
  -6   0   7   -0.20    0.43
  -9   4   5    0.84    0.35
  -8   3   9    3.43    0.45
  -8   4   9    3.72    0.40
  -9   3   4    2.41    0.51
  -9   3   6   14.59    0.73
  -9   4   4    4.26    0.50
  -9   4   6    0.38    0.27
  -8   1   4    5.45    0.66
  -8   1   5    1.21    0.52
  -8   1   6   16.51    0.91
  -7   2  10    0.87    0.37
  -6   0   2    8.97    0.51
  -9   3   7    4.20    0.50
  -9   4   7    1.54    0.29
  -6   0   8    0.89    0.49
  -6   1  10    7.47    0.61
  -9   4   3    3.49    0.45
  -8   1   3    0.44    0.47
  -8   1   7    2.00    0.50
  -8   2   1   53.53    1.20
  -7   0   4   42.07    1.09
  -7   0   5   10.06    0.62
  -7   0   6    0.58    0.48
  -6   2  11   10.08    0.56
  -9   3   8    2.73    0.34
  -9   4   8    0.99    0.23
  -8   3  10    0.52    0.23
  -7   0   3   14.74    0.65
  -7   0   7   21.66    0.88
  -7   3  11   -0.17    0.17
  -5  -1   5   64.73    1.06
  -9   3   2    3.15    0.45
  -8   1   2   35.95    0.99
  -5  -1   6   40.17    0.88
  -7   0   2   54.51    1.10
  -6   0   9   22.63    0.80
  -8   2  10    0.16    0.27
  -7   1  10   -0.16    0.31
  -7   2  11    4.35    0.38
  -5  -1   7   19.93    0.67
  -9   1   4    2.29    0.46
  -9   2   2   15.20    0.70
  -9   3   9    1.14    0.22
  -8   0   4   26.81    0.86
  -8   0   5    5.49    0.51
  -8   0   6    4.66    0.51
  -8   1   9    9.56    0.54
  -6  -1   5    6.00    0.45
  -8   1   1  162.75    1.73
  -6  -1   6    0.79    0.32
 -10   3   4    5.00    0.37
 -10   3   6    1.84    0.25
  -9   1   3   30.03    0.87
  -9   2   9    2.27    0.27
  -8   0   3    4.81    0.46
  -8   0   7   26.22    0.84
  -7   0   1   21.35    0.63
  -6  -1   3   62.44    0.97
 -10   2   5    0.32    0.25
 -10   3   7    0.69    0.18
 -10   4   5    0.18    0.13
  -9   1   8    0.56    0.28
  -6  -1   7   44.96    0.93
  -5  -1   8    5.28    0.39
 -10   2   4    5.81    0.42
  -7  -1   5   27.78    0.74
 -10   2   7    0.26    0.19
 -10   3   3    0.89    0.23
  -9   1   2   13.62    0.56
  -8   0   2    7.10    0.43
  -8   1  10    5.04    0.33
  -7  -1   4    5.45    0.39
  -7  -1   6    0.61    0.31
  -6  -1   2   66.74    0.92
 -10   2   3    5.94    0.38
 -10   3   8    0.35    0.13
  -9   0   5    0.16    0.28
  -7  -1   7   14.91    0.56
 -10   1   5    7.92    0.42
 -10   2   8    1.13    0.19
  -9   1   9    1.19    0.20
  -9   2  10    0.08    0.10
  -8   0   9    2.20    0.29
  -7  -1   3   15.36    0.50
 -10   1   4   10.71    0.46
 -10   1   6    0.49    0.21
  -9   0   7   25.66    0.69
  -7   0  10    0.09    0.20
 -10   1   7    0.09    0.16
  -9   0   3    4.30    0.35
  -9   1   1   15.52    0.52
  -8  -1   5    0.85    0.25
  -8   0   1   25.86    0.60
  -7  -1   2    2.01    0.25
   4  -4   5   31.44    1.42
   4  -3   6    6.06    0.80
   0  -7   7    0.18    0.36
   2  -6   7    5.63    0.74
   2  -5   9    5.00    0.78
   3  -5   2   76.61    1.87
   4  -3   3    4.68    0.53
   4  -3   5   10.44    0.86
   2  -6   3    9.26    0.91
   3  -5   6    3.44    0.79
   3  -4   1   36.30    1.12
   3  -3   8   30.09    1.38
   0  -7   6    0.97    0.43
   3  -5   3   38.50    1.37
  -1  -6  10   -0.18    0.25
   0  -7   5    5.55    0.62
   2  -2   9   33.68    1.21
   3  -4   7   13.07    1.06
   3  -2   7   23.87    1.08
  -1  -7   7    0.45    0.37
   0  -6   9    7.31    0.65
  -1  -5  11    1.40    0.38
   0  -4  11    3.24    0.51
   2  -3   9   63.07    1.78
   3  -4   2   22.62    0.95
  -2  -4  12    1.17    0.36
   1  -6   7    2.19    0.56
   1  -2  10    5.51    0.61
  -2  -6  10    0.01    0.26
  -1  -7   6    1.22    0.37
   0  -3  11    4.19    0.59
   3  -4   3   21.36    0.88
   3  -4   4   13.84    0.85
   3  -4   5   23.69    0.98
   3  -3   6   30.09    1.13
   3  -2   5   30.88    0.89
  -1  -7   5    0.56    0.43
   0  -6   8    2.63    0.50
   2  -5   2  232.33    2.62
   2  -4   8   65.37    1.74
   2  -2   8   88.83    1.66
   2  -1   7    1.53    0.38
  -2  -5  11    1.54    0.36
   1  -6   3    9.07    0.74
   3  -3   4    3.41    0.46
   3  -3   5   17.67    0.74
  -3  -4  12    0.77    0.30
   1  -6   4    1.64    0.58
   2  -5   3  303.84    3.09
  -3  -7   7    0.71    0.27
  -2  -7   6   18.48    0.74
  -1  -4  11    9.51    0.67
   2  -5   4  199.45    2.67
  -1  -5  10    2.57    0.46
   0  -5   9   15.91    0.88
  -3  -5  11    0.04    0.21
  -2  -7   5    9.98    0.62
  -1  -3  11    7.19    0.63
   2  -3   7    3.09    0.53
   2  -2   7   68.13    1.35
  -2  -6   9    1.78    0.37
  -1  -6   8    3.67    0.52
   2  -4   6   98.45    1.82
  -4  -5  11    1.11    0.30
   1  -4   8   28.99    1.10
  -4  -7   6    5.70    0.44
   0  -6   3   15.93    0.83
   1  -5   6   44.16    1.30
   2  -4   3    9.19    0.56
   2  -4   4   23.71    0.83
   2  -4   5  161.60    2.08
   2  -3   6   16.93    0.72
  -3  -6   9    1.91    0.34
  -2  -5  10    8.95    0.61
   0  -6   4    0.54    0.47
   1  -5   2   29.76    0.88
   0  -4   9    1.57    0.49
   1  -3   8   52.97    1.31
   1  -2   8    4.78    0.49
   2  -3   5   33.30    0.84
  -4  -6   9    0.39    0.22
  -2  -3  11   15.60    0.71
   1  -4   7    2.43    0.51
  -3  -5  10    8.82    0.56
   0  -3   9   28.05    0.97
  -3  -6   8    3.64    0.42
  -1  -2  10   45.35    1.08
   1  -4   6   18.65    0.81
   1  -3   7   33.44    0.93
  -2  -5   9    5.99    0.58
  -1  -6   4    4.22    0.54
   0  -5   6   18.04    0.82
   1  -2   7   90.59    1.30
  -3  -3  11    1.76    0.38
   1  -4   5   59.45    1.16
  -4  -6   8   -0.12    0.25
  -6  -6   8    0.01    0.16
  -6  -5  10    0.18    0.16
  -6  -4  11    1.29    0.22
  -5  -5  10   14.21    0.54
  -5  -4  11    1.30    0.27
  -3  -6   7   11.52    0.60
   0  -3   8    1.06    0.40
   1  -4   3   18.52    0.60
   1  -3   6    3.35    0.37
  -5  -6   8    0.80    0.23
  -1  -5   7    3.91    0.50
   0  -5   3   96.95    1.38
   0  -5   4   13.67    0.66
   0  -4   7   41.90    1.07
   0  -2   8   50.17    0.97
  -4  -3  11    3.20    0.38
  -1  -3   9   71.09    1.38
  -4  -6   7    4.09    0.40
  -2  -6   3   33.21    0.88
  -2  -6   4   21.41    0.82
  -2  -2  10   39.53    0.93
  -1  -4   8    5.75    0.53
  -1  -2   9   10.20    0.53
  -1  -5   6    2.68    0.46
   0  -4   6    0.77    0.34
  -5  -6   7   -0.22    0.22
   0  -3   7    9.83    0.54
  -6  -6   7    0.98    0.21
  -4  -4  10    4.66    0.42
  -7  -5   9    6.48    0.32
  -5  -5   9    2.28    0.32
  -4  -6   6    5.85    0.47
   0  -2   7  160.91    1.52
  -7  -6   6    4.66    0.31
  -5  -4  10   -0.10    0.26
  -3  -6   3   21.94    0.72
  -1  -5   4   11.06    0.55
  -1  -4   7    7.31    0.52
  -1  -3   8    4.25    0.45
  -7  -4  10    3.78    0.28
  -6  -6   6    1.77    0.30
  -6  -4  10    7.93    0.42
  -5  -6   6    3.85    0.39
  -2  -4   8   16.97    0.70
  -1  -5   3   11.77    0.53
   0  -3   6   22.91    0.66
  -4  -5   8    0.84    0.36
  -2  -5   6   34.16    0.93
  -1  -2   8    4.70    0.38
  -8  -5   8    1.22    0.19
  -7  -6   5    5.98    0.36
  -2  -2   9  108.16    1.37
  -6  -6   5    1.28    0.29
  -5  -6   5   -0.28    0.27
  -4  -4   9   55.32    1.10
  -1  -4   6   28.98    0.76
  -7  -6   4    2.09    0.27
  -7  -5   8    4.56    0.33
  -2  -5   5   34.52    0.84
  -6  -6   4    0.02    0.28
  -6  -5   8    1.09    0.23
  -5  -6   3   20.57    0.67
  -5  -3  10    2.35    0.33
  -4  -2  10   13.50    0.54
  -3  -3   9   27.12    0.80
  -2  -4   7   11.58    0.60
  -8  -3  10    0.09    0.16
  -5  -4   9    9.58    0.51
  -2  -5   4    2.78    0.39
  -1  -4   5   15.12    0.58
  -8  -4   9    2.44    0.26
  -7  -3  10    3.85    0.32
  -2  -5   2   11.78    0.49
  -2  -5   3    4.06    0.39
  -1  -2   7  196.19    1.53
  -8  -5   7    4.15    0.32
  -7  -4   9    7.00    0.40
  -6  -4   9   15.50    0.61
  -1  -4   4    1.40    0.26
  -4  -3   9    1.39    0.34
  -3  -5   5    3.04    0.42
  -2  -4   6   23.73    0.69
  -1  -3   6   17.19    0.51
  -8  -2  10    0.41    0.20
  -6  -5   7   10.27    0.50
  -3  -4   7    0.86    0.34
  -6  -2  10   34.72    0.76
  -3  -5   4    2.66    0.37
  -7  -2  10    0.93    0.24
  -9  -5   5    0.22    0.15
  -8  -5   6    2.25    0.25
  -4  -5   5    2.63    0.41
  -4  -2   9   62.75    1.01
  -8  -4   8    2.94    0.29
  -7  -5   6    0.76    0.27
  -3  -5   2    5.13    0.39
  -8  -3   9    2.32    0.29
  -7  -4   8   21.80    0.66
  -6  -3   9   25.44    0.75
  -4  -4   7    6.81    0.47
  -3  -4   6   12.48    0.55
  -9  -5   4    0.08    0.15
  -8  -5   5    0.25    0.22
  -4  -3   8  340.26    2.40
  -3  -2   8   68.03    1.01
  -2  -4   4   44.56    0.77
  -2  -3   6   17.45    0.52
  -2  -2   7   12.11    0.44
  -9  -5   3    0.82    0.21
  -9  -4   7    0.81    0.21
  -5  -2   9   15.99    0.58
  -4  -5   3    7.47    0.47
  -3  -3   7   20.36    0.62
  -3  -1   8   35.54    0.64
  -8  -5   4    1.86    0.27
  -5  -5   4    6.10    0.44
  -4  -5   2   25.96    0.71
  -4  -4   6   28.85    0.75
  -3  -4   5   13.16    0.54
  -9  -3   8    1.46    0.23
  -8  -2   9    4.33    0.37
  -5  -3   8   36.98    0.86
  -8  -5   3    5.07    0.38
  -5  -5   3    1.15    0.36
  -2  -3   5   26.29    0.57
  -8  -5   2    2.30    0.32
  -8  -3   8   28.38    0.74
  -6  -3   8   46.46    1.03
  -5  -5   2    6.05    0.42
  -4  -3   7  237.16    1.92
  -3  -4   4   96.51    1.13
 -10  -3   7    0.31    0.17
 -10  -2   8    1.27    0.19
  -7  -5   3    5.72    0.43
  -6  -1   9   12.00    0.48
  -5  -4   6   40.68    0.92
  -3  -3   6   10.91    0.47
  -3  -2   7   24.28    0.60
  -8  -1   9    5.79    0.37
  -7  -5   2   15.52    0.60
  -4  -4   5   51.72    0.95
  -4  -1   8   19.03    0.54
  -8  -4   6   11.42    0.53
  -5  -2   8   54.09    0.94
  -3  -4   3   58.47    0.85
 -10  -4   4    0.27    0.16
  -5  -3   7   64.44    1.16
 -11  -3   5    0.46    0.16
 -10  -1   8    0.01    0.15
  -9  -4   5    0.34    0.22
  -9  -3   7    3.95    0.35
  -9  -2   8    0.25    0.22
  -5  -4   5   17.42    0.65
  -4  -4   4   58.88    0.95
 -10  -4   3    1.84    0.26
  -6  -3   7   73.46    1.21
  -6  -2   8   48.77    0.99
  -4  -3   6   18.91    0.59
  -3  -3   5  108.88    1.15
 -11  -1   7   -0.04    0.12
  -8  -4   5    3.77    0.43
  -8  -2   8    4.06    0.39
  -5  -1   8    7.79    0.40
  -4  -2   7   28.88    0.66
 -10  -4   2    1.85    0.26
 -10  -2   7    0.19    0.17
  -9  -4   4    6.48    0.43
  -3  -2   6    3.69    0.29
  -9  -1   8    0.33    0.24
  -5  -4   4   17.90    0.65
  -4  -4   3    3.51    0.33
 -11  -3   4    0.05    0.13
  -6  -1   8   19.37    0.60
  -5  -3   6   16.74    0.60
  -9  -4   3    2.51    0.36
  -8  -4   4   19.26    0.69
  -6  -4   4  178.02    1.93
  -4  -4   2   11.08    0.44
  -4  -3   5   36.20    0.73
  -4  -1   7   18.12    0.50
  -9  -2   7    1.19    0.30
  -7  -1   8    5.02    0.41
  -5  -4   3    7.16    0.44
 -11  -3   3    0.20    0.15
  -9  -4   2    1.72    0.31
  -7  -3   6   40.89    0.99
  -6  -2   7   38.82    0.85
 -10  -1   7    0.29    0.21
  -9  -4   1    7.26    0.45
  -6  -4   3  119.87    1.50
  -4  -2   6   13.64    0.46
 -11  -3   2    3.60    0.28
 -11  -2   5    2.48    0.28
 -11  -1   6    0.90    0.21
 -10  -2   6    0.66    0.25
  -7  -4   3   11.31    0.56
  -5  -4   2   10.38    0.51
  -5  -3   5   14.36    0.54
 -11  -3   1    0.15    0.17
 -10  -3   4    5.91    0.41
 -10   0   7    1.23    0.26
  -4  -3   4   24.98    0.59
  -9  -1   7    2.66    0.36
  -7  -4   2    3.07    0.40
  -6  -3   5  434.05    2.80
 -11   0   6    0.52    0.20
  -9  -2   6    9.41    0.55
  -5  -2   6   24.11    0.65
 -12  -1   4    0.77    0.17
 -10  -3   3    0.84    0.28
  -9  -3   4    2.22    0.37
  -7  -4   0   17.84    0.70
  -6  -1   7   41.66    0.88
 -10  -2   5    0.50    0.28
  -8  -2   6   28.06    0.85
  -7  -1   7   14.71    0.61
  -4  -2   5   79.66    0.97
  -4  -1   6   59.74    0.81
 -10  -1   6    0.71    0.29
  -7  -2   6   52.13    1.12
  -4  -3   3   26.70    0.59
 -10  -3   2    0.96    0.30
  -8  -3   4   90.11    1.52
  -6   0   7    0.04    0.29
 -12   0   4    0.03    0.12
 -10  -3   1    1.84    0.34
 -10  -3   0    0.94    0.29
  -5  -2   5   24.52    0.63
  -5  -1   6   44.52    0.78
  -5  -3   3   14.51    0.50
 -11  -2   2    2.08    0.30
 -10   1   6    0.72    0.26
  -8  -3   3   32.27    0.92
  -6  -3   3   46.03    0.94
 -11  -1   4    1.30    0.28
 -11   1   5   -0.03    0.21
 -10  -1   5    4.76    0.51
  -8  -1   6   15.48    0.69
  -7  -3   3   14.60    0.66
  -6  -1   6    0.40    0.30
 -12   0   3    0.49    0.18
 -11  -2   1    0.33    0.22
  -7  -1   6    0.66    0.28
 -12  -1   1    2.32    0.25
  -8  -3   2    4.32    0.50
  -5  -3   2    6.69    0.42
 -12  -1   0    0.79    0.19
  -9  -3  -1    0.93    0.35
  -7  -3   2    6.17    0.50
  -6  -3   2   12.63    0.55
 -11  -1   3    1.65    0.36
  -9   1   6   12.30    0.60
  -8  -3   1    9.01    0.59
  -8  -2   4   20.61    0.81
  -8   0   6    5.09    0.49
  -5  -2   4   30.95    0.69
 -11   0   4    0.54    0.26
 -10  -2   2    3.90    0.48
 -10  -1   4   12.35    0.67
 -10   0   5    1.52    0.40
  -7  -2   4   20.73    0.75
  -6   0   6   14.40    0.55
  -5  -3   1    6.34    0.39
  -8  -3   0   12.26    0.68
  -8  -1   5    1.78    0.43
  -7  -3   1    6.79    0.52
  -7   0   6   -0.08    0.33
  -6  -3   1    3.97    0.40
  -5  -1   5   68.24    0.98
 -10   1   5    5.22    0.54
  -8  -3  -1    5.78    0.56
  -6  -1   5    8.85    0.47
 -12   0   1    0.06    0.18
 -11  -1   2    0.61    0.30
 -10  -2   1   23.05    0.96
  -7  -3   0   15.45    0.68
  -7  -1   5   29.76    0.86
  -9  -1   4    1.86    0.44
  -9   0   5   -0.17    0.39
  -7  -3  -1    2.17    0.47
  -6  -3   0    8.74    0.54
 -12   0   0    4.63    0.42
 -11  -1   1    3.33    0.44
 -11   0   3    0.30    0.31
 -10  -2  -2    4.21    0.46
 -10  -2  -1    0.77    0.36
 -10  -1   3    0.96    0.41
  -9  -2   2   15.15    0.77
  -6  -3  -1   11.25    0.62
  -5  -2   3   14.20    0.49
 -10   0   4    0.29    0.37
  -6  -2   3   26.08    0.80
 -11  -1   0    4.52    0.47
  -8  -1   4    6.65    0.56
  -8   0   5    4.93    0.53
 -11  -1  -2    0.20    0.26
 -11  -1  -1    1.57    0.37
 -11   1   3    2.32    0.39
  -9  -2   1   21.50    0.91
  -8  -2   2  157.36    2.38
 -12   1   0    1.04    0.23
 -11   0   2    1.27    0.37
  -9  -1   3   26.78    1.01
  -7  -1   4    8.08    0.57
  -7   0   5    7.61    0.57
  -6   0   5   14.48    0.57
 -12   1  -1    0.01    0.14
 -10   2   4    4.60    0.52
  -7  -2   2    9.59    0.67
 -11   3   2    0.34    0.28
  -9  -2  -3    0.44    0.39
  -8  -2   1   63.28    1.40
  -8   1   5    1.25    0.43
 -11   0   1   -0.11    0.36
 -11   1   2    0.09    0.34
  -8  -1   3   -0.06    0.43
  -7   1   5   28.70    0.86
 -11   0   0    1.44    0.41
 -11   2   2    1.65    0.39
 -10  -1  -4    0.62    0.33
 -10  -1   0   10.19    0.77
  -9  -1   2   14.95    0.86
  -9   1   4    2.07    0.53
  -7  -2   1   11.67    0.73
  -6   1   5    6.24    0.46
 -10   1   3    1.69    0.52
  -6  -2   1   18.57    0.70
 -11   0  -3    0.06    0.27
 -11   0  -1    2.91    0.50
 -11   1   1    4.87    0.54
 -11   3   1   -0.09    0.25
 -10  -1  -3    7.51    0.69
 -10  -1  -1   22.13    1.14
  -8  -2  -1    2.45    0.56
  -7   0   4   47.59    1.15
  -9  -1   1   30.66    1.19
  -8  -2  -3    1.54    0.52
  -7  -2   0   18.91    0.84
 -11   2   1    0.28    0.32
  -8  -1   2   30.68    1.08
  -6   0   4   46.24    1.03
  -8   1   4    5.51    0.66
  -2   5   1    0.34    0.37
  -1   5  -7    0.37    0.44
   0   6  -7    0.37    0.35
   3   8  -3    0.05    0.14
  -2   4  -6  110.42    1.60
  -3   4  -3   21.34    0.74
  -2   6  -3    7.70    0.64
  -2   6  -1  132.11    1.96
  -1   6  -6    0.35    0.42
   2   8  -3    0.14    0.18
  -2   6   0   27.02    0.99
  -1   6   2   13.62    0.71
  -1   7  -3    1.64    0.46
  -1   7  -2   25.92    0.95
   0   7   1   13.15    0.69
  -3   5  -2   79.45    1.48
  -2   5  -6   46.48    1.20
  -2   5   2    9.09    0.59
  -1   7  -1   17.66    0.78
  -1   7   0   59.71    1.32
   0   7  -6    1.81    0.32
   1   8  -3    1.27    0.35
  -3   5  -4  127.54    1.95
  -3   5   0   25.85    0.90
  -3   4  -5   23.39    0.84
  -1   7  -5    0.23    0.32
   1   8  -4    5.81    0.40
  -3   5   1    3.15    0.51
  -1   7   1   13.31    0.70
  -3   5  -5    7.48    0.64
  -3   6  -3    1.27    0.50
  -3   6  -2   12.42    0.79
  -3   6  -1    4.70    0.63
  -2   6  -6    1.85    0.48
  -2   7  -2    6.26    0.63
  -2   7  -3   15.16    0.75
  -2   7  -1   17.55    0.82
   0   8  -3    2.86    0.35
   0   8  -2    1.22    0.32
  -4   4  -2   63.76    1.31
  -3   4  -6   32.11    1.00
  -3   6   0   35.03    1.11
  -1   7  -6    2.20    0.35
   0   8  -4    2.25    0.31
  -4   4  -3    5.51    0.50
  -3   5   2    5.42    0.59
  -4   4   0   35.22    0.98
  -4   5  -2    5.04    0.53
  -4   5  -1   17.76    0.87
  -3   6  -5    3.63    0.55
  -3   6   1   24.13    1.07
   0   8   0   -0.43    0.26
  -4   5   0    9.51    0.78
  -2   6  -7    6.74    0.58
  -2   7  -5    7.51    0.55
  -2   7   1   23.00    0.90
  -4   3  -4    1.44    0.41
  -4   4   1    2.21    0.45
  -4   5  -4   89.50    1.79
  -1   8  -3    1.31    0.30
  -1   8  -2    4.54    0.42
  -3   4   3   40.10    1.02
  -1   7  -7    3.77    0.37
  -1   8  -1    0.52    0.27
  -4   5   1   18.86    0.90
  -3   6   2   45.72    1.36
  -3   7  -3    4.59    0.53
  -3   7  -1    2.16    0.45
  -1   8  -4    0.22    0.19
  -4   5  -5   63.43    1.53
  -4   6   0   18.47    0.98
  -3   5   3    2.42    0.52
  -3   7  -4   11.07    0.66
  -3   7   0   12.79    0.79
  -2   7  -6    0.46    0.30
  -1   8   0    0.22    0.26
  -4   4   2    8.09    0.63
  -4   6  -4    1.56    0.53
  -4   4  -6   48.67    1.36
  -4   5   2   24.64    1.12
  -5   4  -3    0.32    0.51
  -5   5  -1   23.42    1.09
  -3   7  -5    2.76    0.40
  -3   7   1   18.94    0.87
  -2   8  -3    0.27    0.22
  -2   8  -2    0.64    0.25
  -2   8  -1    0.09    0.29
  -5   3  -2   11.01    0.71
  -5   4   0   39.89    1.16
  -5   5  -3    8.73    0.76
  -5   3  -1   20.85    0.77
  -5   4  -4    4.99    0.65
  -5   5   0   31.84    1.15
  -3   6  -7    0.77    0.37
  -2   8  -4   -0.08    0.15
  -5   3   0    4.98    0.51
  -5   4   1   30.33    1.08
  -4   4   3    2.20    0.50
  -4   7  -3   18.41    0.84
  -4   7  -2    2.45    0.45
  -4   7  -1    0.84    0.42
  -2   8   0    0.86    0.30
  -5   3  -4    6.41    0.66
  -5   5   1    6.05    0.75
  -5   6  -1    1.85    0.59
  -4   5   3    6.45    0.70
  -4   7   0    2.76    0.50
  -3   7   2    2.23    0.51
  -4   6  -6    4.95    0.58
  -3   7  -6    1.20    0.30
  -5   4   2   11.61    0.77
  -5   6  -4    7.12    0.64
  -5   3  -5   10.06    0.78
  -5   5   2    5.50    0.76
  -4   7   1    6.12    0.62
  -3   8  -2    0.54    0.27
  -3   8  -1    0.40    0.20
  -6   4  -2   20.81    1.12
  -6   4  -1   11.47    0.89
  -6   4  -3    1.13    0.60
  -6   4   0   16.37    1.00
  -6   5  -1   40.44    1.45
  -5   3   2    8.45    0.63
  -3   8   0    0.24    0.30
  -5   2  -4   35.77    1.11
  -5   5  -6    2.06    0.56
  -6   3  -2   10.71    0.78
  -6   3  -1   20.20    0.93
  -6   4  -4   22.07    1.14
  -6   4   1   65.21    1.72
  -5   7  -2    1.20    0.40
  -6   3  -3    8.02    0.74
  -6   3   0   12.36    0.75
  -6   6  -2    5.16    0.64
  -6   6  -1    5.39    0.65
  -5   7   0    1.99    0.43
  -6   6  -3   11.76    0.77
  -6   6   0    0.14    0.47
  -6   3  -4   16.92    0.98
  -6   3   1    4.57    0.63
  -6   4   2  155.90    2.52
  -5   3   3   15.48    0.76
  -5   7  -4    3.27    0.45
  -6   5  -5   12.33    0.87
  -5   7   1    6.41    0.55
  -6   2  -2   32.17    1.15
  -6   2  -1   27.66    1.06
  -5   6   3   24.53    1.04
  -7   4  -2    9.62    0.92
  -6   2   0    9.57    0.67
  -6   3  -5   52.86    1.61
  -6   3   2   13.90    0.83
  -5   4   4   17.52    0.91
  -7   4   0   31.67    1.32
  -6   2  -3   14.88    0.82
  -7   3  -1    1.55    0.60
  -7   5  -3    1.10    0.54
  -6   4  -6    0.63    0.55
  -6   4   3  109.47    2.13
  -6   6   2   14.69    0.89
  -6   7  -1    0.43    0.32
  -7   3   0   12.17    0.91
  -7   4   1    7.38    0.73
  -7   5   1    4.13    0.77
  -6   2   1   17.75    0.77
  -6   5  -6    1.36    0.48
  -6   7  -2    0.07    0.25
  -5   3   4    3.28    0.52
  -7   3  -3    6.67    0.79
  -7   4  -4   10.23    0.91
  -7   6  -2   12.03    0.77
  -7   6  -1    1.05    0.46
  -6   3   3   33.67    1.28
  -6   7   0    1.71    0.36
  -7   4   2    3.07    0.74
  -7   6   0    0.65    0.44
  -7   3  -4    2.03    0.65
  -6   2   2   44.11    1.19
  -6   6   3    8.01    0.75
  -7   6   1    1.58    0.51
  -6   4   4  159.50    2.71
  -7   2  -1   24.42    1.10
  -7   2   0   15.36    0.96
  -7   3   2    6.47    0.69
  -7   5  -5   -0.12    0.39
  -7   2  -3   11.23    0.91
  -7   4   3    8.83    0.91
  -7   6  -4    0.26    0.26
  -6   1  -1    3.26    0.50
  -8   5  -2   11.02    0.87
  -8   5   0   13.09    0.96
  -7   2   1   14.71    0.89
  -6   1  -3   18.34    0.89
  -6   1   0  151.05    2.04
  -6   3   4   16.83    0.91
  -5   2   4   26.82    0.90
  -8   3  -1   13.18    0.99
  -8   3   0    8.59    0.92
  -7   3   3   13.17    0.96
  -7   2  -4    9.09    0.89
  -6   1   1   13.55    0.71
  -8   3   1    8.16    0.84
  -7   2   2   12.40    0.86
  -8   6   0    0.28    0.32
  -7   4   4   35.60    1.48
  -7   6   3    2.26    0.51
  -8   3   2    3.84    0.74
  -7   5   4    9.08    0.83
  -6   1   2   82.44    1.52
  -8   2  -2   12.87    0.99
  -8   2   0   62.78    1.81
  -8   6   1    0.87    0.35
  -7   1  -1   28.28    1.13
  -7   2   3   66.43    1.65
  -7   3   4   46.39    1.54
  -6   2   4  126.27    1.96
  -8   2   1   40.82    1.55
  -7   1  -2   65.13    1.58
  -7   1   0  103.38    1.90
  -6   3   5  353.35    3.47
  -9   4  -1    0.28    0.49
  -8   2  -3    3.98    0.75
  -8   4  -5    1.28    0.46
  -7   1  -3    6.73    0.74
  -7   1   1    6.18    0.68
  -9   3  -1    1.46    0.61
  -9   4   1    6.43    0.80
  -9   5  -1    0.29    0.33
  -8   6   2   -0.08    0.27
  -9   3  -2    8.26    0.84
  -8   2   2  198.44    3.00
  -9   4  -3    1.99    0.49
  -9   5   1    0.62    0.40
  -8   2  -4    8.82    0.86
  -8   4   4   22.79    1.14
  -7   1  -4    5.56    0.74
  -7   1   2    3.35    0.53
  -7   2   4   20.58    1.07
  -7   3   5   20.67    1.09
  -6   0  -1   49.18    1.18
  -6   2   5   87.71    1.66
  -9   5  -3    0.33    0.24
  -9   5   2    2.75    0.53
  -8   1   0  122.33    2.45
  -8   2   3  285.98    3.53
  -8   5   4    1.74    0.51
  -9   2   0    5.85    0.81
  -8   1  -2  157.61    2.74
  -8   1   1  142.47    2.53
  -7   1   3   15.93    0.92
  -6   0   1   16.00    0.76
  -6   1   4   22.22    0.86
  -9   4  -4    1.84    0.41
  -9   3  -4    1.49    0.52
  -9   3   3    0.13    0.54
  -8   1  -3   42.77    1.61
  -9   2  -3    1.13    0.56
  -9   2   2   18.85    1.11
  -8   1   2   33.35    1.25
  -8   2   4   24.66    1.17
  -7   0  -1    2.94    0.60
  -7   0   0   28.11    1.06
  -7   2   5   19.30    0.98
  -6   0   2   11.10    0.66
 -10   3   0    1.86    0.52
  -7   0  -2    0.05    0.50
 -10   3  -1    0.75    0.45
  -9   4   4    5.00    0.67
  -7   0   1   26.87    1.02
  -7   1   4    7.62    0.69
 -10   3  -2    7.38    0.68
  -9   1   0    6.95    0.83
  -8   1   3    0.74    0.51
  -7   0  -3   22.32    1.06
  -9   1   1   26.70    1.33
  -9   2  -4    1.15    0.53
  -6   0   3    7.03    0.55
  -6   1   5    7.06    0.62
  -9   1  -2    8.02    0.86
  -8   2   5   27.04    1.19
 -10   3  -3    1.04    0.38
  -9   1   2   15.62    1.06
  -9   5   4    0.09    0.27
  -8   0  -1   69.51    1.83
  -8   0   0    0.75    0.61
 -10   3   3    1.15    0.48
 -10   4   3    1.78    0.45
  -8   0  -2  102.45    2.17
  -8   1   4    7.43    0.74
  -7   0   3   14.30    0.85
  -7   1   5   33.04    1.15
  -9   1   3   27.82    1.24
  -9   4   5    0.26    0.38
  -8   0   2    8.33    0.68
  -6   0   4   49.98    1.13
 -10   2  -3    1.09    0.47
  -6  -1   0  176.39    2.12
 -10   4   4    0.06    0.31
  -8   0   3    4.57    0.70
  -7   0   4   44.94    1.29
  -6  -1  -2    7.83    0.62
  -6  -1   1   12.15    0.69
 -11   3   0    0.91    0.34
 -11   3   1   -0.15    0.29
  -9   0  -1    2.76    0.65
  -9   0   0    0.14    0.62
  -9   0   1   11.21    0.90
  -9   1   4    1.80    0.65
  -8   1   5    1.15    0.55
 -10   1  -2    4.11    0.65
 -10   2   4    5.77    0.70
  -7  -1  -1   31.71    1.07
  -7  -1   0   77.81    1.68
 -11   2   1    0.72    0.38
  -9   0  -2   25.18    1.26
  -7  -1   1    7.93    0.70
  -7   1   6    0.37    0.52
 -11   2  -1    2.06    0.42
 -10   1   3    1.50    0.58
  -8   0   4   39.53    1.31
  -7  -1  -2   58.52    1.45
  -6   0   5   14.97    0.69
 -11   2   2    2.54    0.45
 -11   3   3    0.09    0.24
 -10   3   5    1.69    0.44
  -9   0   3    3.87    0.69
  -7  -1   2    2.81    0.53
  -8  -1   0  125.25    2.28
  -7   0   5   11.51    0.72
  -6  -1   3   80.35    1.40
 -11   2  -2    0.33    0.26
 -11   2   3    0.53    0.35
 -10   1   4    9.03    0.83
 -10   2   5    0.54    0.41
  -9   2   6    9.48    0.71
  -8  -1  -1   94.00    1.94
  -8  -1   1  185.92    2.64
  -8   1   6   18.85    0.92
 -11   1   1    4.40    0.57
  -9   0   4    7.54    0.74
  -8  -1   2   28.99    1.17
 -11   1  -1    2.44    0.45
 -11   1   2    1.16    0.44
 -11   3   4   -0.02    0.23
  -8  -1  -2  151.81    2.40
  -8   0   5    4.82    0.64
 -11   1   3    2.53    0.46
 -11   2   4    1.79    0.37
 -10   0   3    0.21    0.49
  -9  -1   0    6.83    0.77
  -9  -1   1   25.56    1.13
  -8  -1   3    0.47    0.41
  -7  -1   4    6.89    0.64
  -6   0   6   14.07    0.69
  -9  -1  -1    8.89    0.83
  -9  -1   2   13.76    0.91
  -7   0   6    0.22    0.44
  -9   0   5    0.23    0.50
 -11   1   4    1.52    0.37
 -10   0   4   -0.01    0.45
  -9  -1  -2    6.11    0.70
  -8   0   6    4.91    0.62
 -12   2   2   -0.01    0.13
 -11   0   0    1.97    0.46
 -11   0   1   -0.11    0.37
  -9  -1   3   27.35    1.11
  -6  -2  -1   24.53    0.89
  -6  -2   0   12.66    0.63
  -6  -2   1   16.17    0.71
  -6  -1   5    8.04    0.58
 -11   0   2    1.28    0.41
  -7  -2   0   13.47    0.78
  -7  -2   1   14.57    0.80
  -7  -1   5   33.12    1.04
  -5  -1   5   69.64    1.14
 -11   0  -1    2.16    0.46
 -10  -1   0    9.87    0.81
  -9  -1   4    2.13    0.52
  -7  -2  -1   19.44    0.90
  -6  -2  -2   33.93    1.02
  -6  -2   2   46.67    1.06
 -10  -1   2   13.92    0.86
  -8  -1   5    0.96    0.52
  -7  -2   2   13.21    0.71
 -12   1   0    0.80    0.22
 -11   1   5   -0.17    0.26
 -10  -1   3    1.47    0.49
  -9   1   7    1.88    0.40
  -8  -2   0   58.97    1.50
  -8  -2   1   53.38    1.43
  -7  -2  -2    1.22    0.45
 -11   0  -2    3.18    0.42
 -11   0   4    0.40    0.33
  -8  -2  -1    3.18    0.56
  -8  -2   2  197.68    2.60
  -7  -2   3   57.71    1.33
  -5  -2   3   14.64    0.58
 -10  -1  -2    3.17    0.54
  -7  -1   6    0.46    0.45
  -6  -1   6    0.65    0.37
  -8  -2  -2   10.12    0.71
  -8  -2   3  218.11    2.68
  -6  -2   4  132.96    1.74
 -10   0   6    2.19    0.41
  -9  -2   0    4.96    0.63
  -7  -2   4   27.46    0.94
  -5  -1   6   39.90    0.87
 -12   0   1    0.15    0.19
 -12   1   4    0.51    0.21
 -11  -1   0    3.60    0.46
 -11  -1   1    4.10    0.46
 -11  -1   2    0.56    0.34
 -11   0   5    1.13    0.30
  -9  -2  -1   10.69    0.81
  -8  -2   4   18.12    0.86
  -5  -2   4   31.70    0.78
 -12   0   2   -0.11    0.17
 -11   1   6    0.14    0.23
  -9   0   7   30.70    0.95
 -12   0   3    0.57    0.21
 -11  -1   3    1.41    0.33
 -10  -1   5   10.12    0.64
  -7  -2   5   23.28    0.85
  -6  -2   5   95.07    1.42
 -11  -1   4    1.26    0.34
 -10  -2   0   11.21    0.72
 -10  -2   2    3.90    0.52
  -8  -2   5   24.06    0.97
  -7  -1   7   17.28    0.72
  -5  -2   5   21.85    0.66
 -12   0   4    0.12    0.16
 -10  -2   3    5.30    0.56
  -6  -3   1    3.82    0.43
  -6  -1   7   37.30    0.89
 -11   0   6    0.47    0.23
 -10  -2  -1    1.17    0.37
 -10  -1   6    0.67    0.32
 -10   0   7    1.19    0.29
  -7  -3   0   11.18    0.67
  -7  -3   1    7.39    0.57
  -7  -3   2    5.96    0.53
  -6  -3   0   12.54    0.60
  -6  -3   2   10.05    0.58
 -10  -2   4    6.12    0.52
  -6  -3  -1   14.40    0.64
  -5  -3   0    5.39    0.41
  -5  -3   1    5.60    0.38
 -11  -1   5    0.13    0.20
  -9  -1   7    1.72    0.35
  -8  -3   1    8.50    0.58
  -8  -3   2    3.76    0.50
  -7  -3  -1    1.97    0.41
  -7  -3   3   13.02    0.67
  -7  -2   6   53.86    1.15
  -6  -2   6   -0.17    0.33
  -5  -3  -1   15.84    0.58
  -5  -3   2    8.47    0.44
  -4  -2   5   60.91    0.93
 -12  -1   1    1.17    0.21
 -12  -1   2    0.40    0.16
  -8  -3   3   33.10    1.01
  -8  -2   6   27.97    0.89
 -11  -2   1   -0.03    0.24
 -11  -2   2    1.24    0.29
  -8  -3  -1    9.43    0.61
  -6  -3  -2    6.78    0.48
  -5  -3   3   14.84    0.54
  -7  -3   4   41.89    1.03
  -6   4  -1   10.89    0.81
  -6   4   1   57.34    1.35
  -6   5  -1   25.43    1.14
  -6   5   1   16.18    0.86
  -5   7   0    2.08    0.39
  -3   8  -3    0.12    0.16
  -6   4   0   22.34    0.93
  -6   5   0  143.23    2.23
  -5   4  -4    4.13    0.64
  -4   6  -5    8.24    0.70
  -3   7  -5    3.06    0.40
  -5   3  -3    4.39    0.52
  -3   3  -6   33.89    1.06
  -3   6  -6    4.98    0.57
  -4   7  -3   21.34    0.89
  -3   8  -2    0.72    0.26
  -5   3  -2   11.23    0.69
  -5   4  -3    0.63    0.48
  -5   5  -3    7.72    0.77
  -5   6  -2    3.88    0.66
  -4   4  -5   40.34    1.33
  -4   5  -5   55.52    1.64
  -5   3   2    7.80    0.54
  -5   6   2   12.41    0.83
  -3   4  -6   31.97    1.22
  -3   8  -1    0.10    0.22
  -3   8   1    0.13    0.21
  -5   3  -1   18.90    0.82
  -5   5   3    1.44    0.53
  -5   6  -1    2.13    0.57
  -4   3  -4    1.00    0.46
  -4   6  -4    1.78    0.57
  -4   7  -2    1.58    0.46
  -4   7   2    0.05    0.40
  -3   8   0    1.28    0.31
  -5   4  -2   16.60    0.91
  -5   5  -2    5.65    0.75
  -3   7  -4   11.26    0.70
  -4   7  -1    1.00    0.45
  -4   7   1   10.03    0.68
  -3   6  -5    3.30    0.66
  -1   8  -4    0.26    0.20
  -5   4  -1    3.55    0.64
  -5   4   2   13.60    0.77
  -5   5  -1   22.94    1.13
  -4   5  -4   66.75    1.82
  -4   7   0    2.57    0.47
  -2   6  -6    2.13    0.54
  -5   4   1   24.09    1.00
  -5   5   0   32.49    1.26
  -5   5   1    4.96    0.67
  -4   3  -3    6.36    0.58
  -2   8  -2    0.22    0.30
  -2   8   2    2.02    0.34
  -3   4  -5   25.28    1.11
  -3   5  -5    6.49    0.75
  -3   7   3   19.10    0.84
   0   7  -6    1.36    0.38
  -4   4  -3    4.20    0.68
  -4   5  -3   31.62    1.24
  -2   4  -6  128.68    2.17
  -2   7  -4   25.41    1.01
  -2   8   0    0.94    0.35
  -1   8  -3    0.90    0.33
  -4   3  -2   16.88    0.76
  -3   7  -2   12.92    0.77
  -1   7  -5    1.09    0.43
  -4   6   0   18.05    1.09
  -3   7  -1    2.03    0.52
  -3   7   2    3.22    0.52
  -4   4  -2   49.00    1.37
  -4   5  -2    5.35    0.63
  -4   5   3    6.08    0.70
  -3   7   0   15.40    0.86
  -3   7   1   23.73    0.98
   1   7  -6    0.97    0.36
  -3   4  -4   18.31    0.91
  -3   5  -4  105.37    2.15
  -2   7  -3   18.22    0.93
   1   8  -4    6.09    0.43
  -4   4  -1   34.41    1.10
  -4   5  -1   15.79    0.88
   0   8  -3    1.83    0.40
  -4   4   2    8.82    0.63
  -4   5   0   12.21    0.87
  -2   5  -5  151.08    2.55
  -1   5  -6   54.57    1.49
  -1   8   0    0.64    0.31
  -1   8   1    2.50    0.40
   0   7  -5    5.74    0.61
  -4   4   1    2.58    0.51
  -3   6  -2    8.59    0.90
  -2   4  -5  204.99    2.62
  -2   7   3   23.82    1.03
  -1   7  -4    6.59    0.63
  -3   6   3   15.16    0.92
  -2   7  -2   14.59    0.82
   0   6  -6    3.86    0.62
  -3   6  -1    9.17    0.83
   0   8  -2    7.60    0.55
  -3   6   0   33.13    1.21
  -3   6   2   41.63    1.40
  -2   7  -1   18.49    0.95
   0   8   2    6.49    0.50
  -3   6   1   28.32    1.18
  -2   5  -4  301.43    3.28
  -2   6  -3   13.43    0.91
  -2   7   0   35.07    1.27
  -2   7   1   21.69    1.09
  -1   7  -3    4.55    0.63
   0   8  -1    1.30    0.36
   1   7  -5    0.40    0.40
   0   8   0    1.10    0.35
   0   8   1    0.59    0.31
  -3   4  -2   29.72    0.94
  -3   5   3    1.45    0.54
  -1   5  -5   30.87    1.16
   0   5  -6   17.24    0.92
   1   6  -6    3.28    0.58
   1   8  -2    0.10    0.30
   2   8  -3   -0.10    0.21
  -1   6  -4    2.65    0.71
  -1   7  -2   26.87    1.17
  -3   4  -1   38.51    1.04
  -3   4   3   52.91    1.11
  -3   5   0   18.79    0.97
  -3   5   1    3.49    0.55
  -2   6  -2  381.98    3.79
  -1   4  -5   66.52    1.39
  -1   7   3   15.37    0.76
   3   8  -3    0.44    0.21
  -2   5  -3  265.88    3.18
  -1   7  -1   31.30    1.15
  -3   4   2   28.73    0.85
   0   7  -3   41.71    1.20
   1   7  -4    3.68    0.58
   1   8   1    0.60    0.28
   2   6  -6   27.14    0.95
  -2   6   0   37.04    1.20
  -2   6   2   45.80    1.25
  -1   6  -3    8.66    0.78
  -1   7   0   73.33    1.56
  -1   7   1   12.31    0.86
   3   7  -5    4.41    0.45
  -2   5  -2  221.93    2.58
  -2   6   1   93.74    1.96
   1   5  -6    3.95    0.58
   2   8  -1    0.82    0.33
   3   8  -2    0.61    0.24
   4   7  -5    3.16    0.37
   0   5  -5    3.14    0.57
   0   6  -4    0.85    0.55
   0   7  -2   27.33    1.11
   2   7  -4    8.32    0.67
   3   8  -1    0.23    0.25
  -2   4  -2   59.73    1.19
  -2   5  -1   35.82    1.10
  -1   6  -2   65.95    1.58
   0   7   3   38.41    1.11
   1   7  -3   13.29    0.74
  -2   5   3    3.11    0.51
   0   4  -5  185.73    2.01
   3   8   1    0.16    0.21
   4   8  -1    0.13    0.18
  -1   6  -1   18.21    0.88
   1   7   4    8.77    0.56
   3   7  -4   28.71    0.88
   4   8   0    1.12    0.32
  -2   4  -1   93.24    1.36
  -2   5   1    0.38    0.40
  -2   5   2   10.86    0.63
  -1   6   3   13.46    0.79
   0   6  -3   10.97    0.80
   1   7  -2   13.49    0.81
   0   5  -4   20.88    0.83
   1   6  -4    3.03    0.57
   2   7  -3   26.02    0.94
  -2   4   3  144.19    1.58
  -1   4  -3   21.08    0.70
  -1   6   1    1.69    0.50
   1   5  -5    0.64    0.45
   5   7  -4    2.13    0.30
  -1   5  -2   27.72    0.91
  -2   4   2   79.05    1.19
   1   7   0   54.56    1.41
   2   7   4   31.04    0.84
   3   6  -5   49.39    1.19
   0   4  -4    8.11    0.48
   0   6   4    0.83    0.39
   1   7   1   30.56    0.94
  -1   5  -1    7.75    0.53
   0   5  -3  102.24    1.52
   0   6  -1   50.45    1.24
   1   4  -5   19.47    0.65
   1   6  -3   13.93    0.76
   2   6  -4   17.93    0.86
   6   7  -3    0.12    0.19
   2   7  -1   21.05    0.89
   4   6  -5    7.77    0.53
  -1   5   0   91.98    1.42
  -1   5   3   10.12    0.56
   1   5  -4   12.86    0.64
   2   5  -5   28.06    0.90
   3   7  -2    2.63    0.42
   5   6  -5    0.04    0.32
  -1   5   2    2.82    0.41
   0   6   1   36.10    1.10
   0   6   2    1.55    0.43
   2   7   2   13.67    0.67
   4   7  -2    0.38    0.30
   0   5  -2   40.87    0.91
   2   6  -3   22.32    0.90
   3   7   3    4.23    0.41
   5   7  -2    3.61    0.33
   6   7  -2    0.61    0.21
   0   4  -3   13.07    0.48
   3   7   2   17.43    0.63
   1   5  -3   11.44    0.55
   3   5  -5    2.63    0.41
   3   7   1    1.18    0.36
   4   7  -1    6.87    0.52
   0   5   4   22.69    0.65
   1   4  -4    0.99    0.28
   2   4  -5    5.35    0.40
   5   7   3    0.99    0.27
   6   7  -1    0.62    0.23
   2   6  -2   39.45    0.98
   4   7   0    3.65    0.37
   4   7   2    2.33    0.32
   5   6  -4    5.32    0.41
   6   7   2    0.02    0.15
   4   5  -5    2.25    0.38
   5   7   0    2.48    0.31
   5   7   1    0.23    0.22
   5   7   2    1.55    0.26
   6   7   1    0.33    0.21
   8   6  -3    0.07    0.14
   0   4  -2   25.82    0.58
   0   5   1   42.91    0.83
   0   5   3   84.60    1.19
   0   5   2   41.99    0.82
   1   5  -2    2.27    0.37
   3   6   5    3.22    0.35
   1   4  -3   64.60    0.87
   2   5  -3    2.58    0.36
   2   6   0   37.06    0.85
   2   6   3   13.15    0.58
   3   4  -5   15.14    0.49
   1   5  -1   35.27    0.75
   2   6   2  435.17    2.80
   4   6   5    6.09    0.42
   6   6  -3   10.78    0.49
   8   6  -2    0.13    0.15
   1   5   4   27.46    0.65
   4   5  -4    2.01    0.34
   1   5   0  105.04    1.17
   3   6   0   18.98    0.70
   5   6  -2   18.69    0.60
   7   6  -2    7.00    0.37
   1   5   2   40.90    0.73
   1   5   3   97.28    1.12
   3   5  -3    2.19    0.32
   3   6   1    6.00    0.45
   4   6   4    1.94    0.31
   5   5  -4    6.35    0.40
   5   6   4    4.81    0.37
   6   6   4    2.84    0.29
   7   5  -4    7.97    0.40
   7   6  -1    2.65    0.27
   8   6   0    0.12    0.15
   8   6   1    0.23    0.15
   9   5  -3    0.53    0.15
   2   4  -3  161.66    1.25
   2   5  -1    0.49    0.21
   3   4  -4   90.91    0.98
   7   6   3    0.71    0.23
   2   5   4  327.93    1.97
   4   5  -3    7.94    0.41
   5   6   3   15.53    0.61
   6   6   3    7.80    0.42
   7   6   0    0.69    0.21
   5   6   1    1.14    0.30
   5   6   2    6.21    0.41
   6   6   0    0.49    0.25
   7   6   1    1.32    0.23
   7   6   2    7.30    0.38
   2   5   1   39.30    0.70
   2   5   3  412.65    2.18
   3   5   5    6.30    0.38
   6   6   1    4.24    0.36
   6   6   2    5.15    0.34
   8   5  -3    3.71    0.30
   5   5  -3    0.98    0.28
   8   5   5    0.06    0.10
   9   5  -2    5.29    0.29
   1   4   4   94.02    0.88
   2   4  -2   84.35    0.86
   3   5  -1    2.77    0.30
   4   4  -4   44.66    0.70
   4   5  -2   33.84    0.69
   7   5  -3    7.39    0.38
   3   5   4  106.45    1.18
   1   4   2  149.10    1.06
   1   4   3   24.17    0.46
   3   4  -3   38.19    0.65
   3   5   0   23.98    0.57
   4   5   5   45.70    0.87
   3   5   3   55.47    0.84
   7   5   5    0.07    0.14
   8   5  -2    2.31    0.27
   3   5   1    5.86    0.32
   5   4  -4   19.72    0.51
   5   5   5    1.72    0.27
   6   5  -2   49.22    0.85
   6   5   5    8.60    0.42
   7   5  -2   18.19    0.55
   8   4  -4    9.92    0.43
   8   5   4    0.02    0.12
   9   5   0    1.11    0.18
   4   5   4   62.47    0.99
   9   5   1   -0.08    0.13
   9   5   2    1.16    0.18
   4   5   0   12.97    0.46
   5   5  -1    4.46    0.33
   7   4  -4   32.27    0.67
   8   5  -1    6.23    0.39
   4   4  -3    2.52    0.25
   4   5   1   16.27    0.52
   4   5   3   36.94    0.75
   7   5  -1    4.49    0.34
   7   5   4    8.47    0.42
   8   5   3    2.06    0.23
   9   4  -3    2.02    0.25
   2   4   4   30.34    0.54
   4   5   2    4.71    0.35
   6   5  -1   13.76    0.49
   6   5   4    6.44    0.42
   8   5   0    8.10    0.43
   5   5   0   26.05    0.64
   5   5   3    7.22    0.42
   7   5   0   35.80    0.80
   7   5   3    1.18    0.23
   8   4   6    0.33    0.14
   8   5   1    3.27    0.30
   9   4   5   -0.04    0.11
   2   4   2   71.59    0.78
   2   4   3   11.24    0.35
   5   4  -3    7.09    0.35
   5   5   1   20.91    0.63
   6   5   0   97.86    1.31
   7   5   1   19.75    0.61
   7   5   2    1.38    0.26
  10   4  -1    1.27    0.19
   3   4   5   21.35    0.54
   6   5   1   25.64    0.72
  10   4   3    0.06    0.11
  11   3  -2    0.40    0.15
   4   4  -2    7.00    0.32
   7   4  -3    7.63    0.40
   9   4  -2    1.33    0.24
  10   4   1    0.11    0.13
   3   4   4   17.63    0.48
   6   4   6    0.10    0.22
   9   4  -1    5.55    0.37
  11   3  -1    0.11    0.13
   3   4   1   34.33    0.60
   3   4   2   33.29    0.62
   3   4   3   32.39    0.62
   6   4  -2  135.54    1.40
   7   4  -2    2.50    0.31
   7   4   5    7.78    0.45
   9   4   0    0.71    0.23
   4   4   0   39.41    0.72
   4   4   4   32.90    0.74
   5   4  -1   27.35    0.65
   8   4   4    1.54    0.26
   9   4   1   -0.11    0.22
   9   4   2    1.72    0.30
  11   3   1    0.98    0.19
   9   3  -3    0.20    0.26
  10   3  -2    0.14    0.20
   4   4   2   64.86    0.98
   4   4   3    3.59    0.34
   7   4  -1    4.90    0.45
   8   4   3    2.17    0.32
   5   4   4    3.72    0.39
   6   4   4   20.31    0.73
   8   4   2    1.91    0.34
  10   3   4    0.18    0.16
   5   4   1    5.11    0.38
   5   4   3    0.68    0.32
   6   4   0   19.34    0.68
   8   3  -3   28.13    0.80
   5   4   2   16.04    0.66
   6   4   1   14.79    0.62
   6   4   3    0.95    0.38
   7   4   2   10.67    0.61
   8   3   6   -0.12    0.22
   9   3   5    1.73    0.29
   6   4   2   21.59    0.80
  10   3   0    1.05    0.27
  10   3   1    0.44    0.27
  10   3   2    5.28    0.43
   7   3   6    0.89    0.34
  11   2  -1    0.21    0.23
   5   3  -2   10.07    0.46
   5   3   6    7.07    0.52
   6   3   6   17.97    0.78
   8   3  -2    3.06    0.46
   9   3   4    1.49    0.36
  11   2   3    0.19    0.18
   3   3   4    6.36    0.41
   8   3   5    1.89    0.40
  10   2   5    0.02    0.20
  11   2   0    0.24    0.26
   4   3   5   12.46    0.63
   9   3   3   11.97    0.73
  11   2   1    1.22    0.28
  11   2   2    0.24    0.22
   8   3  -1    9.29    0.67
   9   2   6    0.45    0.28
   9   3   1    0.84    0.44
   9   3   2    5.85    0.62
  10   2  -2    2.64    0.44
   5   3  -1    7.78    0.48
   5   3   5    9.23    0.66
   4   3   4    2.08    0.43
   6   3   5   49.24    1.44
   7   3  -1    5.04    0.64
   8   3   0   13.27    0.79
  10   2   4    2.45    0.38
  11   1  -2    0.62    0.32
   6   3  -1    5.95    0.49
   7   3   4    1.43    0.56
   9   1   7    0.04    0.32
   4   3   1   59.05    1.09
   4   3   2   26.04    0.80
   4   3   3    5.48    0.53
   5   3   4    9.89    0.72
   6   3   4   18.19    0.94
   8   2  -3  223.12    2.72
   8   3   1   12.95    0.81
   8   3   2    3.34    0.62
   6   3   0   11.74    0.82
   7   3   3    4.07    0.70
   8   2   6    9.34    0.74
   9   2  -2   15.19    0.94
   9   2   5    0.43    0.47
  10   2   0   12.42    0.88
  10   2   3    1.23    0.47
  12   0   0    2.73    0.46
   5   3   1   20.46    0.90
   5   3   3    4.96    0.63
   6   2  -3   36.97    1.04
   7   2  -3   82.37    1.60
   7   3   1    2.44    0.53
   7   3   2    2.50    0.63
  10   2   1    1.10    0.53
  10   2   2    4.12    0.67
  12   0   1    0.11    0.29
   6   3   1   22.23    0.93
   6   3   2   10.89    0.89
  11   1   3    1.90    0.49
   9   2   4    1.45    0.63
  11   1   0    2.62    0.61
   8   2  -2  227.08    3.45
  11   1   1    1.86    0.53
  11   1   2    0.34    0.43
   4  -3  10   21.32    1.01
   4   0   6   18.19    0.92
   5   0   4   71.15    1.53
   6  -1   6   24.32    1.31
   7  -3   7   12.46    1.02
   7  -2   6    5.95    0.89
   8  -5   4   -0.40    0.32
   7  -1   2   61.58    1.60
   7  -1   3    9.75    0.86
   8  -3   5    2.07    0.63
   5   0   5   10.14    0.77
   7  -1   1   30.58    1.12
   7  -1   4    6.37    0.79
   8  -2   2   14.22    0.98
   8  -2   3    3.96    0.77
   5  -1   8    0.81    0.58
   8  -5   5    0.06    0.26
   8  -2   1    3.60    0.68
   6   0   3   98.67    1.96
   7  -2   7   10.91    1.06
   7  -1   0   82.32    1.72
   7  -1   5   21.25    1.19
   8  -4   6    2.05    0.47
   4  -1   9    0.47    0.61
   4   0   7    1.00    0.54
   5  -4  10    0.51    0.29
   5   0   6    0.34    0.52
   6  -3   9    3.11    0.52
   6   0   2    0.96    0.44
   6   0   4   54.32    1.59
   7  -4   8    1.81    0.40
   7  -3   8    0.30    0.42
   8  -2   0   61.69    1.59
   5  -3  10    2.99    0.56
   7  -1   6   22.28    1.26
   9  -4   2    2.17    0.51
   9  -4   3    1.00    0.43
   5   0   7   50.50    1.61
   8  -4   7    1.42    0.36
   8  -1   2  136.42    2.66
   8  -1   3   41.36    1.70
   9  -4   4    2.54    0.46
   9  -3   1    0.45    0.54
   9  -3   4    2.51    0.53
   6   0   6  101.30    2.24
   4   0   8   23.15    1.08
   5  -2  10    3.19    0.57
   8  -1   1  113.97    2.14
   7   0   2   -0.10    0.42
   7   0   4   13.22    0.94
   9  -4   5    0.33    0.25
   9  -2   4    1.82    0.57
   4   1   5   76.01    1.61
   7   0   1    2.90    0.58
   7   0   5   51.28    1.77
   8  -2   7    2.20    0.56
   5   0   8    0.59    0.61
   5   1   4   76.98    1.58
   6  -3  10    2.78    0.42
   9  -2   5    0.30    0.49
   8  -3   8    7.82    0.57
   4   1   6  130.46    2.15
   5   1   5    7.75    0.69
   7  -2   9    0.08    0.35
   7   0   0   25.52    0.98
   7   0   6    0.82    0.61
   6  -2  10    1.03    0.39
   8   0   3    8.10    0.86
   5   1   6   19.85    1.04
   6   1   3   16.26    0.84
   6   1   4   18.46    0.97
   8  -2   8    4.74    0.54
   8  -1   7    5.62    0.72
   8   0   2  117.28    2.28
   8   0   4  196.32    3.28
   4   1   7   33.31    1.26
   6   1   2   10.97    0.64
   6   1   5   29.21    1.28
   8   0   1   57.75    1.59
   8   0   5   54.25    1.82
   9  -3   7    0.29    0.24
   9  -1   5    1.13    0.55
  10  -3   3    0.96    0.37
  10  -3   4    0.41    0.28
   6   1   1    3.41    0.45
   7   0  -1   18.38    0.78
   9  -1   0    5.03    0.68
  10  -2   2    3.78    0.59
  10  -2   3    0.61    0.43
   5   1   7   18.54    1.03
   6   1   6   27.02    1.21
   7   1   4    4.89    0.70
   8   0   0    0.96    0.51
   9  -1   6   18.12    1.03
  10  -2   4    1.35    0.44
   7   1   2   69.55    1.62
   8  -1   8    4.79    0.56
  10  -3   5   -0.17    0.19
   6  -1  10    2.36    0.44
   6   0   9    4.11    0.65
   7   0   8    5.26    0.67
   7   1   5   17.62    1.01
  10  -2   5   -0.24    0.27
   6   1   7    7.31    0.81
   7   1   1   27.07    1.00
   8   0   7   30.48    1.46
   9   0   2   30.32    1.29
   5   1   8    0.35    0.52
   7   1   6   23.07    1.16
   9  -1   7    2.52    0.42
   9   0   5    2.72    0.64
  10  -1   2    2.93    0.57
  10  -1   4    0.01    0.40
   8   1   3   30.65    1.41
   8   1   4    1.69    0.58
   9  -2   8    1.74    0.28
  10  -2   6    0.39    0.22
   4   2   4  222.38    2.30
   7   1   0  101.06    1.67
   8   1   2  161.80    2.56
  10  -1   1   21.99    1.01
   4   2   5   36.44    1.04
   5   2   3   53.94    1.21
   5   2   4   44.02    1.18
   8  -1   9    1.05    0.33
   8   1   5    5.29    0.68
   9   0   0   -0.19    0.45
   9   0   6    9.53    0.77
   5   2   5   54.86    1.40
   7  -1  10    0.21    0.26
   7   0   9   10.17    0.70
   8   1   1   91.54    1.80
   6   2   3   16.59    0.82
   6   2   4   51.07    1.38
   8   1   6   19.37    1.11
   9  -1   8   -0.04    0.21
  10  -1   6    1.35    0.37
   3   2   6   15.70    0.70
   5   2   6   53.78    1.43
   6   2   5   49.56    1.39
   8   1   0  113.88    1.91
   9   0   7   -0.07    0.31
  10   0   2   20.90    0.96
  10   0   3   13.08    0.85
  10   0   4   19.53    0.94
   7   1  -1    7.22    0.54
   9   1   2    7.74    0.71
   9   1   4    3.27    0.65
   4   2   7   32.34    1.08
   6   2   1   23.15    0.91
   6   2   6   35.02    1.25
   7   2   4    9.58    0.78
  10   0   1    0.40    0.42
  10   0   5    0.71    0.35
   5   2   7   11.20    0.79
   6   1   9    1.19    0.46
   7   2   5   11.21    0.82
   8   0   9    0.23    0.31
  11  -1   3    1.61    0.31
   6   2   7   15.53    0.91
   7   2   1   24.58    0.88
  10   0   0    3.39    0.52
  11  -1   2    0.20    0.24
  11  -1   4    0.62    0.22
   6   2   0   10.94    0.53
   8   2   3    2.91    0.50
   8   2   4    8.68    0.77
   9   0   8    0.42    0.23
   5   2   8    0.93    0.45
   7   1   9    2.95    0.45
   8   1   8    4.26    0.48
   7   2   0   16.54    0.73
   7   2   7   12.40    0.81
   8   2   1    2.08    0.52
  10   1   2    3.37    0.53
  10   1   4    1.06    0.36
   6   2   8    6.30    0.60
  10   0   7    0.42    0.17
  11   0   3    0.32    0.23
   6   2  -1   13.48    0.56
   9   1  -1   14.23    0.76
  10   1   5    5.87    0.50
  11   0   2    0.90    0.35
  11   0   4    0.24    0.20
   4   3   4    1.94    0.36
   9   2   3    0.68    0.35
   9   2   4    1.49    0.44
   4   3   3    5.53    0.42
   4   3   5   12.35    0.64
   5   3   2   15.52    0.66
   5   3   5    9.89    0.63
   6   3   3    7.58    0.57
   6   3   4   16.44    0.80
   8   2   7    1.50    0.40
  11   0   1    0.83    0.31
  11   0   5    0.04    0.13
   4   3   2   20.28    0.62
   6   3   2    9.66    0.60
   6   3   5   63.10    1.43
   7   2   8    0.35    0.32
   3   3   4    6.70    0.40
   3   3   5   22.21    0.69
   5   3   6    7.68    0.61
   7   3   3    4.98    0.54
   7   3   4    0.91    0.42
   9   1   8    0.13    0.17
   6   3   1   22.64    0.77
   6   3   6   22.58    0.94
   7   3   2    1.85    0.38
   9   2   6    0.60    0.27
   9   2   0    3.69    0.49
  11   1   3    1.64    0.31
   5   3   7   23.18    0.90
   6   2  -2   39.95    0.80
   7   3   1    2.78    0.39
   7   3   6    1.18    0.42
   8   2   8    1.24    0.32
  10   2   3    0.98    0.32
  10   2   4    1.09    0.31
  11   1   2    0.23    0.22
  11   1   4    0.53    0.18
   5   3   0    4.28    0.38
   6   3   0   10.19    0.57
   6   3   7    3.39    0.48
   8   3   2    2.41    0.41
   8   3   5    1.36    0.39
   7   3   0   13.57    0.65
  10   2   1    0.70    0.33
   7   3   7    7.44    0.56
   9   2  -1   13.16    0.67
   8   3   6    0.07    0.25
   8   3   0    7.49    0.59
   9   3   2    6.00    0.51
   9   3   4    1.35    0.31
  10   2   0    5.15    0.51
  10   2   6    0.08    0.14
   5   3  -1    7.65    0.40
   6   3  -1    3.97    0.34
   6   3   8    0.82    0.29
   9   3   1    1.30    0.35
   9   3   5    1.56    0.32
   7   3  -1    6.22    0.45
   8   3   7   10.30    0.59
   5   4   5   27.82    0.86
   6   4   3    1.47    0.32
  11   2   3    0.03    0.13
   4   4   3    7.33    0.44
   4   4   4   37.42    0.85
   6   4   2   29.48    0.84
   9   3   6    0.29    0.19
  11   2   2    0.11    0.15
  11   2   4    0.32    0.12
   4   4   2   59.15    1.03
   6   4   1   13.10    0.62
   7   4   2   12.92    0.64
   7   4   5    9.81    0.56
  10   3   2    4.23    0.39
   5   4   1    5.01    0.39
   6   4   6    0.81    0.31
   7   4   1    3.29    0.40
  10   3   4    0.11    0.17
   3   4   3   37.79    0.74
   4   4   6   47.09    0.99
   5   3  -2    9.17    0.40
   8   4   3    2.50    0.36
   8   4   4    1.97    0.33
   3   4   5   31.98    0.72
   4   4   1   37.98    0.75
   6   4   0   19.23    0.70
   7   4   6    0.22    0.25
  10   3   5    0.10    0.13
  11   2   0    0.28    0.18
   3   4   2   33.14    0.66
   5   4   0   42.86    0.85
   5   4   7    0.21    0.29
   7   4   0   31.48    0.85
   8   4   5    1.04    0.25
   6   4   7   14.50    0.59
  10   3   0    1.01    0.24
   4   4   0   39.09    0.75
   9   4   2    1.85    0.31
   9   4   3    1.80    0.28
   2   4   4   32.39    0.63
   6   4  -1   86.81    1.21
   7   4   7   -0.08    0.26
   8   4   6    0.41    0.21
   9   4   1   -0.16    0.21
   9   4   4    2.48    0.28
   5   4  -1   29.62    0.70
   6   3  -3   38.48    0.73
   7   4  -1    6.88    0.45
   9   3  -2    1.02    0.28
   2   4   2   77.93    0.90
   3   4   0   11.84    0.41
   9   4   5    0.10    0.13
  10   3  -1    1.35    0.25
  11   3   2    0.39    0.13
   4   4  -1    2.32    0.29
   9   4   0    0.52    0.25
  11   3   1    1.29    0.17
   5   5   2    8.11    0.46
   4   5   3   36.21    0.82
   5   5   5    2.38    0.33
   6   4  -2  157.37    1.55
   7   5   2    1.26    0.30
   7   5   3    1.67    0.28
   7   5   4    7.54    0.43
  10   4   2    0.74    0.17
   4   5   2    5.43    0.41
   4   5   4   83.08    1.16
   5   4  -2   14.02    0.49
   5   5   1   35.29    0.82
   6   5   1   38.99    0.86
   6   5   5   14.69    0.54
   7   5   1   23.00    0.70
   9   4  -1    5.75    0.38
  10   4   1   -0.18    0.14
  11   3   0    0.64    0.15
   3   4  -1   16.24    0.46
   7   5   5    0.25    0.20
   8   5   3    2.29    0.27
   3   5   3   50.65    0.87
   4   5   1   19.51    0.60
   5   5   0   26.41    0.72
   5   5   6    2.32    0.31
   6   5   0  146.64    1.63
   8   5   4    0.06    0.15
   3   5   2   85.01    1.14
   3   5   4  123.89    1.32
   6   5   6    1.19    0.23
   7   5   0   47.89    0.94
   8   5   1    4.37    0.34
  10   4   0    1.72    0.21
   3   5   5    5.71    0.37
   4   5   0    9.59    0.46
   3   5   1    3.80    0.35
   5   3  -4    3.53    0.26
   6   4  -3  116.25    1.28
   6   5  -1   13.12    0.57
   7   5   6    1.28    0.20
   8   5   0   13.29    0.51
   8   5   5    0.07    0.11
   9   4  -2    1.54    0.26
   5   4  -3    7.99    0.40
   5   5  -1    5.50    0.39
   7   5  -1    4.77    0.38
   9   5   2    1.04    0.20
   9   5   3    0.33    0.12
  10   4  -1    1.57    0.20
   2   5   3  319.87    2.00
   8   4  -3   21.92    0.64
   9   5   1    0.09    0.15
   2   5   4  271.07    1.81
   3   5   0   27.30    0.64
   4   4  -3    2.61    0.28
   4   5  -1   17.08    0.55
   8   5  -1    7.76    0.44
   6   5  -2   45.06    0.94
   9   5   0    0.73    0.19
   2   5   1   35.69    0.70
   5   5  -2    4.98    0.40
   7   5  -2   21.13    0.64
   3   5  -1    2.70    0.30
   5   6   2    5.57    0.40
   6   6   2    4.72    0.36
   6   6   3    8.77    0.43
   2   4  -2   88.98    0.97
   2   5   0   60.76    0.90
   3   4  -3   40.04    0.70
   4   5  -2   23.88    0.68
   5   6   1    2.58    0.32
   5   6   4    5.97    0.37
   6   4  -4  187.39    1.59
   6   6   1    4.65    0.37
   7   4  -4   25.99    0.69
   8   5  -2    2.51    0.28
   9   5  -1    0.60    0.17
   5   4  -4   19.30    0.55
   7   6   1    1.07    0.21
   7   6   2   11.96    0.44
   1   5   2   29.28    0.61
   6   5  -3   18.22    0.58
   6   6   0    0.24    0.24
   7   6   4    0.05    0.13
   4   4  -4   45.52    0.79
   5   5  -3    1.11    0.30
   5   6   5    0.49    0.20
   6   6   5    0.43    0.20
   7   5  -3    6.42    0.39
   7   6   0    0.79    0.22
   1   5   1    7.17    0.37
   2   5  -1    0.16    0.24
   3   5  -2    5.39    0.34
   4   6   0   13.05    0.60
   4   6   5   10.88    0.44
   8   6   2    2.12    0.25
   4   5  -3    5.90    0.42
   6   6  -1    0.84    0.26
   9   5  -2    3.07    0.26
   2   4  -3  133.53    1.24
   7   6  -1    2.79    0.28
   8   6   0    0.57    0.16
   1   5   0  101.46    1.14
   3   4  -4   83.99    1.02
   3   6   0   30.20    0.76
   4   6  -1    5.16    0.41
   2   5  -2    7.19    0.42
   2   6   2  450.31    2.62
   2   6   3   13.62    0.52
   3   5  -3    1.66    0.31
   5   5  -4    5.14    0.39
   5   6  -2   17.90    0.61
   6   6  -2   14.29    0.51
   8   6  -1    0.91    0.18
   0   5   3   72.71    0.95
   1   5  -1   28.85    0.69
   3   6  -1   33.54    0.78
   4   6  -2    5.48    0.42
   7   5  -4    9.47    0.44
   7   6  -2    6.67    0.37
   2   6   0   32.04    0.80
   4   4  -5   49.80    0.86
   0   5   1   35.97    0.72
   1   4  -3   56.03    0.85
   1   6   2   67.88    1.10
   2   4  -4   42.21    0.76
   2   5  -3    2.96    0.37
   3   6  -2   34.19    0.91
   5   6  -3   22.03    0.69
   6   6  -3    8.52    0.46
   8   6  -2    0.04    0.13
   1   6   1   15.60    0.60
   1   6   3    9.51    0.47
   2   6  -1  101.47    1.40
   3   5  -4    2.04    0.33
   5   7   1    0.24    0.20
   6   7   2    0.00    0.15
   3   4  -5   12.59    0.52
   4   7   1    1.12    0.27
   4   7   2    2.71    0.29
   5   7   3    2.44    0.27
   6   7   1    0.64    0.18
   1   6   0   23.65    0.78
   4   7   0    3.49    0.35
   6   5  -5    1.77    0.33
   0   5  -1   30.14    0.77
   2   6  -2   26.16    0.86
   3   7   1    2.16    0.31
   3   7   2   16.99    0.58
   3   6  -3   17.09    0.65
   3   7   3    5.18    0.36
   4   5  -5    2.17    0.39
   4   7   4    1.53    0.24
   5   7  -1    5.47    0.38
   1   5  -3   10.77    0.55
   1   6  -1    1.53    0.36
   2   5  -4    3.35    0.42
   3   7   0   16.13    0.62
   4   7  -1   10.17    0.52
   6   6  -4    0.24    0.25
   8   6  -3    0.03    0.13
  -1   5   2    2.52    0.33
   0   6   2    1.13    0.39
   2   4  -5    7.10    0.45
  -1   5   1   28.27    0.73
   0   4  -3   12.23    0.49
   0   5  -2   36.19    0.89
   0   6   1   37.25    0.95
   0   6   3   15.82    0.61
   2   6  -3   25.32    0.86
   2   7   2   13.96    0.57
   3   5  -5    2.69    0.43
   3   7  -1   24.80    0.78
   5   7  -2    3.46    0.34
   7   6  -4    1.60    0.25
   1   6  -2   10.22    0.63
   2   7   0   33.72    0.95
   2   7   3   19.26    0.63
   4   7  -2    0.56    0.27
  -1   5   0   93.24    1.31
   1   5  -4    9.36    0.61
   2   7  -1   21.23    0.81
   3   4  -6   13.79    0.59
   3   7  -2    2.64    0.42
  -1   4  -2  138.27    1.48
  -1   5  -1    8.69    0.55
   0   5  -3   73.02    1.35
   0   6  -1   53.27    1.20
   2   5  -5   29.84    0.92
   5   6  -5    0.27    0.32
   5   7  -3    3.52    0.35
   1   6  -3   11.80    0.72
   1   7   1   30.86    0.91
   1   7   2   40.52    0.97
   2   6  -4   19.23    0.84
   4   5  -6    1.31    0.40
   4   7  -3   26.52    0.83
   6   6  -5    0.58    0.27
   6   7  -3    0.29    0.17
   0   4  -4    8.38    0.51
   1   4  -5   22.94    0.74
   1   7   3    3.37    0.41
   2   7  -2   57.94    1.33
   7   3   1    2.15    0.40
   8   3   2    2.69    0.45
  10   1   0    9.82    0.62
  10   2   4    0.05    0.29
   7   3   7    9.17    0.60
   9   1  -1   22.95    0.87
   9   2   7    0.58    0.31
   4   3   1   58.45    0.92
   5   3   1   22.21    0.69
   7   3   2    2.23    0.44
  11   0   3   -0.01    0.19
   6   2  -1   12.62    0.58
   7   3   6    1.40    0.40
  10   0   0    3.64    0.49
  11  -1   2    0.02    0.20
   6   3   2   11.78    0.64
   6   3   7    3.74    0.48
   7   3   3    5.76    0.61
   9   2   6    0.17    0.27
   4   3   2   23.44    0.66
   7   3   4    1.76    0.48
   8   1  -1  136.79    1.89
   9   1   0    6.66    0.63
   9   2   3    0.48    0.43
   5   3   2   18.15    0.67
   6   3   6   23.03    1.00
   7   2   0   18.62    0.79
   8   2   1    1.98    0.49
   9   1   8    0.06    0.16
  10   1   3    9.74    0.69
   6   3   3    7.83    0.56
  10   0   1    0.18    0.41
  10   1   4    0.63    0.36
   4   3   3    5.24    0.42
   5   3   3    4.53    0.49
   6   3   4   16.83    0.79
   6   3   5   50.63    1.38
   8   2   7    0.86    0.41
   5   3   4   10.28    0.62
   5   3   6    9.55    0.67
   6   2   0   14.03    0.58
   7   0  -2   46.10    1.04
   8   1   9    0.03    0.24
   4   3   4    1.97    0.41
   4   3   5   12.19    0.65
   5   3   5   10.00    0.66
   7   1  -1    7.76    0.53
   7   2   1   20.66    0.86
   7   2   8    0.46    0.39
   8   2   6    9.85    0.74
   9   1   7   -0.55    0.31
   8   1   0  105.89    1.92
   8   2   3    2.98    0.57
   9   0   0    0.00    0.45
   8   2   4    9.80    0.73
   9   1   2    6.38    0.68
  10   0   3   11.07    0.79
   6   1  -1   10.89    0.57
   7   2   2    1.36    0.46
   9   1   6   10.88    0.85
   7   2   7   11.45    0.85
   9   0   8   -0.12    0.24
   9   1   4    6.45    0.67
   9   1   5    0.63    0.45
  10  -1   2    3.91    0.53
   5   2   1   49.24    1.02
   7   1   0   99.32    1.60
   8   1   1   90.29    1.89
   9  -1   0    4.46    0.58
   9   0   1    2.34    0.54
   7   2   4   14.82    0.86
   7   2   6    5.79    0.74
  10  -1   3    7.35    0.68
   7   0  -1   18.71    0.75
   7   1   9    2.85    0.52
   7   2   5   15.10    0.91
  10  -1   4    0.71    0.38
   8   0   0    0.48    0.47
   8   1   7    3.17    0.59
   9   0   2   35.03    1.25
  10  -2   5   -0.02    0.25
   5   2   2  258.42    2.30
   6   1   0  174.31    1.90
   6   2   3   16.43    0.81
   9  -1   8   -0.10    0.23
   6   2   6   34.70    1.26
   8   1   3   30.48    1.39
   8   1   6   24.29    1.20
   9   0   6    8.83    0.77
   6   2   4   49.56    1.33
   6   2   5   34.34    1.30
   8   1   5    4.12    0.76
   5   2   3   55.93    1.18
   5   2   7   12.06    0.82
   8   0   1   67.86    1.60
   6   1   9    1.98    0.56
   7   1   2   71.37    1.54
   8   0   8   10.31    0.79
   9  -1   2    4.92    0.70
   9  -1   7    1.16    0.42
   5   2   5   56.72    1.36
   6   1   1    3.87    0.41
   8  -1   9    0.45    0.33
   9  -3   7    0.08    0.20
   7   0   9   11.86    0.86
   7   1   3    6.39    0.65
   7   1   6   25.60    1.18
   8   0   2  107.41    2.06
   4   2   4  196.12    2.06
   4   2   5   39.43    1.03
   7  -1  10    0.24    0.33
   7   1   5   18.62    1.06
   9  -1   4    6.23    0.70
   9  -1   5    0.74    0.47
   6  -1  11    0.02    0.28
   6   0  10   -0.30    0.35
   6   1   2   11.72    0.66
   8  -2   9   -0.13    0.32
   8  -1   1   83.98    1.84
   8   0   3    9.47    0.86
   9  -3   3    8.56    0.75
   9  -3   6    0.14    0.28
   9  -2   3    0.26    0.48
   9  -2   6    0.63    0.36
   7   0   1    3.38    0.51
   8  -1   8    4.80    0.60
   8   0   4  128.87    2.87
   9  -2   4    1.69    0.52
   6   1   7    8.75    0.79
   9  -2   5    0.37    0.40
   6   1   3   16.04    0.84
   7  -1   0   61.56    1.45
   7   0   8    2.81    0.62
   6   1   4   19.25    0.90
   6   1   6   31.67    1.24
   7  -2  10    0.01    0.26
   8  -1   7    4.20    0.67
   5   1   8    0.03    0.54
   6  -2  11   -0.60    0.24
   6   0   9    5.15    0.69
   6   1   5   28.68    1.23
   7  -1   9    4.89    0.63
   8  -3   8    5.11    0.53
   8  -2   8    2.26    0.49
   5   0  10   25.83    1.16
   8  -4   7    1.30    0.29
   8  -1   6   22.16    1.22
   7   0   3   23.09    1.04
   7   0   6    0.19    0.56
   8  -2   2    9.24    0.86
   8  -1   4    1.06    0.59
   8  -1   5    2.66    0.72
   5   1   7   17.69    1.02
   6  -1  10    2.67    0.53
   7   0   5   58.26    1.76
   8  -2   7    1.48    0.50
   4   1   8    6.45    0.73
   5   1   6   24.13    1.01
   7  -1   8    2.68    0.59
   5   1   4   74.02    1.42
   5   1   5    5.62    0.61
   7  -2   9   -0.14    0.33
   8  -4   5    1.54    0.45
   8  -3   6    0.06    0.40
   4   1   7   32.43    1.17
   6   0   7   10.88    0.94
   8  -3   4    5.90    0.74
   5  -2  11    0.30    0.32
   6  -1   9    0.84    0.57
   6   0   3  108.77    1.79
   7  -2   1   14.01    0.86
   4  -1  11    2.13    0.48
   4   1   6  149.28    2.06
   6  -3  10    3.24    0.45
   6   0   6  105.89    2.16
   7  -1   3    5.69    0.69
   7  -1   6   19.85    1.21
   4   1   5  106.57    1.60
   5  -1  10   -0.05    0.45
   7  -3   8    0.39    0.39
   5   0   8    0.02    0.55
   7  -5   5    0.19    0.34
   3   1   7  109.02    1.77
   7  -2   2    1.47    0.51
   7  -2   7   12.40    0.95
   7  -4   7    3.34    0.52
   5   0   7   50.43    1.60
   6  -4   9    1.52    0.40
   7  -2   6    4.70    0.73
   3  -1  11    1.96    0.52
   4  -2  11    5.53    0.60
   6  -1   2    9.77    0.62
   7  -4   6    0.34    0.43
   7  -2   4    7.22    0.81
   7  -2   5    7.19    0.84
   5   0   6    0.70    0.47
   7  -4   5    9.58    0.79
   7  -3   6   -0.05    0.50
   4   0   8   19.50    1.06
   5  -4  10    0.46    0.30
   5   0   4   66.60    1.33
   5   0   5    9.20    0.67
   6  -2   1   25.06    0.87
   7  -3   4    0.72    0.52
   3   0   9    2.14    0.56
   4  -4  11    0.39    0.23
   4  -3  11    6.82    0.74
   5  -3  10    1.84    0.48
   6  -1   4    8.79    0.79
   6  -1   5   16.13    1.02
   5  -5   9    0.48    0.24
   6  -5   7    0.58    0.36
   6  -4   8   11.80    0.84
   4   0   7    0.49    0.49
   5  -2   9   12.69    0.90
   4  -5  10    0.27    0.19
   6  -5   6    0.90    0.43
   6  -2   2   30.82    1.05
   2  -3  12    3.01    0.49
   3  -2  11   16.97    0.92
   3  -1  10    0.23    0.51
   3   0   8   94.00    1.88
   4  -2  10   12.19    0.86
   4  -1   9    1.61    0.56
   4   0   6   19.47    0.83
   6  -4   7   20.82    1.01
   6  -2   6   31.23    1.29
   5  -4   9    3.01    0.51
   5  -3   9   16.62    0.95
   6  -5   4    8.74    0.72
   6  -5   5    7.13    0.76
   6  -2   3   10.16    0.70
   4   0   5    3.32    0.38
   5  -5   8    4.20    0.50
   5  -1   6   24.81    1.02
   6  -3   2    6.55    0.62
   3  -4  11    7.80    0.56
   4  -3  10   23.69    1.04
   5  -2   8    0.87    0.55
   6  -4   6    0.68    0.53
   3   0   7    3.61    0.50
   4  -6   8   -0.19    0.19
   4  -1   8    6.46    0.73
   5  -6   5    0.13    0.33
   5  -1   4   75.83    1.43
   5  -1   5    4.21    0.55
   6  -4   3    0.61    0.55
   6  -3   3    5.31    0.62
   1  -4  12    0.46    0.24
   2  -2  11    0.30    0.50
   2  -5  11    0.47    0.22
   2  -1  10    6.54    0.67
   2   0   8   46.69    1.16
   3  -1   9    0.32    0.51
   4  -5   9   -0.26    0.30
   5  -5   7    8.64    0.66
   5  -4   8    4.98    0.61
   5  -2   7    8.51    0.81
   3  -6   9    0.12    0.21
   4  -1   7   38.91    1.18
   5  -2   6   40.89    1.28
   2  -3  11   30.06    1.05
   5  -3   7   23.09    1.23
   0  -4  12   -0.10    0.20
   2  -4  11    3.15    0.51
   2   0   7    7.98    0.57
   4  -1   6  135.24    1.99
   5  -2   5   55.00    1.37
   1  -2  11    3.64    0.53
   3  -4  10   -0.12    0.38
   3  -1   8   15.67    0.88
   5  -5   5    0.65    0.52
   5  -2   3   34.94    0.96
   5  -2   4   23.27    0.96
   1  -5  11    0.04    0.20
   4  -6   6    4.97    0.54
   5  -5   3    2.50    0.55
   5  -3   6    6.59    0.64
   2  -2  10    9.84    0.77
   5  -4   2    9.34    0.72
   5  -3   2    9.89    0.63
   1  -6  10   -0.30    0.20
   2  -5  10    2.66    0.40
   3  -5   9    0.05    0.38
   4  -2   7   35.24    1.27
   5  -4   5   18.90    1.01
   5  -3   3    4.07    0.49
   1  -4  11    5.59    0.57
   1  -3  11   12.98    0.76
   2  -7   7    0.33    0.22
   2  -6   9    0.59    0.29
   3  -1   7   80.70    1.64
   5  -4   4    2.26    0.53
   3  -3   9   14.10    1.04
   0  -5  11    0.46    0.36
   2  -4  10   26.25    1.02
   4  -3   7   33.52    1.24
   1  -1   9   36.01    1.07
   2  -1   8   34.23    1.08
   3  -6   7    0.23    0.38
   3  -2   8   30.26    1.05
   3  -1   6   40.79    1.01
   0  -6  10   -0.41    0.26
   1  -2  10    5.89    0.66
   2  -7   6    0.44    0.27
   2  -2   9   33.93    1.17
   4  -2   5   22.01    0.87
   0  -3  11    3.47    0.53
   4  -3   6    5.84    0.61
   1  -6   9    5.31    0.49
   1  -5  10    0.78    0.34
   2  -6   8    0.89    0.35
   3  -6   6    6.64    0.62
   3  -3   8   27.61    1.18
   4  -5   5   49.14    1.46
   4  -4   6   37.26    1.35
   2  -7   5    2.31    0.43
   2  -1   7    1.75    0.39
   3  -2   7   26.33    1.01
   4  -5   3   19.48    0.97
   0  -7   8    0.16    0.23
   1  -4  10   11.27    0.73
   2  -3   9   59.79    1.63
   4  -4   5   38.49    1.23
   4  -3   5    9.93    0.68
  -1  -6  10   -0.27    0.19
  -1  -3  11    6.76    0.57
   0  -2  10   27.31    0.98
   1  -1   8   23.00    0.83
   3  -6   5    1.80    0.49
   4  -3   4    1.12    0.38
   2  -6   7    6.18    0.57
   2  -2   8   64.58    1.53
   3  -3   7   10.74    0.74
   3  -2   6   15.64    0.72
   4  -4   2   31.89    1.00
   4  -4   3    3.84    0.50
   4  -4   4   18.22    0.90
   0  -5  10   16.49    0.80
   1  -2   9   11.59    0.75
   3  -4   7   16.42    0.91
  -2  -6  10   -0.06    0.21
   0  -6   9    6.78    0.53
   1  -7   6    0.68    0.35
   1  -6   8    1.83    0.41
   1  -5   9   -0.37    0.39
   3  -5   6    2.08    0.63
  -1  -7   8    0.48    0.22
   3  -2   5   32.59    0.87
   0  -7   7    0.12    0.25
   0  -4  10   26.75    1.07
   1  -3   9   11.06    0.76
   2  -4   8   64.31    1.62
   3  -3   6   22.89    0.95
   1  -7   5    0.23    0.32
   1  -1   7   15.19    0.61
   2  -2   7   64.55    1.37
   3  -5   5    6.18    0.65
  -1  -5  10    1.33    0.37
  -2  -7   8    0.07    0.17
  -1  -6   9    0.80    0.33
   0  -2   9   43.69    1.22
   1  -7   4    3.38    0.50
   1  -6   7    1.97    0.46
   1  -2   8    4.87    0.56
   3  -4   5   24.76    0.94
   3  -3   5   13.93    0.71
   0  -6   8    2.28    0.45
   0  -5   9    7.42    0.71
   1  -5   8    2.63    0.63
   2  -3   7    3.12    0.52
   3  -5   3   29.91    1.03
  -2  -5  10   11.26    0.62
   2  -2   6  114.95    1.58
   3  -3   4    3.25    0.39
   2  -5   6   35.41    1.25
   0  -4   9    1.80    0.53
   1  -4   8   29.59    1.05
   2  -6   3    7.96    0.64
   3  -4   3   20.74    0.75
  -2  -4  10    8.88    0.65
   0  -7   5    4.55    0.49
   1  -6   6    1.12    0.48
  -2  -7   7   10.52    0.57
  -1  -5   9    1.20    0.47
  -1  -2   9    7.62    0.61
   1  -5   7    0.42    0.51
   1  -2   7  101.63    1.57
   2  -4   6  109.87    1.85
   2  -3   6   14.51    0.64
  -4  -5  10    0.43    0.27
  -1  -7   6    1.34    0.33
   0  -2   8   56.16    1.20
  -4  -6   9    0.36    0.21
  -3  -4  10   23.72    0.90
  -1  -4   9    6.68    0.71
  -1  -3   9   79.65    1.59
   1  -4   7    2.66    0.53
   2  -4   5  176.12    2.15
  -3  -7   7    0.83    0.28
  -2  -5   9    7.41    0.62
   0  -4   8   24.61    1.04
   0  -3   8    0.80    0.46
   2  -3   5   37.98    0.90
  -4  -7   7    0.05    0.16
  -2  -6   8   17.14    0.76
  -1  -7   5    1.13    0.38
   0  -6   6    2.63    0.55
   1  -2   6  106.26    1.38
  -3  -5   9   14.90    0.77
   2  -4   4   23.41    0.76
  -2  -3   9   21.82    0.92
  -1  -7   4    4.23    0.49
  -1  -2   8    4.66    0.49
   0  -2   7  187.10    1.99
   1  -4   6   23.11    0.89
   1  -3   6    4.00    0.46
  -3  -7   6    3.26    0.43
  -6  -6   8    0.09    0.16
  -4  -6   8   -0.25    0.27
  -4  -5   9    7.15    0.57
  -2  -7   5   10.89    0.68
  -1  -4   8    5.79    0.63
   0  -4   7   37.82    1.17
   0  -3   7   14.19    0.67
  -5  -6   8    0.34    0.24
  -5  -5   9    2.04    0.36
  -2  -6   7    6.57    0.54
  -1  -7   3   12.50    0.70
  -5  -7   6    2.31    0.30
  -3  -3   9   33.26    0.99
  -1  -5   7    3.65    0.59
   0  -6   4    0.11    0.44
   1  -4   5   58.10    1.29
  -2  -7   4   12.68    0.68
   1  -3   5  192.20    1.90
  -4  -4   9   49.46    1.20
  -3  -7   5    3.99    0.46
  -3  -6   7   12.09    0.73
  -2  -2   8  152.43    1.81
  -6  -4   9   19.72    0.73
  -5  -4   9    7.24    0.56
  -4  -3   9    0.66    0.40
  -2  -4   8   17.12    0.85
  -1  -2   7  217.03    1.96
   0  -4   6    1.41    0.43
   1  -5   3   91.66    1.51
  -4  -7   5    5.13    0.44
  -2  -7   3   40.27    1.04
   0  -5   5    3.32    0.57
   0  -3   6   35.50    0.89
   1  -4   4   94.98    1.41
   0  -7   7    0.54    0.26
   0  -5   9   12.38    0.71
   0  -3   9   26.94    0.95
   2  -7   4   11.27    0.68
   3  -4   6   22.94    0.95
  -1  -6   9    0.85    0.26
   4  -5   2    2.99    0.48
   4  -4   3    3.84    0.45
  -1  -7   8    0.38    0.20
  -1  -4  10    1.28    0.41
   3  -5   6    3.69    0.59
   3  -3   6   30.31    1.00
   4  -5   3   24.09    0.98
   4  -4   4   24.46    0.91
   1  -6   8    2.01    0.42
   1  -2   8    6.67    0.55
   2  -7   5    3.48    0.50
   2  -4   8   44.45    1.45
   3  -2   5   28.62    0.81
  -1  -5  10    1.49    0.35
   2  -2   7   66.87    1.32
   0  -6   9    6.86    0.49
   0  -2   9   34.47    1.07
   1  -7   7    4.29    0.41
   1  -5   9    0.13    0.38
   1  -3   9    6.35    0.67
   2  -3   8   88.90    1.75
   3  -4   7   17.67    0.94
   4  -4   5   29.80    1.15
   0  -7   8    0.88    0.24
   0  -4  10   19.48    0.92
   3  -3   7    9.74    0.77
   2  -7   6    0.53    0.30
   3  -7   3    1.24    0.39
   3  -2   6   14.64    0.67
   0  -5  10   14.42    0.77
   3  -7   4    6.51    0.59
   4  -4   6   35.34    1.30
   2  -6   8    1.30    0.39
   2  -2   8   70.15    1.62
   4  -2   4  159.05    1.93
   4  -3   6    5.81    0.64
   5  -4   2   11.84    0.75
   1  -4  10    8.72    0.71
   2  -3   9   61.14    1.65
   3  -7   5    1.64    0.39
   3  -6   7    0.87    0.41
   3  -5   8    0.76    0.50
   3  -3   8   31.10    1.27
   3  -2   7   31.31    1.09
   4  -6   5    5.11    0.67
   4  -2   5   14.97    0.79
   5  -4   3    0.50    0.48
   2  -7   7    0.66    0.27
   2  -1   7    1.35    0.41
   4  -4   7   15.78    1.01
   5  -5   2    3.97    0.65
   5  -4   4    2.67    0.59
   5  -3   2    9.14    0.62
   5  -3   3    3.68    0.51
   1  -5  10    0.66    0.35
   4  -6   6    5.18    0.57
   4  -3   7   35.01    1.31
   5  -4   5   27.44    1.19
   5  -3   4    6.53    0.59
   3  -7   6    0.83    0.30
   3  -1   6   48.79    1.16
   4  -2   6   53.53    1.37
   2  -6   9    1.06    0.31
   2  -4  10   24.59    1.04
   3  -6   8    4.79    0.57
   3  -2   8   27.65    1.14
   5  -3   5    8.82    0.70
   3  -5   9    0.36    0.42
   4  -4   8   19.51    1.17
   5  -4   6   26.04    1.21
   0  -5  11    0.60    0.36
   1  -2  10    5.53    0.63
   4  -3   8   30.98    1.34
   4  -2   7   32.92    1.35
   5  -6   4    4.80    0.62
   5  -5   6    1.49    0.51
   5  -3   6    5.06    0.77
   5  -2   4   24.93    1.06
   4  -6   7    5.30    0.55
   4  -5   8    2.47    0.51
   4  -1   5   73.89    1.42
   5  -6   5    0.90    0.43
   5  -2   5   52.32    1.44
   3  -2   9    7.20    0.81
   4  -7   5    0.36    0.26
   6  -4   2   19.15    1.04
   6  -4   3    0.45    0.54
   6  -4   4   19.76    1.07
   1  -5  11   -0.08    0.23
   1  -3  11   12.18    0.76
   3  -4  10    0.30    0.43
   4  -4   9    2.81    0.56
   4  -1   6  100.67    2.00
   6  -3   3    4.56    0.67
   2  -2  10    9.57    0.81
   3  -6   9    0.50    0.22
   5  -6   6    2.36    0.49
   6  -5   3   11.97    0.96
   6  -5   4    8.85    0.78
   6  -3   2    6.75    0.66
   6  -3   4   13.68    0.91
   2  -1   9   30.66    1.16
   3  -5  10    0.31    0.37
   4  -6   8    0.07    0.26
   4  -5   9    0.21    0.33
   4  -3   9    1.10    0.55
   6  -3   5   44.29    1.66
   4  -1   7   33.68    1.25
   6  -5   5    6.79    0.79
   6  -4   6    0.98    0.53
   2  -3  11   20.78    1.04
   5  -2   7   11.04    0.82
   5  -1   4   82.51    1.56
   5  -5   8    3.78    0.51
   5  -1   5    5.51    0.66
   6  -2   3   10.57    0.77
   6  -2   4   44.90    1.41
   4  -2   9    2.06    0.68
   5  -6   7    7.45    0.53
   6  -2   2   39.45    1.17
   3  -1   9    0.64    0.59
   5  -2   8    1.56    0.59
   5  -1   6   14.20    1.02
   3   0   7    3.23    0.56
   5  -4   9    2.89    0.55
   6  -2   6   17.63    1.26
   3  -4  11    7.06    0.59
   5  -3   9   15.12    0.96
   6  -6   5    1.54    0.38
   6  -5   7    1.18    0.40
   3  -3  11    2.20    0.48
   4  -5  10   -0.02    0.22
   5  -1   7   15.77    1.09
   7  -3   4    1.02    0.58
   5  -5   9    0.50    0.26
   6  -4   8   12.99    0.92
   6  -3   8    1.29    0.54
   7  -3   2    0.96    0.54
   4  -2  10   12.20    0.90
   4  -1   9    1.05    0.64
   5  -2   9    9.81    0.96
   6  -1   3   20.18    0.90
   6  -1   4   15.75    0.91
   7  -5   4   10.26    0.75
   3   0   8  107.67    2.03
   6  -1   2    8.99    0.66
   6  -1   5   22.63    1.07
   7  -5   5    0.23    0.37
   7  -4   6    0.28    0.45
   7  -3   6    0.43    0.56
   3  -2  11   16.63    0.92
   3  -1  10   -0.21    0.51
   4   0   7    1.20    0.55
   5  -1   8    0.41    0.61
   6  -5   8    0.31    0.27
   7  -2   3    8.05    0.77
   7  -2   5    9.29    0.87
   5  -4  10    0.71    0.29
   5  -3  10    2.71    0.54
   5   0   4   58.63    1.33
   5   0   5   10.57    0.75
   7  -2   2    1.12    0.53
   4  -4  11    0.24    0.25
   4  -3  11    9.55    0.73
   6  -4   9    2.16    0.41
   6  -3   9    1.93    0.50
   7  -5   6    2.09    0.42
   7  -4   7    3.72    0.56
   7  -3   7   16.14    0.97
   7  -2   6    6.21    0.84
   4   0   8   22.96    1.10
   5   0   6    0.69    0.52
   6  -1   7    7.46    0.83
   3   0   9    2.62    0.61
   5  -2  10    3.17    0.59
   7  -2   1   16.04    0.84
   5   0   7   45.45    1.66
   6  -2   9   10.34    0.89
   7  -1   4    5.42    0.73
   7  -5   7    0.29    0.22
   7  -4   8    2.17    0.37
   7  -1   3    6.99    0.73
   7  -1   5   18.92    1.10
   8  -4   4    1.54    0.53
   3   1   6   47.19    1.13
   6   0   4   69.93    1.57
   7  -1   6   18.24    1.13
   8  -4   5    1.34    0.41
   8  -3   5    2.56    0.55
   4   0   9    9.85    0.90
   6   0   3   95.04    1.71
   7  -2   8    1.34    0.50
   8  -3   2    2.69    0.54
   8  -3   6    0.41    0.40
   8  -2   4    8.32    0.85
   3   1   7   79.59    1.69
   4   1   5  105.66    1.66
   5   0   8    0.49    0.55
   6  -3  10    3.62    0.44
   6   0   2    1.02    0.40
   6   0   6   98.52    2.08
   8  -4   6    1.39    0.40
   8  -2   3    3.46    0.61
   5  -1  10    0.29    0.47
   7  -1   1   17.54    0.88
   6  -2  10    1.27    0.41
   7  -3   9    6.66    0.61
   8  -3   7   19.14    0.88
   4   1   7   31.45    1.17
   5  -2  11   -0.19    0.28
   5   1   4   90.31    1.58
   5   1   5    4.86    0.62
   6   0   1   44.87    1.06
   7  -2   9    0.35    0.35
   7  -1   8    1.47    0.59
   8  -4   7    1.16    0.27
   8  -2   7    1.56    0.51
   8  -1   4    1.25    0.62
   7   0   5   58.24    1.69
   8  -1   3   49.01    1.51
   7   0   6    0.46    0.57
   8  -3   8    5.77    0.51
   8  -1   6   10.75    1.12
   4   1   8    7.49    0.72
   5   1   7   13.55    0.93
   7   0   2    0.24    0.44
   9  -3   4    2.18    0.48
   6  -1  10    4.53    0.53
   9  -3   3    6.23    0.69
   9  -3   5    1.73    0.41
   5  -1  11    0.26    0.35
   6   0   9    5.40    0.69
   6   1   4   17.22    0.85
   6   1   5   38.49    1.27
   7  -1   9    5.83    0.61
   8  -1   7    4.39    0.57
   9  -2   4    1.73    0.48
   5   0  10   24.47    1.08
   6   1   3   19.73    0.84
   6   1   6   33.68    1.24
   9  -3   6    0.12    0.28
   5   1   8    0.25    0.53
   7  -2  10    0.48    0.25
   7   0   8    2.89    0.60
   8   0   5   39.23    1.57
   9  -2   6    0.96    0.36
   6   1   2   11.45    0.64
   6   1   7    9.48    0.80
   8  -1   8    3.62    0.56
   8   0   3   11.65    0.84
   9  -3   7    0.10    0.20
   9  -1   4    5.69    0.67
   9  -1   5    0.42    0.46
   7   1   4    6.28    0.67
   7   1   5   19.11    1.04
   3   2   6   13.77    0.71
   4   2   5   26.69    0.93
   7  -1  10    0.04    0.27
   7   0   0   25.72    0.86
   7   1   3    8.26    0.68
   8   0   7   50.04    1.54
   9  -1   6   16.99    0.84
   4   2   4  224.68    2.14
   6  -1  11    0.39    0.26
   7   0   9   14.24    0.83
   8   0   1   66.46    1.52
   7   1   2   65.67    1.44
   8  -1   9    0.80    0.32
   9  -1   7    1.46    0.40
   4   2   7   28.43    1.13
   5   2   4   43.48    1.11
   5   2   5   49.26    1.24
   5   2   6   42.89    1.30
   8   0   8   10.88    0.71
   5   2   3   60.19    1.18
  10  -2   4    2.06    0.37
   5   2   7   10.27    0.78
   6   1   9    2.67    0.50
   7   1   1   27.91    0.93
   8   1   3   26.53    1.28
   8   1   4    1.95    0.47
   9   0   6    7.18    0.69
  10  -2   3    0.56    0.35
  10  -2   5    0.10    0.24
   6   2   4   52.70    1.31
   6   2   5   50.20    1.33
   8   0   0    0.96    0.43
   8   1   6   24.31    1.14
   9  -1   8    0.12    0.20
   9   0   2   33.14    1.17
   5   2   2  234.09    2.14
   6   2   3   16.68    0.77
   6   2   6   34.85    1.19
   7   0  10    0.57    0.33
  10  -2   6   -0.02    0.17
  10  -1   4    0.29    0.35
   8   0   9    0.22    0.28
   8   1   7    2.08    0.54
   9   0   7   -0.07    0.29
  10  -1   3    8.16    0.62
  10  -1   5    5.43    0.48
   5   2   8    1.34    0.46
   6   2   2   46.28    1.11
   6   2   7   15.80    0.91
   9   0   1    2.37    0.51
  10  -1   2    3.44    0.50
  10  -1   6    1.95    0.35
   7   2   4   10.01    0.70
   7   2   5   11.52    0.78
   8   1   1  101.47    1.78
   9   1   5    0.69    0.42
   6   2   1   30.48    0.93
   6   2   8    5.21    0.63
   7   2   2    1.39    0.44
   8   1   8    3.38    0.44
   9   0   8    0.72    0.25
  10   0   3   11.20    0.71
  10   0   4   21.07    0.88
  10   0   5    1.00    0.30
   9   0   0   -0.07    0.38
   8   1   0  124.54    1.88
  10   0   2    9.90    0.76
   7   1  -1    6.05    0.49
   7   2   1   19.63    0.86
   8   2   3    3.40    0.55
   4   3   4    1.45    0.36
   7   2   8    0.61    0.37
   8   2   6    7.83    0.67
   9   1   1   11.45    0.73
   3   3   5   19.42    0.66
   4   3   6    8.84    0.58
   5   3   4    9.82    0.60
   5   3   5   11.22    0.65
   6   2   0   13.02    0.56
   6   2   9    7.04    0.60
   8   1   9    0.19    0.24
   8   2   2   10.67    0.67
  10   0   1    0.74    0.38
   3   3   4    5.91    0.41
   4   3   3    6.42    0.46
   5   3   6    9.70    0.65
   6   3   4   15.17    0.79
   6   3   5   58.99    1.40
   8   2   7    1.22    0.39
  10   0   7    0.33    0.15
  10   1   4    0.90    0.33
   6   3   3    8.02    0.61
   7   2   0   14.61    0.71
   8   2   1    1.53    0.50
  10   1   3   10.25    0.64
  11  -1   3    1.46    0.28
  11  -1   4    0.28    0.16
   5   3   2   15.62    0.66
   5   3   7   30.48    1.01
   6   3   6   24.33    0.94
   9   1   0    7.73    0.60
   9   1   8    0.06    0.17
   9   2   4    1.39    0.44
   9   2   5    0.46    0.34
  10   1   2    4.02    0.48
   4   3   2   20.81    0.60
   6   3   2    9.69    0.62
   6   2  -1   15.43    0.60
   7   2   9    0.04    0.21
   7   3   3    6.30    0.57
   9   2   6    0.28    0.30
  11   0   3    0.01    0.20
  11   0   4    0.38    0.19
   5   3   1   22.35    0.69
   7   3   6    1.30    0.43
   8   2   0   68.51    1.38
  10   1   1   24.29    0.90
   4   3   1   45.21    0.86
   6   3   1   21.61    0.74
   7   2  -1   12.76    0.62
   7   3   2    2.29    0.39
   7   3   7    8.08    0.61
   8   3   5    1.38    0.39
   9   1  -1   21.81    0.82
   6   3   8    0.43    0.31
   7   3   1    1.98    0.42
   8   3   6   -0.05    0.31
  10   1   0   10.36    0.59
  10   2   3    1.19    0.34
  10   2   4    2.58    0.34
   6   3   0   16.30    0.64
   8   2  -1   48.66    1.09
   9   2   0    5.37    0.51
  10   2   2    2.55    0.40
  11   1   3    2.18    0.28
   6   2  -2   36.18    0.81
   8   3   1    8.55    0.65
  11   1   2    0.58    0.23
   7   3   0   17.47    0.68
   7   3   8    0.38    0.23
   9   3   3    8.99    0.67
   9   3   4    1.88    0.38
  10   2   1    1.06    0.34
  10   2   6    0.02    0.16
   5   4   4    5.65    0.49
   5   4   5   26.28    0.88
   7   2  -2   12.18    0.55
   9   3   2    6.95    0.54
   4   4   4   37.84    0.88
   4   4   5   45.46    0.98
   5   4   3    0.57    0.34
   6   4   3    1.49    0.43
   8   3   0   11.74    0.64
   9   2  -1   14.48    0.71
  10   1  -1    6.71    0.48
   4   4   3    6.73    0.45
   5   3  -1    7.31    0.42
   5   4   2   23.27    0.76
   6   3  -1    5.33    0.43
   9   3   1    1.74    0.37
   3   4   4   17.81    0.58
   6   4   2   39.41    0.97
   7   3  -1    8.10    0.53
   7   4   4   10.63    0.62
   7   4   5    9.86    0.61
   8   2  -2  206.98    2.03
   7   4   2   10.09    0.65
   3   4   3   35.12    0.74
   6   4   1   18.20    0.70
   7   4   6    0.17    0.29
  10   3   3    1.44    0.27
  11   2   3    0.23    0.15
  11   2   4    0.44    0.13
   7   4   1    2.88    0.44
   8   3  -1    9.44    0.55
   8   4   4    1.87    0.34
  10   3   2    6.10    0.41
  10   3   4    0.35    0.18
  11   2   2    0.09    0.16
   3   4   2   37.64    0.73
   4   4   1   40.80    0.80
   8   4   5    1.02    0.29
   9   2  -2   12.92    0.61
  10   2  -1   30.22    0.84
   5   3  -2    7.32    0.40
   5   4   0   44.72    0.91
   6   3  -2   13.97    0.52
   6   4   0   20.01    0.73
   7   3  -2    6.49    0.45
  10   3   1    0.70    0.25
  11   2   1    1.51    0.23
   7   4   0   24.08    0.85
   2   4   3   10.01    0.39
   3   4   1   47.48    0.79
   4   4   0   38.05    0.80
   8   4   6    0.52    0.23
   9   4   3    1.67    0.28
   8   3  -2    5.59    0.45
   9   4   2    2.54    0.36
   9   4   4    2.64    0.29
  10   3   0    0.85    0.29
  11   2   0    0.11    0.18
   2   4   2   68.36    0.87
   6   4  -1   56.56    1.13
   5   4  -1   25.45    0.70
   7   4  -1    6.02    0.48
   9   4   1    0.22    0.26
   9   4   5   -0.10    0.12
   3   4   0   13.66    0.45
   5   5   3    8.34    0.48
   6   3  -3   37.33    0.83
   5   3  -3   14.96    0.51
   6   5   4   11.70    0.53
   7   3  -3   14.09    0.57
   9   4   0    1.05    0.27
  10   3  -1    1.46    0.28
  11   3   2    0.62    0.15
   4   5   3   44.50    0.90
   4   5   4   74.17    1.14
   5   5   5    2.18    0.32
   6   5   5   15.01    0.58
   7   5   3    1.49    0.32
   7   5   4   10.34    0.51
   4   5   2    4.79    0.40
   5   5   1   34.68    0.85
   6   5   1   38.85    0.95
   8   3  -3   35.98    0.87
  10   4   2    0.91    0.19
  10   4   3    0.24    0.14
   4   3  -3   27.27    0.58
   5   4  -2   16.80    0.58
   7   4  -2    3.25    0.39
   7   5   1   27.10    0.80
   7   5   5    0.07    0.18
   2   4   0   25.07    0.54
   3   4  -1   18.98    0.50
   4   5   1   16.91    0.61
   8   5   2   11.02    0.52
   8   5   3    2.74    0.29
   9   4  -1    8.52    0.46
  10   4   1    0.17    0.15
  -2  -4  12    1.06    0.50
   0  -1  14    0.40    0.30
   4   0   6   19.98    0.83
   4   0   7    0.96    0.51
  -3  -4  12    0.63    0.38
   1  -4   5   57.80    1.66
   2  -1  12   19.19    1.13
  -1  -3  13    1.16    0.51
  -1  -2  14   -0.26    0.30
   1  -4   8   26.68    1.54
  -1  -4  11    8.03    0.92
   1  -3  11   13.27    1.13
   3  -1  10    0.07    0.65
   3   0  10   43.48    1.49
   2  -3   9   64.15    2.04
   3  -2   5   43.95    1.18
   3  -2   8   28.78    1.33
  -2  -3  13    1.99    0.45
   0  -2  13    0.61    0.44
   2  -3   5   37.91    1.20
   2  -3   8   84.92    2.16
  -2  -4  11    2.06    0.57
  -2  -2  14    0.02    0.22
   0  -4   5  176.91    2.47
   2  -3   6   18.45    0.97
   2  -3   7    3.16    0.70
   3  -2   6   18.53    0.87
  -3  -3  13    0.76    0.36
  -1  -1  14   -0.32    0.25
   0  -4   8   30.49    1.39
   3   0   9    1.79    0.59
  -1  -3  12    1.02    0.51
  -1   0  14    0.57    0.31
   0  -4   6    0.93    0.60
   0  -4   7   34.61    1.43
   3  -1   8   21.93    1.01
   0  -3  11    3.24    0.76
   0  -1  13   17.88    0.98
   1  -1  12    4.48    0.66
  -2  -4  10    7.06    0.82
  -1  -2  13    4.44    0.66
   3   0   8  100.39    1.79
  -2  -1  14    1.34    0.42
   0  -2  12   -0.22    0.55
   1   0  12    2.05    0.56
   2  -1  10    8.83    0.81
  -3  -4  10   22.39    1.13
  -2  -3  12    9.16    0.81
  -1  -4   6   27.92    1.13
  -1  -4   8    3.92    0.76
   3   0   7    3.42    0.47
  -1  -3  11    9.81    0.86
   1  -3   5  187.89    2.16
   1  -3   7   30.68    1.19
   2  -2   8   82.43    1.78
   2   0  10    0.47    0.61
  -2  -2  13    4.92    0.63
  -2   0  14    0.53    0.27
   1  -3   6    3.80    0.49
   1  -2  10    6.02    0.84
   2  -2   6  108.93    1.71
   2  -2   7   71.40    1.60
  -3  -3  12    2.19    0.50
  -3  -1  14    0.13    0.25
  -2  -4   8   14.46    0.94
  -5  -3  12   -0.34    0.29
  -4  -3  12   -0.33    0.36
  -2  -4   7   10.94    0.85
  -1  -2  12   18.24    1.08
   0  -1  12   12.66    0.96
  -4  -1  14    0.41    0.28
  -2  -3  11   10.20    0.87
  -1   1  13    3.61    0.48
   2   0   9   24.34    0.96
  -1  -3  10    4.53    0.72
  -1   0  13    8.40    0.66
   0   1  12   17.03    0.84
   1  -2   9    8.45    0.76
   2  -1   8   38.16    1.13
  -5  -2  13    0.50    0.31
  -4  -2  13    0.28    0.38
   0   0  12    3.08    0.63
  -3  -3  11    1.35    0.61
  -2  -1  13    0.42    0.43
   0  -3   6   31.92    0.95
  -6  -3  11   -0.31    0.28
  -4   0  14    0.12    0.19
  -2  -2  12    3.39    0.63
   0  -2  10   22.45    1.13
   2   0   8   42.67    1.05
  -5  -3  11    0.47    0.43
  -4  -3  11    0.31    0.51
  -2  -3  10   10.44    0.89
  -1  -1  12    5.03    0.72
   0  -1  11    7.73    0.78
  -2   0  13    4.70    0.52
   1   1  10    3.73    0.55
   2   0   7    9.30    0.51
  -3  -2  12    4.13    0.64
  -3  -1  13    3.09    0.50
  -2   1  13    0.50    0.34
   0  -2   9   33.92    1.23
  -1   0  12    1.98    0.52
   0   0  11   52.07    1.37
  -4  -2  12   -0.05    0.43
  -1  -2  10   42.30    1.39
   0   1  11    5.89    0.62
  -6  -2  12    1.23    0.38
  -6  -1  13   -0.74    0.27
  -5  -2  12    2.75    0.43
  -2  -1  12   13.28    0.87
   1  -1   8   18.51    0.80
   1   0   9    4.05    0.57
  -5  -3  10    2.42    0.52
  -5  -1  13    6.18    0.52
  -3   0  13    7.88    0.55
  -2  -3   8    8.07    0.67
  -1  -1  11   43.63    1.43
   0  -2   8   54.38    1.20
   1   1   9   34.39    0.93
  -3  -3   9   19.55    0.99
  -3   1  13    1.88    0.40
  -4   2  13    1.50    0.27
  -1  -2   9    6.79    0.66
  -4  -3   9    0.86    0.51
  -4   0  13    3.67    0.42
  -2  -3   7   24.95    0.88
  -2  -2  10   36.53    1.22
  -2   0  12   19.65    0.92
   0   0  10   22.25    0.91
  -7  -2  11    2.43    0.46
  -5   0  13   21.37    0.75
  -4   1  13   17.47    0.71
  -3  -3   8    1.49    0.53
  -2  -3   6   14.37    0.60
  -1   0  11   12.82    0.85
   0   1  10   63.73    1.23
  -6   0  13   -0.05    0.21
  -2  -1  11    3.90    0.66
  -7  -1  12   -0.14    0.26
  -6  -2  11   17.46    0.74
  -5  -2  11   11.40    0.72
  -5   1  13    4.50    0.39
  -4  -1  12    4.20    0.54
  -6   1  13    1.64    0.26
  -5  -1  12    7.22    0.56
  -4  -3   8  275.61    2.64
  -3  -3   7   18.80    0.73
  -3   0  12    9.41    0.64
   0  -1   8   54.51    1.18
  -6  -1  12    1.91    0.35
  -5  -3   8   26.47    0.92
  -3   2  12    5.11    0.48
   0   0   9  103.08    1.60
  -3  -3   6   11.09    0.54
  -7  -2  10    0.94    0.40
  -4  -3   7  189.33    2.00
  -4  -2  10   10.12    0.76
  -2   0  11    0.65    0.46
  -1  -1   9   14.02    0.75
  -1   0  10   -0.25    0.44
   0   1   9   57.51    1.07
  -8  -1  11    0.35    0.25
  -4   0  12    6.22    0.53
  -2  -1  10   17.32    0.78
  -6  -2  10   34.94    1.02
  -4   2  12    0.26    0.31
  -3  -2   9   23.18    0.91
  -2  -2   8  163.52    1.84
  -2   1  11    8.24    0.60
  -9  -1  10    1.67    0.30
  -7   0  12    0.78    0.26
  -5   0  12    8.20    0.56
   0   0   8   -0.23    0.32
  -7  -1  11    0.05    0.29
  -5  -1  11   21.54    0.89
  -3   0  11   17.32    0.80
  -6  -1  11   25.30    0.89
  -5   1  12    5.69    0.46
  -5   2  12    2.36    0.34
  -4  -2   9   51.21    1.24
  -2  -2   7   14.80    0.56
  -1  -1   8  150.80    1.63
  -7   1  12    1.52    0.27
  -7   2  12   -0.02    0.15
  -6   1  12    2.14    0.31
  -6   2  12    2.25    0.30
  -2  -1   9   20.01    0.81
  -2   0  10    2.19    0.49
   0   1   8   59.58    1.01
  -8  -1  10    8.30    0.51
  -8   0  11    0.01    0.20
  -4  -1  10   27.40    0.95
  -4   3  11    0.88    0.33
  -2   1  10   27.38    0.82
  -2   2  10   45.86    0.98
  -1  -1   7   28.64    0.71
  -1   1   9   16.26    0.65
  -1   2   9   10.11    0.51
  -5  -1  10   73.51    1.42
  -5   0  11   13.15    0.75
  -4  -2   8  126.16    1.64
  -7  -1  10    0.07    0.37
  -6   0  11   18.68    0.84
  -5   3  11    0.41    0.29
  -4   2  11   32.78    0.92
  -3   0  10    0.25    0.39
  -9   0  10    0.01    0.20
  -8   1  11    1.44    0.28
  -7   3  11   -0.05    0.18
  -6  -2   8   64.59    1.21
 -10   0   9    0.25    0.16
  -8   2  11    6.04    0.40
  -6   3  11    0.01    0.21
  -7   1  11    0.22    0.26
  -5   2  11   14.48    0.63
  -4  -1   9    2.72    0.48
  -3  -2   6    4.56    0.35
  -3   1  10   19.40    0.72
  -8  -1   9    7.50    0.53
  -7   2  11    7.14    0.48
  -4   0  10   12.28    0.63
  -1   1   8  176.19    1.56
  -7  -2   7    2.86    0.43
  -6   2  11   11.63    0.57
  -5  -2   7   97.24    1.35
  -5  -1   9   64.57    1.24
  -3  -1   8   32.26    0.88
  -1   2   8    5.01    0.38
  -9  -1   8    0.43    0.30
  -9   1  10    1.63    0.31
  -6  -2   7   32.68    0.85
  -6  -1   9   18.58    0.76
  -5   0  10    3.48    0.52
  -3   0   9    2.18    0.42
  -2   2   9  134.76    1.50
  -9   2  10    0.08    0.17
  -7   0  10    0.30    0.34
  -4  -2   6   17.08    0.54
  -4   3  10    8.01    0.54
  -2   0   8   43.64    0.87
 -10   1   9    0.04    0.15
  -9   0   9    6.81    0.47
 -10   0   8    0.59    0.25
  -8   1  10    8.87    0.51
  -8   3  10    0.06    0.18
  -4  -1   8   19.20    0.75
  -4   2  10   10.97    0.61
 -10   2   9   -0.07    0.14
  -8  -1   8   12.09    0.65
  -5  -2   6   27.13    0.70
  -5   1  10   45.44    1.23
  -5   3  10    1.09    0.33
  -4   0   9    0.22    0.36
  -3  -1   7   57.76    0.93
  -8   2  10    1.36    0.30
  -7   1  10    0.15    0.34
  -7   3  10    2.50    0.34
  -6  -2   6   -0.10    0.31
  -6   3  10    8.07    0.50
  -3   1   9   38.40    0.86
  -8   0   9    2.09    0.42
  -7  -1   8    4.94    0.52
  -6  -1   8   22.66    0.79
  -2   1   8    7.54    0.46
  -8   4   9   -0.54    0.19
  -7   2  10    0.92    0.31
  -6   2  10   22.43    0.86
  -5   0   9    9.21    0.55
  -3   0   8   20.71    0.62
  -2   0   7   77.41    1.01
 -11   1   7   -0.11    0.13
  -9   1   9    1.63    0.31
  -9   3   9    0.40    0.20
  -5  -2   5   20.43    0.56
  -2   2   8  167.46    1.57
 -10   1   8    0.41    0.23
  -9   0   8    5.80    0.53
  -7   4   9    1.93    0.31
  -6   4   9    8.17    0.51
  -4  -1   7   21.26    0.61
  -4   1   9    3.40    0.45
  -4   3   9    0.81    0.38
 -10   0   7    1.48    0.32
  -9   2   9    1.09    0.29
  -8  -1   7    1.81    0.42
 -10   3   8    0.40    0.17
  -8   1   9    7.14    0.54
  -5   1   9   45.73    1.09
  -4   0   8    5.55    0.40
  -4   2   9   57.82    1.12
 -10   2   8    1.00    0.27
  -9   4   8    0.01    0.15
  -8   3   9    1.30    0.31
  -7  -1   7   14.93    0.71
  -6  -1   7   54.32    1.08
  -6   1   9   15.03    0.70
  -3   1   8   32.94    0.83
  -8   2   9    3.85    0.48
  -5   0   8   -0.42    0.34
  -3   0   7    0.56    0.28
  -2   1   7   49.55    0.82
 -11   1   6    0.42    0.22
  -7   0   8   15.66    0.78
  -7   2   9    7.38    0.54
  -7   3   9    0.86    0.34
  -6   0   8    0.72    0.39
  -6   3   9   12.73    0.72
  -4  -1   6   69.91    0.97
  -3   2   8   80.81    1.18
  -9   1   8    0.54    0.31
  -8  -1   6   15.38    0.68
  -8   4   8    1.96    0.30
  -4   1   8   20.51    0.74
  -2   2   7   14.17    0.49
  -9   2   8    0.05    0.30
  -9   3   8    1.43    0.30
  -7  -1   6    0.10    0.38
  -4   0   7   65.32    1.03
 -11   2   6    0.12    0.17
  -7   4   8   12.65    0.62
  -7   5   7    0.03    0.25
  -6  -1   6    0.61    0.33
  -6   4   8   18.89    0.75
  -4   2   8  129.24    1.56
  -4   3   8  256.33    2.27
 -10   2   7    0.11    0.25
  -7   1   8    7.01    0.57
  -3   1   7   60.11    0.94
 -11   1   5   -0.17    0.20
  -9   4   7    0.72    0.22
  -8  -1   5    1.32    0.41
  -8   2   8    4.61    0.49
  -8   3   8   11.19    0.74
  -6   1   8   19.27    0.73
  -5   0   7   31.69    0.87
 -10   0   5    1.57    0.37
 -10   4   6    0.15    0.15
  -9   1   7    1.40    0.41
  -6   0   7   -0.06    0.38
  -5   3   8   21.05    0.84
 -10   1   6    0.56    0.34
  -7   3   8    5.49    0.51
  -6   2   8   58.80    1.24
  -3   2   7   31.26    0.72
  -3   3   7   17.37    0.61
 -11   3   5   -0.22    0.19
  -7  -1   5   27.92    0.78
  -5  -1   5   66.16    0.95
 -11   2   5    1.50    0.30
  -9   2   7    1.56    0.42
  -9   3   7    2.43    0.43
  -8   1   7    1.76    0.42
  -8   4   7    6.65    0.50
  -8   5   6    0.33    0.25
  -6  -1   5    7.99    0.45
 -10   2   6    0.28    0.31
 -10   3   6    2.19    0.35
  -8   0   6    4.41    0.53
  -4   0   6   26.82    0.64
 -10   0   4    0.35    0.32
  -7   1   7   22.69    0.84
  -7   4   7    8.75    0.58
  -5   1   7   22.59    0.78
  -9   0   5    0.22    0.39
  -9   5   5    0.07    0.17
  -8   3   7   13.48    0.72
  -7   0   6    0.13    0.37
  -5   0   6  225.03    2.05
  -4   2   7   28.08    0.76
 -10   1   5    5.61    0.55
 -10   4   5    0.03    0.21
  -9   4   6    0.47    0.26
  -6   0   6   13.16    0.60
  -6   5   6    0.29    0.34
 -11   3   4   -0.05    0.18
  -7  -1   4    7.04    0.46
  -7   2   7    2.70    0.48
  -5   2   7   79.38    1.42
  -5   3   7   69.84    1.31
  -9   2   6    9.31    0.64
  -6  -1   4   19.13    0.59
 -10   2   5    0.38    0.33
 -10   3   5    2.49    0.40
  -9   3   6    9.87    0.66
  -4   1   6   72.18    1.05
  -3   2   6    4.64    0.35
  -3   3   6   11.20    0.50
  -9   0   4    7.58    0.58
  -8   5   5    0.12    0.26
 -11   2   3    0.48    0.28
  -7   0   5    9.89    0.56
  -7   1   6    0.81    0.43
 -11   3   3    0.04    0.20
  -9   4   5    0.81    0.32
  -7   4   6    9.50    0.72
  -6   1   6    0.20    0.37
  -5   0   5    5.01    0.37
  -5   1   6   36.43    0.83
  -7   5   5    1.14    0.37
  -4   2   6   15.74    0.58
  -4   3   6   14.94    0.62
  -7   2   6   57.52    1.32
  -6   5   5    1.32    0.43
 -10   2   4    4.77    0.53
  -9   0   3    3.92    0.53
  -8   1   5    1.93    0.49
  -7   3   6   36.29    1.15
  -6   2   6    0.03    0.39
  -5   2   6   34.77    0.88
  -5   3   6   18.39    0.75
 -11   3   2    0.81    0.31
 -10   1   3    1.41    0.41
  -8   4   5    4.54    0.55
  -6   3   6  389.37    3.29
  -9   1   4    1.86    0.48
  -8   5   4    1.08    0.35
  -9   4   4    7.04    0.58
  -9   5   3    0.29    0.27
  -8   6   2   -0.05    0.18
 -11   2   1    0.14    0.25
  -8   2   5   23.29    0.94
  -6   1   5    8.96    0.54
  -4   4   5   36.70    0.99
  -3   3   5  103.82    1.29
 -11   3   1    0.29    0.21
 -10   1   2   11.37    0.73
 -10   2   3    6.52    0.63
 -10   3   3    0.49    0.42
  -9   0   2    0.32    0.44
  -7   5   4    5.83    0.56
  -5   1   5   68.94    1.09
  -9   3   4    0.18    0.52
  -8   0   3    3.88    0.50
  -7   2   5   20.36    0.86
  -6   4   5   47.64    1.38
  -5   4   5   18.43    0.81
 -11   3   0    0.96    0.28
 -10   4   2    2.16    0.46
  -9   1   3   24.67    0.98
  -8   1   4    6.41    0.55
  -7   3   5   15.85    0.89
  -4   3   5   41.29    0.94
  -8   4   4   11.22    0.89
  -8   5   3    3.54    0.52
  -6   2   5   74.32    1.50
  -6   3   5  469.66    3.56
  -5   2   5   24.92    0.76
 -11   3  -1    1.26    0.29
 -10   1   1    7.58    0.68
  -9   4   3    1.96    0.53
 -10   3   2    0.29    0.42
  -8   3   4  108.48    2.09
 -10   4   1    2.07    0.42
  -8   0   2    7.10    0.61
  -7   4   4   44.27    1.38
  -7   5   3    5.53    0.62
  -6   0   3    7.05    0.45
  -6   1   4   27.74    0.81
 -10   1   0   10.28    0.69
 -10   2   1   31.77    1.16
  -9   1   2   12.01    0.80
  -9   5   1    0.55    0.30
  -7   2   4   24.74    0.96
  -6   4   4  171.63    2.41
  -4   4   4   40.11    1.11
 -10   3   1    1.13    0.49
  -9   4   2    0.75    0.52
  -8   5   2    1.57    0.50
  -5   4   4   17.25    0.85
  -9   5   0    0.67    0.39
  -8   2   3  272.83    3.15
  -8   3   3   34.09    1.32
  -7   0   2   76.08    1.29
  -6   2   4  136.90    1.81
  -5   5   3    0.95    0.49
 -10   2   0    9.14    0.79
 -10   3   0    1.84    0.45
 -10   4  -1    0.11    0.28
  -9   1   1   27.05    1.07
  -7   1   3   15.14    0.78
  -6   6   1    0.83    0.44
  -5   2   4   26.04    0.84
  -5   3   4    3.72    0.48
  -4   3   4   18.94    0.73
  -7   4   3    9.44    0.85
  -7   5   2   16.34    0.95
   8   5   3    1.59    0.24
   5   3   9    6.27    0.40
   6   3   9    0.25    0.21
   9   4   6    0.30    0.11
   3   4   7   11.82    0.56
   4   3   9    0.42    0.26
   7   5   5   -0.03    0.17
   8   4   7    0.34    0.14
   8   5   4   -0.03    0.13
   1   4   2  131.09    1.08
   1   4   3   28.42    0.54
   1   4   4  105.92    1.05
   5   4   8    2.11    0.30
   6   4   8    6.04    0.40
   4   4   8   12.47    0.55
   5   5   6    1.04    0.28
   6   5   6    1.06    0.24
   7   3   9   -0.09    0.18
   0   3   5   27.10    0.49
   7   4   8    0.18    0.13
   7   5   6    1.03    0.20
   9   5   3    0.10    0.10
   2   4   7   69.34    1.06
   2   5   3  394.87    2.14
   2   5   2  258.60    1.65
   2   5   4  244.91    1.79
   5   5   7    3.97    0.33
   6   5   7    0.45    0.17
   2   5   5  124.33    1.36
   4   5   7    3.42    0.34
   2   4   8   45.19    0.88
   0   4   3   13.18    0.36
   0   4   4    9.41    0.33
   1   4   7    3.12    0.30
   2   5   6   37.23    0.78
   3   5   7    5.16    0.49
   5   6   2    2.37    0.29
   5   6   3   13.73    0.51
   5   6   4    2.70    0.28
   6   4   9   -0.15    0.12
   7   5   7    0.19    0.10
   0   3   7   15.07    0.42
   0   4   2   25.17    0.46
   0   4   5  217.41    1.43
   6   6   4    1.95    0.22
   7   6   3    2.08    0.22
   1   5   3  105.09    1.06
   1   5   4   24.46    0.57
   5   5   8    1.11    0.18
   5   6   5    0.60    0.20
   0   4   6    1.52    0.24
   1   5   2   32.49    0.58
   4   5   8    0.78    0.22
   4   6   5    1.70    0.32
   6   6   5    1.75    0.20
   7   6   4    0.11    0.10
   1   4   8   43.48    0.76
   3   6   2    7.24    0.42
   6   5   8    0.04    0.09
   1   5   1   10.06    0.36
   2   4   9   13.92    0.53
   3   5   8    0.89    0.24
   5   6   6    1.72    0.23
   0   3   8    1.14    0.24
   3   6   1    9.32    0.40
   4   6   6    4.14    0.33
   6   6   6    1.50    0.21
   7   6   5    0.07    0.08
   0   4   7   62.52    0.86
   2   6   3   12.40    0.49
   0   5   3   88.13    1.03
   0   5   4   18.28    0.52
   1   5   0  105.33    1.00
   1   5   7    0.64    0.28
   2   5   8    5.99    0.40
  -1   4   4    1.14    0.18
  -1   4   5   17.75    0.48
   0   5   5    2.99    0.31
   3   6   0   16.22    0.51
  -1   3   7   16.07    0.45
   0   5   2   38.96    0.66
   4   5   9   -0.11    0.13
   4   6   7    3.38    0.28
   5   5   9   -0.10    0.09
   5   6   7    3.31    0.26
  -1   4   6   33.15    0.68
   0   4   8   47.23    0.81
   3   5   9    0.07    0.17
   0   5   1   36.93    0.67
   2   6   0   33.05    0.68
   0   5   7   59.54    0.95
   2   5   9    3.40    0.32
   1   6   1   15.73    0.55
   4   6   8    0.04    0.12
   4   7   3   21.00    0.56
   5   7   3    2.66    0.25
  -1   5   3    9.63    0.45
  -1   5   5    0.97    0.30
   4   7   2    1.91    0.25
   4   7   4    1.45    0.23
   5   7   2    0.48    0.18
   5   7   4    2.79    0.24
  -1   5   2    2.56    0.32
  -1   5   6    3.81    0.38
   0   6   3   14.91    0.57
   0   6   4    0.98    0.32
   3   7   4   11.67    0.47
   4   7   5    0.20    0.16
  -2   4   5    5.13    0.38
   0   5   8   23.29    0.65
   1   5   9   -0.16    0.22
   1   6   7    2.90    0.31
   3   7   2   11.70    0.47
   0   6   2    1.66    0.36
  -2   3   7   29.47    0.67
  -2   4   6   19.43    0.63
  -1   5   7    4.29    0.43
   3   7   1    1.81    0.30
   4   7   6    0.73    0.23
   0   6   1   40.06    0.91
   2   7   2   16.70    0.57
   3   7   6    0.49    0.22
  -2   4   7   15.40    0.63
   0   6   7    2.86    0.36
   1   6   8    3.83    0.32
  -2   5   5   20.24    0.73
  -1   6   4    2.79    0.43
   0   5   9   24.16    0.66
   1   7   4    8.57    0.46
   2   7   1   18.87    0.60
  -1   5   0   84.68    1.23
  -1   6   3   11.40    0.61
  -2   5   2    7.08    0.50
  -1   6   2   11.39    0.64
   0   6   0  477.57    3.14
   2   6   9   -0.12    0.17
   3   7   7    1.28    0.19
   0   6   8    4.16    0.38
  -3   3   6    9.00    0.50
  -2   5   7   53.14    1.18
   1   7   1   28.43    0.78
  -2   5   1    0.55    0.34
  -1   6   1    1.57    0.42
  -1   6   7    3.15    0.41
   0   7   3   30.71    0.91
   0   7   4   10.86    0.58
  -3   4   6   10.55    0.61
  -1   5  -1    7.81    0.53
  -1   5   9    3.55    0.41
  -2   6   4   18.56    0.84
   0   6  -1   39.45    0.98
  -3   4   7    0.53    0.41
  -3   5   5    2.12    0.45
  -2   6   3   22.12    0.87
  -2   6   2   36.93    1.10
  -2   6   6   26.90    0.92
  -1   6   0   27.18    0.91
  -1   6   8    7.24    0.48
   0   6   9    5.79    0.41
  -1   7   4    3.32    0.47
   0   7   7    0.98    0.25
  -3   5   2    5.82    0.55
  -1   7   3    9.70    0.62
  -1   7   5    0.73    0.28
  -2   6   1   93.36    1.68
  -1   7   2   15.46    0.76
  -1   7   6    1.63    0.36
  -2   5   9    9.21    0.61
  -4   3   4   16.68    0.66
  -4   3   5   34.28    0.88
  -4   4   4   43.71    1.12
  -4   4   5   41.70    1.12
  -3   5   1    2.93    0.51
  -1   6  -1   11.49    0.69
  -1   6   9    1.40    0.29
  -4   4   3    2.38    0.44
  -3   5   8   22.34    0.89
  -3   6   3   16.33    0.86
  -1   7   1   12.95    0.72
  -1   7   7    2.51    0.34
  -3   6   6    3.94    0.52
  -2   6   0   29.41    1.04
  -2   7   4    8.27    0.65
  -2   7   5   13.44    0.71
   1   8   3    1.46    0.27
  -4   4   7    7.59    0.66
  -4   5   3    6.23    0.62
  -4   5   4    1.74    0.44
  -4   5   5    2.47    0.51
  -3   6   2   36.29    1.16
  -2   7   3   24.52    0.93
   1   8   2    5.05    0.39
  -4   3   7  176.38    2.01
  -3   6   7    9.70    0.68
  -2   7   2   57.63    1.39
  -2   7   6   18.91    0.78
  -3   6   1   27.25    1.07
  -1   7   0   50.81    1.24
   0   8   3    2.82    0.37
   0   8   4    2.90    0.34
  -2   6   9    1.17    0.29
  -2   7   1   21.99    0.92
  -2   7   7    7.87    0.54
   0   8   2    3.26    0.37
  -4   5   1   14.53    0.86
  -4   6   5    5.85    0.65
  -3   6   8    3.02    0.43
  -3   7   4   22.49    0.90
  -5   4   4   18.93    0.90
  -5   4   5   20.04    0.91
  -4   6   6    5.05    0.58
  -3   6   0   21.05    0.99
  -3   7   3   17.10    0.84
  -3   7   5    4.81    0.51
  -5   3   4    3.63    0.48
  -5   3   5   14.48    0.72
  -5   4   3    6.19    0.64
  -5   4   6   42.80    1.22
  -4   5   8    1.02    0.46
  -3   7   6    4.37    0.47
  -1   8   3    3.19    0.38
  -5   3   3   14.04    0.69
  -5   5   4    5.36    0.68
  -5   5   5   10.20    0.76
  -3   7   2    3.07    0.52
  -2   7   0   30.60    1.05
  -5   5   3    1.76    0.57
  -4   5   0   11.47    0.78
  -1   8   2    0.08    0.23
  -5   4   7   66.80    1.49
  -4   6   1    4.80    0.70
  -3   6  -1    6.82    0.68
  -3   7   1   19.10    0.86
  -3   7   7    0.43    0.24
  -5   2   4   29.08    0.83
  -5   2   5   19.91    0.73
  -5   4   1   27.94    1.02
  -5   5   7    2.75    0.54
  -4   4  -1   26.97    0.95
  -3   5  -2   72.31    1.49
  -2   8   3   -0.07    0.23
  -2   8   4    0.54    0.22
  -5   5   1    4.86    0.63
  -5   6   3   23.75    1.03
  -5   6   4    4.62    0.59
  -5   6   5   -0.03    0.42
  -4   7   3   22.23    0.89
  -4   7   4    6.87    0.54
  -4   7   5    3.59    0.45
  -5   6   6    2.87    0.48
  -4   5  -1   14.78    0.85
  -5   6   2   17.83    0.93
  -4   7   2    0.36    0.37
  -4   7   6    8.20    0.54
  -3   7   0   13.47    0.74
  -6   4   3  115.96    1.96
  -6   4   5   90.08    1.70
  -5   4   0   38.05    1.13
  -5   5   8    5.44    0.55
  -6   3   4   15.89    0.79
  -6   3   5  487.60    3.59
  -6   4   6   18.32    0.87
  -5   3   0    4.31    0.49
  -5   5   0   30.12    1.15
  -5   6   7   -0.18    0.31
  -6   3   3   44.74    1.18
  -6   4   2  133.97    2.14
  -6   5   3   20.03    0.92
  -5   6   1    1.74    0.51
  -4   7   1    9.04    0.62
  -6   3   6  463.91    3.44
  -6   5   2   42.49    1.38
  -4   4  -2   51.24    1.18
  -6   3   2   13.93    0.68
  -5   7   4    3.24    0.39
  -6   4   1   55.46    1.36
  -6   5   7    8.05    0.59
  -6   6   4    0.52    0.39
  -6   6   5    0.64    0.34
  -5   4  -1    3.84    0.48
  -5   7   3    3.27    0.41
  -5   7   5    0.52    0.30
  -4   3  -2   15.93    0.63
  -6   2   4  121.66    1.61
  -6   3   1    3.00    0.47
  -6   5   1   17.36    0.87
  -6   6   3   10.24    0.66
  -5   3  -1   15.33    0.67
  -5   5  -1   30.11    1.06
  -5   6   8    0.17    0.20
  -4   7   0    1.87    0.39
  -6   2   3   30.06    0.85
  -6   2   5   88.95    1.35
  -6   6   2   13.00    0.75
  -6   6   6    0.56    0.29
  -5   7   2    2.87    0.36
  -5   7   6    0.81    0.23
  -6   4   0   22.99    0.92
  -7   4   3    8.83    0.66
  -6   2   2   42.28    0.91
  -6   5   0  137.17    2.10
  -5   7   1    4.52    0.41
  -7   3   4   52.63    1.18
  -7   4   6   14.07    0.65
  -7   5   3    5.91    0.57
  -7   5   5    1.36    0.38
  -6   3   0   12.28    0.64
  -6   6   1    1.13    0.38
  -6   6   7    0.14    0.23
  -5   4  -2   18.72    0.74
  -5   6  -1    1.93    0.43
  -7   3   3   14.91    0.71
  -7   3   5   25.08    0.83
  -7   4   2    2.35    0.42
  -6   2   1   13.53    0.57
  -4   7  -1    0.56    0.28
  -7   3   2    5.97    0.51
  -7   5   2   22.71    0.81
  -7   5   6    0.83    0.30
  -6   4  -1   14.54    0.67
  -5   3  -2   15.12    0.57
  -5   5  -2    7.08    0.56
  -7   3   6   42.19    0.94
  -7   4   1    6.11    0.54
  -7   4   7    8.52    0.49
  -6   7   3    0.00    0.18
  -6   7   4    0.61    0.19
  -5   7   0    1.89    0.28
  -7   6   3    2.78    0.32
  -6   3  -1   15.36    0.63
  -6   5  -1   35.40    0.95
  -6   7   5    0.19    0.15
  -7   3   1    5.07    0.44
  -7   5   7    0.19    0.22
  -7   6   5    4.16    0.32
  -6   7   2    0.75    0.18
  -7   2   4   21.93    0.64
  -7   4   0   19.31    0.73
  -7   6   2    6.27    0.39
  -5   6  -2    3.75    0.36
  -7   2   2    8.67    0.44
  -7   6   6    1.11    0.20
  -5   4  -3    0.69    0.29
  -8   4   4   18.64    0.60
  -8   4   5    4.63    0.34
  -7   6   1    2.03    0.26
  -6   4  -2   21.52    0.66
  -6   6  -1    2.78    0.31
  -6   7   1    0.53    0.15
  -8   5   3    3.51    0.30
  -8   5   4    1.26    0.21
  -6   2  -1   21.99    0.53
   0   4  12    0.12    0.18
   1   5   6   53.10    1.22
   1   5   7    0.88    0.43
   1   5   8    8.85    0.62
   2   4  12    1.22    0.28
   2   5   6   42.06    1.16
   4   4   3    4.97    0.47
   5   4   4    4.92    0.52
   7   3   6    0.79    0.37
   1   4  12    0.81    0.22
   5   4   9    2.19    0.35
   6   3  10    1.73    0.27
   1   4   3   23.79    0.64
   5   4   5   18.15    0.83
   3   4  11    3.26    0.43
   4   4   4   37.05    0.96
   4   4  10    3.27    0.42
   5   4   6   13.83    0.90
   5   4   7    1.30    0.41
   5   4   8    2.60    0.44
   5   3  11    0.03    0.20
   0   4   4    7.36    0.44
   0   4  11    1.05    0.32
   2   4  11    2.75    0.41
   4   3   2   18.25    0.55
   4   3  12   -0.20    0.16
   6   3   9    0.68    0.32
  -1   4  10    0.97    0.34
   1   4  11    3.38    0.45
   3   4   4   15.20    0.65
   4   4   9    0.78    0.38
   5   3   3    4.93    0.41
   1   3  13    0.39    0.19
   2   4   4   33.90    0.83
   3   4  10    0.31    0.25
   4   4   6   52.12    1.25
   6   3   8    0.51    0.35
  -1   4   6   37.30    0.85
   0   4   5  215.85    1.86
   3   4   5   23.83    0.81
   4   4   7   14.43    0.78
  -1   4   7    7.47    0.51
  -1   4   8    4.45    0.49
   1   4  10    8.25    0.63
   2   4  10   16.94    0.83
   3   4   9    3.40    0.54
   1   4   5   65.86    1.15
   2   4   5  217.70    2.10
   3   3  12    0.40    0.24
   3   4   6   34.31    1.02
   4   3   3    4.32    0.37
   0   4   6    0.73    0.37
   3   4   7   17.75    0.83
   4   3  11    8.69    0.56
   6   2  10    0.24    0.25
   1   4   6   37.06    0.95
   2   4   7   85.46    1.58
   2   4   8   66.75    1.47
   1   4   7    4.21    0.51
   1   4   8   29.88    1.01
   2   3  12    5.39    0.48
   0   3  12   11.36    0.70
   1   3  12   -0.08    0.25
   3   2  13    0.22    0.16
   4   3  10   14.35    0.78
   5   3   7   36.28    1.11
   6   1  11    0.10    0.19
   6   2   9    7.19    0.56
   3   3  11    1.90    0.41
   4   3   4    1.56    0.29
   5   2  11    0.17    0.23
   4   2  12    0.86    0.26
  -1   3  11    5.38    0.51
   4   3   5   13.33    0.66
   5   1  12    0.82    0.23
  -1   2  13    1.38    0.34
   2   2  13    0.29    0.22
   3   3  10    8.21    0.69
   0   3  11    2.19    0.49
   1   3  11    9.09    0.73
   4   3   7   35.76    1.15
   4   3   8   27.03    1.05
   5   2  10    0.93    0.40
   6   1  10    2.25    0.39
   0   2  13    0.31    0.26
   1   2  13    0.05    0.24
   6   0  11    0.34    0.22
  -1   3  10    2.69    0.53
   3   2  12    6.05    0.52
   3   3   9   13.72    0.98
   4   2  11    2.62    0.49
   0   1  14    0.12    0.19
   3   3   6   50.24    1.19
   3   3   8   33.24    1.21
   5   2   9    3.84    0.73
  -1   3   6   20.02    0.66
  -1   3   9   64.91    1.48
   2   3   5   58.83    1.11
   2   3   9   48.75    1.53
   3   1  13    5.19    0.47
   3   3   7    9.10    0.72
   5   1  11    1.26    0.36
   6   1   9    0.54    0.43
  -1   3   7   17.65    0.72
  -1   3   8    4.01    0.54
   1   3   5  263.70    2.13
   2   2  12    4.72    0.56
   4   0  13    0.11    0.16
   5   0  12    0.26    0.23
   5   2   8    0.78    0.51
  -1   2  12   14.74    0.81
   0   3   9   19.52    1.04
   1   3   9    7.73    0.81
   2   3   6   18.56    0.79
   2   3   7    3.67    0.57
   2   3   8   74.25    1.75
   4   1  12    0.10    0.29
   4   2  10    5.00    0.71
   0   3   6   47.32    1.00
   0   3   8    0.81    0.47
   1   2  12    8.63    0.66
   1   3   6    6.36    0.51
   1   3   8   68.97    1.57
   3   2  11   13.32    0.87
   6   0  10    0.10    0.34
   0   2  12   -0.12    0.37
   1   3   7   45.08    1.17
   2   0  14    0.25    0.16
   2   1  13    0.77    0.37
   6   1   6   18.71    0.82
   4   2   9    1.03    0.54
   5  -1  12    1.32    0.28
   5   1  10    0.02    0.46
   2   2  11    0.13    0.51
   4   2   5   31.30    0.93
  -1   1  13    3.84    0.51
   1   0  14    0.60    0.26
   1   1  13    6.50    0.61
   3   1  12    0.22    0.42
   4   1  11    1.09    0.48
   4   2   8   13.06    0.84
   6   0   9    4.57    0.60
  -1   0  14    0.81    0.25
   0   0  14    0.21    0.26
   0   1  13   14.36    0.80
   3   0  13    0.15    0.28
   4   2   6   52.93    1.28
   4   2   7   37.99    1.22
   3   2   9    4.66    0.75
   4   0  12    0.95    0.39
   2   2  10    7.01    0.77
   2   1  12   14.04    0.99
   3   2   5   53.66    1.15
   3   2   8   15.41    1.04
   5   1   5    4.36    0.58
   5   1   8    0.53    0.52
  -1   2  10   45.95    1.47
   0   2  10   21.64    1.19
   1   2  10    5.91    0.74
   2   0  13   26.86    1.08
   2   2   9   26.42    1.26
   3   1  11    2.61    0.67
   3   2   6   21.75    0.90
   3   2   7   34.37    1.23
   5   0  10   25.01    1.13
   5   1   6   17.68    0.88
   6   0   7    7.18    0.66
   1  -1  14   -0.11    0.22
   1   1  12    1.79    0.58
   5  -1  11    0.90    0.40
  -1   1  12    5.33    0.68
   1   2   9   11.59    0.97
   2   2   8   67.81    1.79
   4  -1  12    0.28    0.39
  -2   0  13    2.15    0.52
  -1   2   9    9.32    0.82
   0   2   9   50.61    1.55
   1   0  13    3.73    0.53
   3   0  12   -0.31    0.46
   4   0  11   -0.02    0.50
   4   1   9    1.73    0.58
   2   2   7   92.97    1.86
   3  -2  13    0.77    0.27
   5  -2  11   -0.25    0.30
  -1   0  13    7.38    0.69
  -1   2   8    5.42    0.66
   0   2   8   48.32    1.46
   1   2   8    6.05    0.71
   4   1   8    6.80    0.83
  -2   1  11    4.60    0.69
  -1   2   7  182.61    2.38
   1   2   7  118.74    2.10
   4  -2  12    1.23    0.36
   5  -1  10    0.56    0.56
   0   2   7  265.52    2.93
   2   0  12   19.68    1.14
   4   1   6  129.59    2.07
   4   1   7   25.63    1.23
   5   0   8    0.76    0.69
  -1   1  11   42.21    1.64
   0   1  11    7.42    0.93
   2   1  10    8.48    0.96
   3   1   9    0.43    0.63
   3  -1  12    0.05    0.51
   4  -1  11    1.78    0.61
   5   0   7   50.65    1.58
   1   0  12    2.45    0.72
   2  -2  13    0.33    0.39
   3   1   8   20.02    1.20
   5  -2  10    3.88    0.66
  -2   0  12   19.87    1.11
  -2   1  10   16.81    1.06
   1   1  10    2.91    0.81
   5   0   5    8.30    0.65
   5   0   6    0.23    0.55
  -2  -1  13    0.23    0.47
  -1   0  12    1.23    0.69
  -1   1  10    4.37    0.84
   0  -1  13   17.98    1.02
   0   0  12    2.74    0.78
   0   1  10   60.33    1.89
   2   1   9   26.61    1.36
   3   1   7  111.80    2.23
  -1  -1  13    5.15    0.71
   2  -1  12   26.80    1.33
  -2   1   9   29.05    1.27
   1   1   9   40.55    1.55
   2   1   8   36.59    1.39
   4  -3  11   12.74    0.84
   4   0   8   21.38    1.24
   5  -1   8    0.72    0.70
   0   1   9   58.76    1.81
   1  -3  13    1.88    0.40
   1   0  11    2.10    0.85
  -1   1   9   18.65    1.13
   1  -1  12    3.22    0.76
   2   1   7    2.07    0.63
   4   0   7    0.31    0.67
  -2  -2  13    2.86    0.60
  -2   0  11    0.19    0.75
   0   0  11   58.63    2.01
   1   1   8   25.91    1.22
   2   0  10    0.36    0.76
   5  -1   7   20.40    1.11
  -2   1   8    6.81    0.75
   4   0   6   17.92    0.96
  -2  -1  12   15.26    1.10
  -1   1   8  137.06    2.44
   0  -1  12   21.57    1.30
   0   1   8   72.73    1.85
   1   1   7   18.13    0.98
   2  -4  12    3.89    0.49
   5  -1   6   21.84    1.06
  -2  -3  13    1.66    0.43
  -1  -3  13    2.22    0.49
   3   0   8  115.11    2.55
   4  -4  10    5.78    0.65
   5  -2   8    1.54    0.71
   0   1   7  104.96    2.00
   2   0   9   24.07    1.36
   4  -3  10   24.21    1.24
  -2   0  10    2.26    0.88
   3  -3  11    4.26    0.74
  -3  -2  13    2.38    0.45
  -3   0  12    7.87    0.70
  -2  -5  11    0.70    0.33
  -1  -3  12    1.02    0.48
  -1   0  11   18.31    1.03
   0  -1  11    5.24    0.77
   0   0  10   18.47    1.07
   2  -4   7   51.48    1.55
  -4  -1  13    7.33    0.71
   1  -1  10    3.49    0.68
   2  -1   8   36.11    1.18
  -3  -1  13    2.36    0.51
  -1  -1  12    4.15    0.69
  -2  -2  13    2.28    0.55
  -1   1  10    4.40    0.67
   0  -4  11    2.77    0.58
  -1  -4  12    3.47    0.53
   1  -4  10    6.44    0.80
   1   1   7   18.84    0.75
   2  -4   8   49.34    1.58
   2   0   7   10.23    0.59
   3  -3   5   13.79    0.72
   3  -3   6   25.14    1.05
  -1  -5  11    1.27    0.36
   0  -2  12    0.44    0.51
   2  -1   9   26.16    1.14
   0  -3  12   25.38    1.20
   1  -3  11   11.78    0.95
   1   0  10    0.02    0.61
   3  -1   6   43.62    1.10
  -1  -2  13    4.58    0.62
  -1   0  12    2.31    0.59
   0  -1  12   17.38    1.09
   2  -2  10    8.30    0.90
   3  -2   8   27.28    1.13
  -1   1  11   52.96    1.51
   2   0   9   22.08    1.18
   3  -3   8   32.42    1.29
   1  -4  11    3.24    0.61
   1   1   9   47.09    1.40
   3  -1   8   15.99    0.87
   1  -2  12   10.80    0.90
   1   0  11    2.33    0.70
   0  -2  13    0.22    0.39
   1  -3  12    0.32    0.39
   1  -1  12    1.87    0.57
   2  -2  11    0.87    0.56
   2   1   7    2.43    0.49
   3  -1   9    0.66    0.56
   0  -3  13    0.14    0.40
   2   0  10    0.45    0.61
   2   1   8   36.44    1.24
   3   0   8   82.79    2.01
   4  -2   6   55.89    1.36
  -1   0  13    7.91    0.66
   4  -2   7   39.05    1.27
  -1  -2  14   -0.13    0.25
   3  -3  10    5.43    0.83
   4  -3   7   21.48    1.11
   4  -1   5   85.99    1.42
   4  -1   6  120.03    1.84
   4  -1   7   28.58    1.14
   1  -4  12   -0.01    0.32
   1   0  12    3.16    0.62
   2  -2  12    7.42    0.70
   3  -4   9    2.57    0.61
   4  -2   8   14.47    0.91
  -1  -1  14   -0.26    0.25
   1  -2  13    0.75    0.39
   2  -4  11    2.39    0.50
   4  -3   8   18.94    1.21
   0   0  13    6.87    0.61
   1  -1  13   10.06    0.72
   2  -3  12    6.22    0.65
   1  -3  13    1.18    0.30
   3  -1  11    3.31    0.62
   3   0  10   32.40    1.49
   3   1   6   46.81    1.07
   3   1   7   80.63    1.69
   0  -2  14   -0.04    0.21
   3  -4  10    0.22    0.40
   3  -3  11    2.03    0.51
   4  -1   9    1.69    0.50
   4   0   5    4.29    0.45
   4   0   7    1.13    0.46
   3   1   8   23.02    0.92
   0  -1  14    0.26    0.21
   4  -2  10    9.18    0.78
   1   0  13    2.79    0.48
   2  -2  13    0.17    0.27
   3   1   9    0.58    0.52
   4   0   9   11.38    0.88
   3  -2  12    9.44    0.65
   5  -2   5   38.93    1.11
   5  -2   7    8.32    0.73
   2  -1  13    0.85    0.36
   3  -1  12    0.59    0.40
   5  -2   8    1.33    0.54
   5  -1   5    5.06    0.53
   5  -1   7   16.07    0.84
   3  -3  12    0.64    0.27
   3   1  10    0.51    0.53
   4  -2  11    5.87    0.59
   5  -3   6    5.79    0.61
   5  -3   7   22.85    1.04
   5  -2   4   32.20    0.95
   5  -1   8    0.13    0.48
   1  -1  14    0.01    0.17
   4   1   6  137.50    1.88
   4   1   7   43.07    1.21
   5  -1   4   67.09    1.27
   5   0   6    0.57    0.46
   3   0  12    0.23    0.38
   5   0   5   10.41    0.65
   5   0   8    0.34    0.53
   3   1  11    3.46    0.62
   3   2   6   13.77    0.71
   3  -2  13    0.21    0.23
   4   0  11    0.43    0.36
   5  -2  10    3.31    0.56
   5   0   9    4.38    0.85
   1   1  13    5.69    0.55
   4  -2  12    0.67    0.34
   4  -1  12    0.60    0.36
   6  -2   6   21.95    1.15
   6  -2   7   12.12    0.92
   6  -1   6   24.76    1.06
   5   0  10   12.73    1.20
   5   1   6   19.39    1.01
   5   1   7   13.54    0.98
   6  -2   5   26.28    1.21
   6  -1   5   21.87    1.02
   6  -1   7    8.10    0.75
   3   0  13    0.29    0.30
   5  -2  11    0.06    0.29
   5   1   5    6.14    0.64
   5   1   8   -0.20    0.55
   3   1  12    0.46    0.41
   4   2   6   61.89    1.47
   4   2   7   35.99    1.34
   6   0   6   77.73    1.90
   6   0   7    6.68    0.79
   4   2   8   14.27    1.00
   6  -2   4   39.54    1.27
   6  -2   9    9.48    0.87
   6  -1   4   15.21    0.83
   6  -1   9    2.60    0.61
   6   0   8    4.07    0.74
   4   2   5   25.88    1.04
   5   0  11   -0.33    0.44
   5   1   4   83.58    1.57
   6  -3   8    0.33    0.52
   4   2   9    2.58    0.72
   5  -3  11    0.23    0.30
   6   0   9    5.30    0.80
   4  -1  13    0.53    0.25
   6  -1  10    4.54    0.67
   6   0   4   70.94    1.61
  -3   5   0   24.53    0.85
  -2   5  -5  122.64    1.80
   1   8  -3    4.46    0.37
   1   8   0    0.35    0.24
   2   8   1    0.21    0.23
  -3   5  -1    4.32    0.44
  -2   5   3    2.95    0.48
  -1   7  -3    2.45    0.48
   0   7  -5    4.78    0.48
   1   8  -2    0.25    0.24
   1   8  -1    2.90    0.33
   2   8  -4    0.61    0.21
  -3   4   0   11.91    0.57
  -2   6  -3    9.11    0.69
  -1   7  -2   35.57    1.10
  -2   4   3  152.24    1.72
  -2   6  -2  422.48    3.67
  -1   7  -1   26.35    0.96
   2   8  -3    0.00    0.21
  -2   5  -4  287.26    2.88
  -2   6  -1  136.30    2.24
  -1   5  -6   42.10    1.28
   0   7  -4   10.68    0.65
  -2   5   2    8.36    0.67
   1   6  -7    1.60    0.44
   2   8  -2    3.77    0.37
   2   8  -1    1.60    0.29
   3   8   0    1.16    0.31
   3   8  -3    0.35    0.21
  -2   4  -4   33.73    0.95
  -2   5  -3  248.19    2.95
  -2   5   1    0.46    0.41
  -1   4  -6   35.35    0.98
  -1   6  -4    3.72    0.59
   0   7  -3   27.18    1.09
   3   8  -2    0.72    0.24
   3   8  -1    0.10    0.21
  -2   4   2  133.04    1.58
  -2   5  -2  236.39    2.56
  -2   5  -1   33.02    1.00
  -2   5   0   48.62    1.30
  -1   5  -5   21.48    0.95
  -1   6  -3    6.90    0.70
   3   7  -6    4.38    0.41
  -2   4  -3    9.43    0.54
   2   6  -7    5.21    0.51
  -1   6  -2   76.93    1.50
   1   6  -6    4.87    0.53
  -2   4  -2   64.85    1.11
   0   5  -6   19.41    0.85
   1   7  -3   16.31    0.75
   2   7   2   15.79    0.66
  -1   4  -5   46.01    1.06
   0   6  -4    0.71    0.38
   1   7  -1   12.95    0.73
   3   6  -7    9.77    0.50
   3   7  -5    4.17    0.37
   3   7   2   13.65    0.57
  -1   5  -3   79.29    1.26
   0   4  -6    0.66    0.34
   0   6  -3   11.32    0.67
   2   7   1   20.75    0.71
  -1   4  -4   84.22    1.13
  -1   5  -2   32.34    0.82
   0   6  -2    1.77    0.37
   2   6  -6   32.39    0.83
   2   7  -3   21.74    0.78
   4   7  -5    3.79    0.29
  -1   5  -1    6.47    0.46
  -1   5   0  105.00    1.29
   1   5  -6    3.55    0.42
   2   5  -7   37.02    0.83
   4   6  -7    2.04    0.27
   1   6  -4    2.33    0.40
   2   6   3   10.29    0.46
   0   5   2   40.88    0.74
   3   7  -3   22.18    0.61
   3   7   0   18.74    0.61
   4   7   1    0.49    0.23
   5   6  -7    0.03    0.16
   1   6  -3   15.20    0.56
   3   6  -6    2.81    0.32
   3   7  -2    2.29    0.32
   3   7  -1   12.11    0.54
   5   7  -4    2.53    0.24
   5   7   1    0.07    0.16
   6   7  -4    0.78    0.15
   4   7  -3   22.34    0.61
   4   7   0    2.53    0.29
   0   5   1   41.02    0.70
   1   5  -5    0.85    0.26
   1   6  -2   10.00    0.48
   1   6  -1    2.22    0.32
   1   6   0   26.91    0.73
   4   7  -2    0.37    0.21
   6   7   0    0.20    0.16
   0   5  -2   34.56    0.69
   1   5   3  108.98    1.08
   2   6  -4   23.51    0.65
   2   6   2  356.61    2.28
   4   6  -6    4.92    0.32
   4   7  -1    6.54    0.35
   5   7   0    1.02    0.22
   6   7  -3    0.11    0.13
   0   5  -1   41.30    0.73
   6   7  -2    0.48    0.16
   6   7  -1    0.74    0.16
   0   4  -4    8.16    0.35
   7   6  -6    1.57    0.19
   1   5  -4   11.20    0.47
   2   6  -3   24.78    0.68
   5   6  -6    2.79    0.26
 -11   0   8   -0.30    0.20
  -9  -1   9   -0.03    0.51
  -5   1   9   57.84    1.84
  -3   2   7   31.72    1.09
 -10  -2   8    1.30    0.50
 -10   0   9   -0.30    0.42
  -3   0   8   18.70    1.19
  -2   0   7   95.03    1.80
  -8  -2   9    2.36    0.97
  -4  -2   8  103.74    3.13
 -10  -1   9   -0.18    0.43
 -10   1   9    0.15    0.44
  -7  -3   8    5.78    1.16
  -4   0   9   -0.15    0.98
  -2  -1   7   37.46    1.62
  -2   1   7   55.52    1.64
  -8  -3   8   26.08    1.70
  -8   0  10    2.13    0.95
  -4  -3   7  125.02    3.42
  -4  -1   9    2.51    1.05
  -4   1   9    3.15    1.03
  -9  -2   9    0.32    0.62
  -8  -1  10   13.36    1.21
  -8   1  10    8.84    1.18
  -7  -1  10    0.19    0.92
  -7   1  10    0.05    0.87
  -5  -2   9   16.63    1.68
  -5   2   9   12.52    1.39
  -9   0  10   -0.22    0.53
  -5  -3   8   30.47    1.95
  -9  -3   8    1.10    0.56
  -5   0  10    3.50    1.07
  -3  -2   8   92.42    2.58
  -9  -1  10    0.90    0.67
  -9   1  10   -1.35    0.55
  -5  -1  10   68.65    2.59
  -3   0   9    2.03    0.94
  -3   2   8   79.32    2.08
  -2  -2   7   14.37    1.10
  -4   2   9   60.73    1.93
  -3  -1   9   31.62    1.57
  -8  -2  10    0.15    0.45
  -8  -3   9    1.41    0.50
  -7   0  11    1.60    0.63
  -6   2  10   22.29    1.24
  -4  -1  10   29.67    1.44
  -8   0  11   -0.15    0.31
  -4   1  10   27.01    1.22
  -9  -2  10    0.25    0.25
  -7  -1  11    0.25    0.39
  -6  -1  11   10.96    0.97
  -3  -2   9   22.96    1.10
  -8  -1  11    0.33    0.30
  -7   1  11   -0.08    0.30
  -6   1  11   17.42    0.88
  -2  -2   8  150.88    1.89
  -2   0   9    5.39    0.59
  -9   0  11    0.07    0.16
  -8   1  11   -0.05    0.26
  -3   0  10    0.66    0.51
  -3   2   9   17.75    0.78
  -2  -1   9   19.08    0.83
  -5   1  11   14.22    0.71
  -3  -1  10   17.59    0.80
  -2   1   9   34.33    0.88
  -1   0   8  102.45    1.33
  -7  -2  11    1.50    0.38
  -6  -3  10    6.39    0.48
  -3   1  10   15.79    0.71
  -1  -1   8  134.08    1.53
  -8  -2  11    0.97    0.31
  -8  -3  10   -0.06    0.16
  -5  -3  10    1.39    0.36
  -3  -2  10   51.70    1.17
  -2  -2   9  118.79    1.55
  -7   0  12    0.04    0.19
  -2   0  10    2.17    0.42
  -7  -1  12    0.53    0.24
  -6  -1  12    1.21    0.31
  -6   0  12    3.59    0.42
  -2  -3   8    7.30    0.55
  -1  -2   8    4.50    0.47
  -1   0   9   29.04    0.83
  -8   0  12   -0.14    0.15
  -5   0  12    7.47    0.57
  -4  -2  11   33.86    1.04
  -3  -1  11    0.09    0.49
  -2   2   9  120.44    1.64
  -1  -1   9   17.13    0.77
  -6   1  12   -0.43    0.43
  -5  -1  12   10.42    0.69
  -3   2  10   57.83    1.26
   0   4  -4    9.27    0.46
   1   6  -2   11.90    0.65
   5   7  -3    2.82    0.34
   6   7  -3   -0.08    0.17
   2   6   3   14.34    0.60
   4   7  -2    0.38    0.26
   4   7   1    0.68    0.30
   1   5  -4   11.40    0.48
   4   7  -1    7.71    0.47
   4   7   0    1.62    0.31
   5   7  -2    3.46    0.32
   5   7   1    0.16    0.21
   6   7  -2    0.48    0.19
   1   4  -5   16.71    0.50
   2   6  -3   20.64    0.69
   5   7  -1    4.32    0.33
   5   7   0    1.54    0.25
   6   7  -1    0.63    0.17
   6   7   0   -0.05    0.18
   2   5  -5   20.78    0.62
   2   6  -2   44.68    0.80
   2   6   2  359.05    2.21
   5   6  -5    0.07    0.18
   1   5   3   97.21    0.95
   6   6  -5    0.35    0.17
   2   6  -1  102.34    1.14
   3   6  -3   17.45    0.50
   8   6  -4    1.30    0.14
   1   5  -2    2.38    0.22
   1   5   2   37.14    0.60
   3   5  -5    2.33    0.27
   3   6   2    6.89    0.39
   4   6   3   16.37    0.51
   1   5  -1   25.97    0.52
   1   5   1    9.62    0.34
   3   6  -2   37.27    0.72
   5   6  -4    2.27    0.27
   5   6   3    8.44    0.42
   1   5   0  129.68    1.10
   3   6   0   28.46    0.63
   3   6   1    6.85    0.37
   6   6  -4    0.07    0.17
   7   6  -4    1.16    0.18
   2   5  -3    3.50    0.28
   8   6  -3    0.12    0.10
   2   5   3  280.48    1.72
   5   6  -3   22.78    0.60
   6   5  -6    0.65    0.20
   7   5  -6    0.15    0.15
   8   6   1    0.12    0.11
   3   5  -4    2.31    0.29
   4   6  -1    4.53    0.35
   5   6   2    4.58    0.34
   6   6  -3    6.74    0.36
   6   6   2    2.79    0.30
   7   6  -3    1.94    0.23
   8   6  -2    0.00    0.11
   9   5  -5   -0.08    0.08
   1   4   3   24.91    0.47
   4   6   0   15.46    0.55
   8   6   0    0.38    0.14
   5   6  -2   17.19    0.54
   5   6   1    1.84    0.31
   7   6  -2    5.79    0.35
   1   4  -2    6.23    0.29
   2   4  -4   42.17    0.70
   2   5  -1    0.22    0.22
   5   5  -5    9.73    0.45
   6   6  -2   12.78    0.52
   6   6   1    2.83    0.33
   7   6  -1    2.89    0.29
   7   6   0    0.80    0.22
   3   5  -3    2.03    0.33
   3   5   3   52.14    0.91
   6   6  -1    0.72    0.28
   8   5  -5    0.01    0.17
   1   4  -1  172.39    1.37
   3   4  -5   14.53    0.52
   4   5  -4    2.40    0.37
   6   5  -5    1.82    0.33
   7   5  -5    1.70    0.29
   9   5  -4    0.10    0.17
   3   5   2   84.31    1.36
   5   4  -6   39.79    0.95
  10   5  -1    0.84    0.17
   2   4  -3  163.04    1.61
   4   5   3   26.07    0.95
   5   5  -4    6.89    0.56
   8   5   3    1.93    0.30
  -3   5  -7   15.56    0.78
  -2   7   0   26.28    0.87
  -1   7  -7    2.19    0.27
  -4   3  -5   11.83    0.59
  -4   5  -5   61.06    1.34
  -3   5   2    4.55    0.50
  -3   6  -6    4.64    0.51
  -3   6   1   31.13    0.98
  -2   7  -6    0.55    0.26
  -1   8  -3    1.03    0.25
  -4   4  -6   54.27    1.27
  -4   4   1    2.41    0.41
  -2   6  -8    0.89    0.31
  -1   8  -4    0.23    0.16
  -4   6  -4    1.67    0.47
  -3   7  -4   11.35    0.62
  -3   7  -1    1.67    0.41
  -2   7   1   15.73    0.74
  -4   5   1   17.40    0.82
  -3   6  -7    0.78    0.36
  -1   8  -1    0.09    0.24
  -5   4  -2   15.42    0.73
  -4   6  -5    6.28    0.63
  -4   6   0   24.73    1.01
  -3   5  -8    0.90    0.42
  -5   4  -4    4.68    0.58
  -5   5  -3    5.68    0.68
  -5   5  -2    7.86    0.71
  -4   4  -7   19.46    0.90
  -3   6   2   46.03    1.20
  -3   7   0   13.11    0.71
  -2   7  -7    0.39    0.21
  -5   3  -4    7.55    0.66
  -5   5  -1   29.88    1.13
  -4   4   2   10.07    0.61
  -5   4  -5   20.40    1.04
  -4   5   2   26.83    1.09
  -4   6   1    3.97    0.64
  -2   8  -2    0.53    0.24
  -4   7  -3   18.18    0.82
  -4   7  -2    2.35    0.42
  -3   7   1   18.44    0.85
  -5   3  -5   10.27    0.74
  -5   6  -3   17.07    1.03
  -5   6  -2    5.17    0.67
  -4   7  -1    0.92    0.44
  -2   8  -1    0.23    0.24
  -5   2  -2  218.61    2.19
  -5   6  -4    7.17    0.67
  -3   6  -8    3.35    0.44
  -5   2  -3   45.82    1.09
  -6   4  -2   27.32    1.14
  -5   2  -4   38.03    1.12
  -4   4   3    3.21    0.51
  -4   6  -7    5.59    0.52
  -4   7   0    2.59    0.48
  -6   4  -1   17.37    0.94
  -5   3  -6   10.15    0.75
  -5   4   2   15.13    0.82
  -4   5   3    5.74    0.67
  -6   3  -2    8.18    0.73
  -6   4  -4   19.75    1.13
  -6   5  -1   24.72    1.33
  -6   3  -3    7.04    0.69
  -6   3  -1   21.43    0.93
  -6   4   0   25.08    1.03
  -6   5  -4    7.52    0.77
  -4   7   1    7.55    0.61
  -6   5   0  146.68    2.44
  -5   7  -3    3.80    0.46
  -5   7  -2    1.71    0.37
  -6   3   0   13.98    0.74
  -6   4   1   65.88    1.59
  -6   6  -2    4.42    0.59
  -6   5   1   16.10    0.97
  -6   6  -3   11.98    0.70
  -6   6  -1    5.88    0.60
  -5   7  -4    2.80    0.40
  -6   3  -5   58.76    1.42
  -6   3   1    2.95    0.48
  -6   6  -4    2.79    0.44
  -5   4   3    5.97    0.57
  -5   6   2   15.73    0.79
  -6   2  -2   34.97    0.95
  -6   2  -1   21.76    0.80
  -6   6   0    0.40    0.37
  -5   5   3    1.17    0.46
 -10  -3   7    0.31    0.12
  -9  -2   8    0.24    0.17
  -8  -4   7    5.68    0.32
  -7  -3   8    6.44    0.37
  -5  -5   5    5.58    0.37
  -3  -2   7   18.83    0.40
  -8  -5   5    0.30    0.17
  -7  -4   7   10.02    0.42
  -6  -5   5    2.30    0.31
  -4  -5   4    1.66    0.30
  -4  -3   7  205.01    1.60
  -7  -5   5    1.28    0.27
  -3  -5   2    5.67    0.34
  -3  -4   5   14.42    0.45
  -2  -3   5   21.29    0.48
  -9  -4   6    0.41    0.18
  -8  -2   8    3.13    0.30
  -6  -2   8   55.38    0.89
  -3  -3   6   10.69    0.41
  -9  -3   7    4.24    0.31
  -5  -5   4    5.32    0.43
  -5  -3   7   78.26    1.09
  -4  -5   3    7.49    0.41
  -3  -5   1    2.02    0.28
 -10  -4   5    0.13    0.14
 -10  -2   7    0.22    0.15
  -9  -5   3    1.21    0.20
  -4  -2   7   30.18    0.62
 -11  -2   6    0.07    0.12
  -8  -4   6   10.16    0.47
  -7  -5   4    6.28    0.43
  -6  -4   6   12.48    0.56
  -4  -4   5   55.53    0.92
  -3  -4   4   94.30    1.07
 -11  -3   5    0.40    0.11
 -10  -3   6    1.30    0.20
  -8  -3   7   12.59    0.52
  -6  -3   7   72.48    1.09
  -4  -5   2   32.50    0.70
  -3  -2   6    4.50    0.27
  -9  -5   2    2.47    0.29
  -8  -5   3    4.99    0.35
  -4  -3   6   13.97    0.48
 -10  -4   4    0.36    0.15
  -9  -5   1    0.57    0.18
  -9  -4   5    0.20    0.21
  -9  -2   7    1.20    0.25
  -6  -5   3   17.39    0.60
  -5  -4   5   18.53    0.58
  -4  -5   1   14.32    0.47
  -9  -5   0    0.14    0.15
  -5  -5   2    5.89    0.38
  -9  -3   6    9.07    0.43
  -5  -3   6   21.15    0.58
  -5  -1   7   18.19    0.46
  -4  -4   4   57.01    0.86
  -9  -1   7    1.34    0.23
  -7  -5   2   18.19    0.58
  -7  -2   7    2.69    0.30
  -6  -5   2   47.92    0.88
 -11  -3   4    0.01    0.11
 -10  -4   3    1.87    0.22
 -10  -2   6    0.47    0.19
  -8  -5   1    5.09    0.38
  -6  -3   6  439.96    2.50
  -5  -5   1    2.77    0.33
  -4  -2   6   13.93    0.41
 -11  -2   5    2.49    0.22
 -10  -3   5    1.79    0.24
  -9  -4   4    5.61    0.37
  -8  -5   0    5.30    0.38
  -7  -3   6   45.87    0.89
  -6  -5   1   14.19    0.54
  -6  -1   7   35.42    0.65
  -5  -4   4   19.05    0.57
  -4  -3   5   40.93    0.69
  -3  -3   4   23.98    0.50
 -10  -1   6    0.49    0.24
  -8  -4   4   14.36    0.63
  -7  -5   0   24.27    0.72
  -6  -4   4  194.04    1.85
  -4  -4   3    1.83    0.30
 -10  -4   2    2.84    0.28
  -9  -3   5    4.77    0.41
  -9  -2   6    9.85    0.49
  -7  -4   4   33.44    0.90
  -5  -2   6   25.75    0.60
 -11  -3   3    0.18    0.16
 -11  -1   5    0.17    0.19
  -5  -3   5   14.06    0.54
  -3  -4   1   17.34    0.49
 -10  -4   1    0.98    0.26
 -10  -3   4    4.38    0.43
  -6  -2   6   -0.47    0.30
  -5  -4   3    9.53    0.53
 -11  -2   4    2.10    0.29
 -10  -4   0    3.24    0.39
 -10  -2   5    0.32    0.31
  -7  -3   5   29.55    0.92
  -6  -3   5  413.87    3.04
  -9  -4   2    1.63    0.44
  -6  -4   3  129.58    1.97
  -5  -1   6   41.26    0.87
  -4  -2   5   81.25    1.16
 -10   2  -4    1.66    0.37
 -10   2  -1    0.86    0.45
 -10   3  -5    0.23    0.21
  -9   1  -6   12.39    0.67
  -8   0   0    0.98    0.47
  -8   3   3   31.96    1.11
  -7  -1  -3    5.09    0.58
  -6   0   2    8.76    0.50
  -8   1   2   40.35    1.11
  -7  -1  -2   60.15    1.34
  -9   1   1   15.10    1.04
  -9   2   2   17.55    1.00
  -8   2   3  224.41    2.81
  -7   1   3   18.98    0.79
  -6  -1   0  198.26    1.97
 -10   1  -2    3.90    0.60
 -10   4   0    1.82    0.39
  -9   0  -4   33.02    1.26
  -9   0  -2   35.72    1.24
  -9   4   2    1.51    0.51
  -7  -1  -1   33.11    1.01
  -7   0   2   54.63    1.35
 -10   1  -1   19.56    1.14
  -7   2   4   19.24    0.85
 -10   2   1   31.18    1.26
  -7  -1   0   69.02    1.50
 -10   1   0    6.07    0.78
  -9   0   0   -0.06    0.47
  -8  -1  -2  146.39    2.25
  -8   1   3    0.16    0.48
  -6   0   3    6.80    0.47
  -6   1   4   17.39    0.69
 -10   1  -5    5.94    0.54
  -9   3   3    0.16    0.47
 -11   3  -2    0.73    0.24
  -8  -1  -1   92.39    1.75
 -11   2  -3    0.25    0.23
 -11   2  -2    0.35    0.24
 -11   2  -1    1.85    0.35
 -11   3  -1    1.76    0.32
 -10   2   2    2.88    0.54
 -10   3   2    0.55    0.39
  -9   0   1   11.93    0.75
  -8   2   4   20.81    0.90
  -7  -1   1    8.73    0.61
  -7   1   4    6.80    0.55
 -10   0  -2   14.92    0.92
  -8  -1   0  133.88    1.99
 -11   3   0    0.95    0.27
 -10   0  -3   13.87    0.74
 -10   0  -1    1.03    0.42
  -9   1   3   29.47    1.09
  -6  -1   2   89.13    1.28
 -11   1  -2    0.48    0.29
 -10   0  -4   19.08    0.78
 -10   4   2    1.50    0.34
  -9  -1  -2    6.29    0.62
  -9   0   2    0.32    0.44
  -8  -1   1  151.21    2.07
  -8   0   3    3.93    0.54
  -8   1   4    4.05    0.54
 -11   1  -1    2.59    0.39
  -9  -1  -1    7.09    0.71
  -7  -1   2    2.63    0.43
 -11   1   0    2.95    0.46
 -11   2   1    0.56    0.28
 -10   2   3    5.98    0.61
 -10   3   3    0.86    0.39
  -9   3   4    0.59    0.40
  -6   0   4   47.17    0.94
  -6   1   5    6.04    0.45
 -11   1   1    3.94    0.49
  -9   0   3    4.00    0.58
  -9   1   4    2.06    0.49
  -8  -1   2   34.22    1.10
  -7  -2  -2    1.27    0.45
  -6  -2   0   11.13    0.56
  -6  -1   3   83.38    1.27
   4  -4  10    2.79    0.50
   5  -4   9    2.58    0.47
   5  -2   8    1.13    0.60
   7  -5   3    0.85    0.49
   7  -4   5    9.50    0.80
   3   0   6    4.69    0.51
   5  -1   6   24.93    1.15
   6  -5   7    1.17    0.42
   7  -3   3    4.31    0.69
   7  -3   4    0.86    0.61
   6  -6   5    1.28    0.45
   3  -5  10    0.63    0.36
   3  -3  10   11.57    0.92
   5  -1   5    7.31    0.74
   6  -2   1   31.82    1.12
   6  -2   5   30.20    1.38
   3  -1   8   15.85    1.07
   5  -6   7    8.51    0.63
   5  -2   7    7.63    0.98
   5  -1   4   80.18    1.72
   6  -6   4    1.51    0.52
   6  -5   6    0.68    0.54
   6  -3   6   15.13    1.35
   6  -2   4   46.61    1.61
   3  -4  10    0.39    0.47
   4  -5   9    0.29    0.37
   5  -4   8    4.56    0.79
   5  -1   3   25.61    0.98
   6  -6   3    7.45    0.72
   6  -2   2   35.98    1.32
   3  -6   9    0.24    0.25
   3  -2   9    6.21    0.93
   4  -4   9    2.16    0.61
   6  -4   6    0.13    0.52
   5  -2   6   42.23    1.54
   2  -5  10    2.03    0.45
   3  -1   7   79.71    2.02
   6  -3   1   10.85    0.87
   6  -3   4   11.59    1.05
   5  -2   5   42.37    1.47
   6  -3   2    5.60    0.76
   6  -3   3    3.43    0.75
   2  -2   9   31.67    1.41
   4  -5   8    2.59    0.63
   4  -2   7   39.54    1.55
   6  -4   1   11.45    0.89
   3  -5   9    0.25    0.45
   4  -7   5    0.46    0.37
   5  -6   5    0.51    0.54
   5  -3   6    6.77    0.96
   6  -4   2   31.97    1.36
   6  -4   3    1.03    0.64
   5  -2   4   39.87    1.33
   5  -6   4    7.56    0.83
   5  -4   6   19.89    1.49
   5  -2   2  224.51    2.66
   2  -1   7    1.39    0.60
   4  -2   6   52.67    1.93
   5  -3   5    9.06    1.01
   3  -4  10   -0.10    0.70
   6  -4   7   22.57    1.90
   7  -5   4   10.77    1.33
   7  -3   1    1.91    0.99
   4  -1   7   32.48    1.76
   7  -4   5    7.95    1.20
   3  -5  10    0.19    0.39
   3  -3  10    9.43    0.97
   3  -1   8   21.54    1.17
   6  -6   6    7.39    0.60
   6  -2   6   18.98    1.54
   5  -1   6   24.77    1.24
   5  -2   8    1.59    0.66
   6  -1   2    7.66    0.62
   6  -1   3   19.49    0.91
   7  -6   3    1.58    0.39
   7  -4   6    0.78    0.51
   7  -2   3    8.48    0.84
   4  -2   9    1.67    0.62
   6  -4   8   16.99    0.88
   6  -1   4   13.00    0.79
   7  -2   4    6.35    0.85
   4   0   5    4.13    0.48
   5  -3   9   13.68    0.92
   6  -2   7    8.76    0.99
   7  -6   4    0.13    0.23
   7  -5   6    2.16    0.43
   4  -3  10   18.69    0.99
   5  -1   7   16.81    1.06
   6  -5   8   -0.07    0.32
   6  -3   8    1.19    0.54
   6  -1   5   19.20    0.99
   7  -2   5    8.97    0.93
   8  -4   2    0.84    0.54
   8  -4   3    1.37    0.54
   8  -4   4    1.31    0.53
   3   0   7    4.14    0.61
   4   0   6   16.86    0.87
   5   0   4   76.83    1.64
   8  -3   2    2.53    0.70
   5  -2   9   11.44    1.09
   7  -3   7   14.75    0.95
   7  -2   6    6.52    0.83
   8  -5   3    0.69    0.48
   8  -3   4    7.57    0.81
   5  -1   8    0.29    0.78
   7  -5   7    0.61    0.35
   7  -1   2   56.48    1.86
   7  -1   3    5.91    0.94
   8  -5   4   -0.09    0.37
   8  -4   5    1.40    0.53
   8  -3   5    1.53    0.68
   4  -2  10    8.16    0.98
   4  -1   9    0.98    0.90
   4   0   7    1.46    0.75
   6  -4   9    0.86    0.48
   7  -1   4    6.93    0.95
   8  -2   3    2.63    0.84
   6  -3   9    2.79    0.75
   7  -2   7    9.96    1.37
   7  -1   1   20.20    1.30
   8  -5   5    0.44    0.42
   8  -2   2   11.90    1.19
   8  -2   4    4.59    1.17
   6   0   3   93.50    2.55
   7  -4   8    1.43    0.55
   7  -3   8    0.32    0.60
   8  -3   6    0.76    0.71
   6   0   2    1.53    0.65
   6   0   4   67.32    2.05
  -9  -3   5    3.44    0.41
  -6  -1   7   36.39    0.77
  -5  -3   5   10.70    0.50
 -10  -3   4    4.49    0.45
  -9  -4   2    1.88    0.38
  -9  -2   6   10.26    0.58
  -7  -1   7   19.07    0.68
  -5  -2   6   25.82    0.68
  -4  -1   6   56.33    0.81
 -11  -3   2    3.77    0.34
  -7  -4   3   12.32    0.69
  -6  -3   5  375.05    2.99
  -4  -4   1    3.91    0.37
  -4  -3   4   22.65    0.66
 -11  -1   5   -0.07    0.25
  -7  -3   5   29.05    0.95
  -6  -2   6   -0.09    0.37
  -5  -4   2   20.59    0.71
 -11  -2   4    2.78    0.34
 -10  -2   5    0.73    0.34
 -10   0   6    1.77    0.38
  -9  -4  -1    0.07    0.32
  -9  -4   0    0.72    0.36
  -4  -2   5   77.62    1.10
 -11  -3  -1    0.92    0.24
 -11  -3   1    0.08    0.19
  -9  -3   4    2.06    0.46
  -6  -4   2  143.43    1.92
 -12  -2   1    0.05    0.13
 -12  -1   3    0.90    0.22
 -11  -3   0    1.05    0.24
 -11   0   5    0.76    0.26
  -5  -4   1   34.77    0.86
  -5  -1   6   40.74    0.83
  -8  -3   4   83.66    1.72
  -4  -3   3   29.59    0.68
 -11  -2   3    0.53    0.26
  -8  -4  -1    0.23    0.35
  -7  -4   1    6.01    0.53
  -7  -3   4   41.25    1.11
  -6  -4   1   61.49    1.22
  -6  -3   4   17.81    0.66
  -6  -1   6    0.37    0.32
  -5  -4   0   35.22    0.82
  -5  -2   5   19.67    0.63
 -10  -3   2    0.97    0.27
 -10  -2   4    6.54    0.51
 -10  -1   5   10.45    0.57
  -9  -3   3    0.60    0.37
  -7  -1   6    0.61    0.33
 -12   0   3    0.55    0.17
 -11  -1   4    1.28    0.27
  -8  -2   5   22.65    0.80
  -7  -4  -1    1.58    0.39
  -7  -4   0   21.70    0.82
  -6  -4   0   14.53    0.65
  -6  -2   5   84.74    1.28
 -12  -1   2    0.41    0.16
  -5  -3   3   12.10    0.52
 -11  -2   2    1.53    0.32
  -8  -3   3   36.20    0.97
  -7   0   6    0.09    0.34
 -11   0   4    0.57    0.26
 -10  -3  -2    4.87    0.41
 -10  -3   0    1.45    0.34
 -10   0   5    1.60    0.38
  -7  -3   3   13.32    0.64
  -6  -3   3   50.93    0.99
 -12  -1   1    1.67    0.26
 -10  -3  -1    0.17    0.29
 -10  -2   3    4.57    0.55
 -12   0   2   -0.02    0.20
 -11  -2   1    0.20    0.30
 -11  -1   3    1.49    0.39
  -5  -2   4   31.38    0.80
  -5  -1   5   70.36    1.05
  -7   2   3   73.10    2.15
  -6   1   0  160.87    2.65
  -6   1   1   18.09    0.95
  -6   1   2   94.35    1.83
  -6   6   6    0.34    0.42
  -5   2   6   33.43    1.35
  -8   3   0   11.42    1.09
  -8   5  -1    5.61    0.73
  -8   3   3   36.56    1.62
  -8   6   1    0.85    0.40
  -7   2   4   29.15    1.20
  -7   6   5    4.21    0.60
  -6   1  -1    2.62    0.54
  -6   1   3   79.34    1.66
  -8   3  -1   12.21    0.98
  -7   5   6    0.52    0.49
  -8   3   4  103.79    2.40
  -8   5  -2   10.05    0.74
  -8   6   3    0.07    0.31
  -5   1   5   64.35    1.30
  -8   4   5    5.12    0.77
  -8   6  -1    0.39    0.28
  -7   3   6   44.17    1.55
  -6   1   4   19.58    0.88
  -6   2   6   -0.11    0.53
  -6   3   7   54.61    1.59
  -8   2   1   53.50    1.68
  -8   2   2  215.94    3.17
  -8   3  -2    2.70    0.69
  -8   5   5    0.35    0.42
  -7   2   5   24.16    1.16
  -9   4   1    9.17    0.79
  -9   4   2    2.33    0.60
  -8   2   0   64.99    1.86
  -8   2   3  206.44    3.30
  -8   6   4    2.84    0.40
  -7   1   2    3.23    0.62
  -9   4   3    4.52    0.71
  -9   5   1    0.90    0.35
  -7   1   3   15.28    0.91
  -8   2  -1    3.33    0.74
  -8   2   4   19.00    1.19
  -6   1   5    9.13    0.74
  -8   4   6   13.27    0.97
  -7   1  -1   25.87    1.11
  -7   5   7    0.73    0.45
  -5   1   6   46.11    1.21
  -9   4  -1    0.10    0.46
  -8   5   6   -0.05    0.44
  -6   2   7   28.35    1.22
  -9   5   4    0.31    0.33
  -8   2  -2   11.71    0.87
  -8   2   5   27.07    1.32
  -8   3   6   43.62    1.53
  -9   3  -1    1.70    0.57
  -9   4   5    0.40    0.41
  -9   5  -1    0.11    0.26
  -9   2   1   18.89    1.12
  -9   2   2   17.65    1.00
  -8   1   1  154.79    2.46
  -8   1   2   36.70    1.23
  -7   1   5   28.23    1.09
  -9   2   0    5.27    0.63
  -9   2   3   51.82    1.45
  -9   3   5    5.38    0.57
  -8   1   3    1.00    0.44
   6   1   3   16.01    0.94
   7   0   3   20.66    1.17
   7   0   9   15.32    0.98
   8  -1   6   24.95    1.28
   5   2   6   48.06    1.68
   5   2   7   10.95    1.01
   7  -2   2    1.68    0.67
   7  -3   9    5.28    0.63
   6  -1  11    0.83    0.43
   6   0   2    1.40    0.47
   6   1   4   16.80    0.97
   5   1  10   -0.10    0.54
   6   0  10   -0.01    0.47
   6   1   7    9.83    0.88
   7   0   5   43.50    1.78
   7   0   6    0.12    0.62
   4   1  11    1.24    0.49
   4   2   5   34.84    1.06
   4   2   8   11.66    0.93
   5  -1  12    0.30    0.31
   6  -2  11   -0.65    0.29
   6   1   6   20.88    1.23
   7  -2   3   10.20    0.82
   7  -2   9   -0.24    0.36
   4   2   6   60.83    1.43
   4   2   7   48.15    1.37
   5   1   3   28.91    0.91
   7  -3   8    0.62    0.40
   5   0  11   -0.38    0.39
   6  -4   9    0.53    0.32
   6   0   3  103.23    1.70
   7  -1   4    6.08    0.62
   6  -1   2    8.40    0.57
   6   0   9    4.27    0.65
   7  -3   6    0.84    0.47
   7  -3   7    7.90    0.72
   7  -2   4    6.73    0.78
   7  -2   8    0.85    0.41
   7  -1   5   14.47    0.97
   7  -1   6   18.67    0.95
   6  -1  10    4.71    0.52
   4   1  10   10.03    0.71
   5   1   8    0.07    0.47
   6  -2   2   30.36    0.95
   6  -2  10    0.97    0.34
   6   0   4   62.57    1.33
   7  -2   5    9.92    0.75
   7  -2   6    5.31    0.67
   3   1  11    2.87    0.49
   3   2   6   11.96    0.65
   3   2   7   26.22    0.89
   5   1   5    6.80    0.57
   5   1   7   18.53    0.92
   3  -1  13   -1.03    0.36
   5   0  10   16.56    1.08
   6  -1   3   16.19    0.74
   6   0   5    0.54    0.41
   6   0   6   88.95    1.93
   6   0   7    7.41    0.72
   5  -3  11    0.40    0.28
   6  -4   7   23.50    1.07
   6  -3   9    3.57    0.52
   3   0  12   -0.11    0.53
   4   0  11    0.02    0.60
   5  -4  10    0.16    0.31
   4  -3  12    1.27    0.34
  -5   4  -3    0.59    0.51
  -4   6  -5    9.23    0.74
  -2   7  -7    0.71    0.24
  -1   8  -2    2.84    0.40
  -5   4  -4    5.01    0.62
  -4   5   1   14.14    0.93
  -3   7  -5    2.92    0.38
  -3   7  -1    1.70    0.47
  -5   3  -2   15.72    0.66
  -5   4  -1    4.97    0.58
  -5   5  -3    9.28    0.72
  -5   5  -2    7.04    0.67
  -4   6   0   16.23    0.88
  -2   7   1   18.54    0.84
  -5   4  -5   24.78    0.89
  -4   6  -6    4.03    0.46
  -1   8  -1    0.03    0.24
  -5   4   0   32.70    1.01
  -5   5  -5    2.47    0.53
  -4   4   2    6.17    0.56
  -3   4   3   60.53    1.13
  -3   6   2   34.78    1.19
  -3   7  -6    0.79    0.24
  -3   7   0   13.30    0.72
  -2   8  -3    0.43    0.23
  -5   5   0   22.38    1.03
  -2   8  -4    0.08    0.12
  -5   6  -3   14.57    0.87
  -5   6  -2    4.29    0.58
  -4   7  -3   18.63    0.79
  -2   6   3   24.23    0.90
  -5   6  -4    5.24    0.60
  -5   6  -1    2.34    0.55
  -4   7  -1    0.98    0.39
  -3   7   1   17.85    0.82
  -2   8  -1    0.20    0.26
  -1   8   0    0.28    0.23
  -5   5  -6    1.58    0.51
  -5   5   1    3.77    0.67
  -2   7   2   41.04    1.20
  -5   6  -5    1.01    0.44
  -4   7  -5    0.47    0.26
  -6   4  -3    0.99    0.56
  -6   4  -2   36.57    1.25
  -6   4  -1   18.77    1.01
  -4   7   0    2.59    0.52
  -3   6   3   18.59    1.06
  -6   4  -4   17.03    1.09
  -6   5  -1   41.68    1.48
  -5   4   2   12.44    0.94
  -4   5   3    5.81    0.79
  -3   8  -2    1.13    0.29
  -2   8   0    0.89    0.33
  -6   3  -3    6.40    0.69
  -6   3  -1   16.79    0.90
  -6   5  -4   11.36    0.85
  -5   5   2    5.62    0.90
  -4   3   3   23.32    0.91
  -3   7   2    2.12    0.57
  -6   5   0   98.58    2.67
  -4   7   1    9.77    0.78
  -3   5   4    2.30    0.60
  -3   8  -1   -0.02    0.23
  -5   6  -6    1.45    0.39
  -5   7  -3    2.07    0.45
  -5   7  -2    1.66    0.42
  -6   4   1   74.96    1.73
  -6   6  -3    6.78    0.68
  -6   6  -2    5.64    0.61
  -6   6  -1    5.68    0.65
  -5   7  -1    0.16    0.37
   4   2   6   65.07    1.64
   5   2   6   48.44    1.40
   7   0   9   12.01    0.84
   7   2   2    1.54    0.50
   7   2   4   11.00    0.93
   9   1   5    0.33    0.31
   3   2   5   47.17    1.20
   6   2   5   39.29    1.46
   9  -1   8    0.06    0.27
   9   0   7    0.14    0.40
   9   1   1   10.53    0.92
  10   0   5    0.46    0.38
   9   1   2    6.84    0.94
   9   1   4    5.93    0.79
   3   1   8   19.05    1.06
   5   1   8    0.27    0.74
   5   2   5   56.44    1.74
   6  -1  10    1.63    0.57
   6   2   2   32.26    1.35
  10  -1   6    2.38    0.51
  10   0   1    1.04    0.63
  10   0   4   17.64    1.25
   4   2   4  219.91    2.77
   5   2   2  227.57    2.69
   5   2   4   51.23    1.53
   6   0   9    4.56    0.83
  10   0   2   16.29    1.21
   8  -2   9    0.27    0.37
   8   1   0  121.28    2.25
   9  -2   8    1.18    0.34
  11  -2   3   -0.13    0.24
   6   1   7   10.16    1.03
   7  -1   9    5.09    0.71
   8   1   1  100.10    2.05
   9  -1   7    2.67    0.54
   4   0   9   10.83    0.88
   8   1   2  153.17    2.57
   8   1   3   56.65    1.74
   3   1   7   85.39    1.85
   4   1   7   41.38    1.34
   5   1   7   17.96    1.03
   8  -1   8    4.25    0.61
   6   1   6   33.07    1.36
  10  -1   4    0.48    0.48
   6  -1   9    1.16    0.58
   7  -2   9   -0.03    0.36
   9  -2   7    2.11    0.50
   9   0   1    2.16    0.65
  10  -2   5   -0.19    0.30
  10  -1   1   22.59    1.07
   3   1   6   45.52    1.32
   5   1   6   24.47    1.13
   6   1   5   32.99    1.41
   7   1   2   64.21    1.62
   7   1   3    9.45    0.88
   8  -2   8    2.41    0.58
   4   1   6  139.71    2.50
   5   0   8    0.31    0.69
   7  -3   9    1.60    0.67
   9  -3   7   -0.03    0.26
  10  -3   5   -0.16    0.26
   8   0   5   46.78    2.25
  10  -2   4    2.09    0.68
   2   3   7    2.38    0.43
   3   3   8   33.69    1.16
   4   3   8   30.40    1.20
   5   3   3    3.39    0.50
   6   3   5   59.03    1.51
   6   3   6   18.67    0.99
   8   2   7    1.15    0.42
   6   2  10    0.44    0.35
   7   2   9    0.03    0.29
   2   3   8   79.35    1.60
   8   2   2   11.06    0.73
   9   1   8    0.18    0.20
   4   3   2   23.20    0.70
   7   3   5   12.20    0.87
   8   2   8    1.67    0.43
   4   3   9    0.61    0.44
   6   3   8    0.78    0.43
   7   3   4    1.50    0.47
   9   2   5    0.61    0.37
   5   2  11    0.05    0.22
   5   3   9    9.51    0.72
   6   3   2    9.89    0.62
   7   3   3    3.96    0.56
   9   2   4    1.04    0.39
   9   2   6    0.41    0.28
   9   2   3    0.19    0.35
  10   1   6    1.77    0.26
   7   2  10    0.10    0.18
   7   3   8    0.43    0.26
   8   2   9   -0.01    0.19
   8   3   5    0.48    0.33
   9   2   7    1.30    0.29
   6   2  11   -0.07    0.14
   6   3   1   16.05    0.60
   8   3   4    5.90    0.51
   8   3   6    0.06    0.25
   4   4   5   49.10    1.04
   4   4   6   54.90    1.09
   5   3  10   -0.10    0.24
   3   4   5   27.15    0.68
   3   4   6   34.51    0.79
   4   4   4   36.56    0.82
   4   4   7   13.81    0.63
   5   4   4    3.78    0.39
   5   4   6   20.26    0.75
   8   3   7    7.53    0.49
   9   2   8    0.04    0.14
   3   4   4   18.26    0.53
   3   4   7   15.25    0.58
   5   4   7    0.39    0.27
   7   3   1    1.69    0.29
   7   3   9    1.10    0.26
   2   4   6  129.51    1.32
   4   4   3    4.01    0.31
   5   4   3    0.33    0.24
   6   4   6    0.52    0.22
   2   4   5  193.23    1.51
   3   4   3   30.00    0.63
   4   4   8   18.71    0.66
   5   4   8    3.05    0.34
   6   3   0    9.67    0.40
   6   4   7   15.21    0.62
   8   3   8    0.74    0.25
  10   2   4    0.19    0.17
   2   4   4   34.88    0.67
   2   4   7   77.34    1.07
   5   4   2   14.44    0.56
   9   3   4    1.17    0.27
   9   3   5    1.55    0.24
   4   4   2   60.38    0.91
  -8   0   6    5.31    0.69
  -6   0   6   13.75    0.60
 -12   0   2    0.09    0.20
 -11   2   4    1.47    0.31
 -10  -2   2    4.16    0.49
 -10  -1   4   10.82    0.70
  -8   2   6   18.96    0.79
  -7  -2   4   18.19    0.84
  -7   0   6    0.28    0.40
  -5  -1   5   83.97    1.18
 -11   1   4    1.19    0.28
  -8  -1   5    0.95    0.41
 -12   1   2    0.42    0.18
 -10  -2   1   24.66    0.85
  -7   1   6    0.26    0.35
  -6  -1   5    6.13    0.44
  -6   1   6    0.22    0.29
 -12   0   1    0.14    0.16
  -9   0   5    0.73    0.39
  -8  -2   3  217.57    2.31
 -11   0   3    0.33    0.32
 -10  -1   3    1.26    0.44
  -9  -2   2   14.82    0.76
  -9  -1   4    1.69    0.44
  -5  -2   3   13.69    0.49
 -12   0   0    6.93    0.42
 -11  -1   1    3.47    0.45
 -10  -2   0   10.79    0.67
 -12   0  -1    0.11    0.18
 -12   1   1    1.17    0.29
 -11   2   3    0.38    0.35
 -10  -2  -1    0.74    0.38
  -8   0   5    4.21    0.59
  -6  -2   3   28.19    0.78
  -5   0   5    6.37    0.43
 -11  -1   0    4.74    0.53
 -11   1   3    1.42    0.43
 -10   2   4    4.81    0.65
  -8  -1   4    5.13    0.56
 -11   3   2    2.46    0.36
  -9  -2   1   14.20    1.00
  -8  -2   2  168.67    2.71
  -7  -1   4    7.64    0.69
  -6   0   5   16.51    0.68
  -5  -1   4    3.20    0.37
 -11  -1  -2    0.01    0.33
 -11  -1  -1    1.87    0.45
  -9  -1   3   18.74    1.20
  -9   3   4    1.84    0.61
  -8   1   5    1.72    0.58
  -6  -1   4   20.50    0.87
 -12   1  -1    0.22    0.21
 -10   3   3    1.21    0.53
  -7   1   5   32.37    1.13
  -5   1   5   62.02    1.24
 -11   1   2    0.18    0.47
  -9  -2   0    5.10    0.80
  -6   1   5    6.01    0.63
  -6   2   5   77.21    1.55
 -11   0   1   -0.18    0.43
 -11   2   2    1.50    0.49
  -8  -1   3    0.35    0.58
  -8   0   4   31.62    1.21
 -11   3   1   -0.07    0.25
 -10   1   3    1.48    0.62
  -9  -1   2   14.19    0.87
 -10   2   3    5.86    0.71
  -7  -1   3   15.68    0.65
 -12   0   0    7.53    0.34
 -10  -2   1   23.83    0.71
 -10   1   4    8.96    0.48
 -12   1   1    1.89    0.19
 -11   1   3    1.55    0.27
 -10  -1   3    1.10    0.31
  -8  -2   3  211.24    1.91
  -8   0   5    3.67    0.36
  -7  -3   1    5.20    0.37
 -11  -1   2    0.65    0.23
 -11   0   3    0.03    0.22
 -11   2   3    0.19    0.20
 -10   0   4   -0.03    0.27
  -9  -1   4    1.82    0.35
 -12   0   1    0.14    0.14
  -8  -3   1    6.62    0.46
 -11  -2  -1    0.54    0.20
 -10  -2   2    3.76    0.40
  -9  -3   0    0.61    0.30
  -9  -2   3   45.72    1.05
  -9   0   5    0.50    0.33
  -7  -1   5   23.87    0.69
 -12   1   2    0.37    0.14
 -11  -2   0    0.22    0.20
  -9   2   5    2.04    0.33
  -7  -3   2    5.14    0.42
  -7  -2   4   25.06    0.72
  -6  -3   2    9.40    0.44
  -6  -2   4  136.03    1.41
  -6  -1   5    7.37    0.40
 -12  -1   0    1.05    0.17
 -12   0   2   -0.11    0.15
 -10  -1   4   12.41    0.62
  -8  -3   2    3.66    0.44
  -8  -1   5    1.16    0.29
  -5  -3   2    6.01    0.36
 -11  -2   1    0.01    0.23
 -11   1   4    1.22    0.29
 -10   1   5    4.83    0.47
  -7   1   6    0.20    0.31
  -5  -2   4   31.85    0.67
 -12  -1   1    2.05    0.24
 -10  -2   3    5.87    0.51
 -10   0   5    1.53    0.38
  -7   0   6    0.22    0.31
  -6   1   6    0.78    0.29
  -7  -3   3   13.49    0.63
  -6   0   6   13.25    0.51
 -12   0   3    0.72    0.20
 -12   1   3    0.97    0.19
 -11  -2   2    0.99    0.29
  -6  -3   3   47.20    0.92
 -12  -1   2    0.52    0.17
 -11  -1   4    1.42    0.31
 -10  -3   1    1.88    0.36
  -7  -2   5   21.66    0.75
  -6  -2   5   90.33    1.33
  -5  -3   3   15.24    0.53
  -5   0   6  260.23    1.86
 -10  -2   4    5.78    0.49
 -10  -1   5    9.81    0.55
  -7  -1   6    0.49    0.32
  -6  -1   6   -0.03    0.33
 -11   1   5   -0.22    0.22
 -11  -2   3    0.36    0.23
 -11   0   5    1.38    0.26
 -10  -3   2    0.69    0.30
  -7  -3   4   43.85    1.07
  -5  -2   5   23.42    0.63
  -5  -1   6   39.39    0.80
 -12  -1   3    0.80    0.19
 -10   0   6    1.92    0.37
 -10   1   6    0.86    0.28
  -8  -3   4   85.29    1.52
  -6  -3   4   17.63    0.62
   4  -1  11    1.48    0.52
   4   1   6  153.61    2.32
   5  -1  10   -0.01    0.51
   6  -3  10    2.15    0.43
   6   0   4   52.86    1.41
   6   0   6   71.03    1.98
   7  -1   4    5.74    0.68
   7  -1   5   13.42    1.01
   7  -1   6   18.00    1.10
   5  -3  11    0.29    0.30
   5   0   8    0.00    0.60
   6   0   5    1.01    0.48
   2   1   8   40.50    1.37
   3   0  10   44.29    1.66
   3   1   7  103.83    2.01
   7  -2   7   13.36    1.00
   3  -2  12    4.80    0.64
   4   0   9   10.75    1.10
   6  -2   9   12.44    0.93
   1   1   8   20.55    0.97
   3   1   6   50.07    1.30
   5   0   7   47.48    1.70
   2   0  10    0.31    0.68
   2   1   7    2.68    0.54
   3  -1  11    2.76    0.72
   4  -2  11    5.23    0.72
   7  -3   7   10.67    0.84
   7  -2   6    5.18    0.80
   3  -3  12    0.36    0.31
   6  -5   8   -0.03    0.23
   6  -3   9    2.62    0.56
   7  -2   4    8.12    0.84
   1   0  10   -0.34    0.64
   3   0   9    2.88    0.78
   4   0   8   13.98    1.23
   5   0   4   64.18    1.47
   7  -3   6    0.98    0.61
   2  -1  11    0.52    0.65
   4  -4  11    0.37    0.31
   4  -3  11   14.93    0.94
   5  -3  10    2.92    0.65
   6  -1   3   18.16    0.92
   6  -1   6   24.84    1.31
   5  -1   8    0.73    0.70
   6  -1   4   16.85    0.95
   6  -1   5   15.27    1.20
   2  -4  12    4.44    0.45
   2  -3  12    9.83    0.76
   6  -4   8   17.17    1.03
   6  -3   8    0.55    0.57
   6  -5   7    0.52    0.42
   6  -2   7    6.40    1.16
   3   0   8  110.28    2.33
   4  -5  10   -0.09    0.29
   4  -2  10    5.41    0.96
   4   0   6   21.24    1.02
   1   0   9    4.99    0.77
   5  -1   7   12.73    1.01
   1  -4  12    0.51    0.33
   3  -3  11    2.71    0.60
   5  -4   9    2.62    0.56
   5  -3   9   12.75    1.01
   6  -2   6   29.12    1.38
   2  -2  11    0.84    0.62
   2  -1  10    4.73    0.86
   3  -4  11    6.97    0.65
   5  -1   6   24.36    1.18
   6  -2   5   29.23    1.29
   4  -1   8    6.19    0.72
  -6   3   3   45.06    1.39
  -7   5   2   17.48    0.90
  -9   4  -4    2.59    0.43
  -9   4  -2    4.59    0.52
  -8   1  -3   57.67    1.60
  -8   6  -2    1.30    0.34
  -7   2   2   13.14    0.78
  -9   3  -1    1.34    0.55
  -9   4  -1    0.58    0.44
  -8   2   1   43.26    1.34
  -7   1   1    7.21    0.62
  -6   1   2   82.03    1.35
  -6   2   3   31.62    0.93
  -9   3  -5    2.68    0.46
  -8   1  -1  117.26    2.03
  -8   5   1    9.37    0.72
  -8   6  -1    0.23    0.24
  -7   0  -3   22.28    0.92
  -7   0  -2    0.49    0.42
  -9   2  -4    1.60    0.52
  -9   4   0    0.63    0.45
  -9   5  -2    1.18    0.33
  -8   3   2    3.28    0.63
  -7   0  -4   12.72    0.75
  -7   3   3   15.24    0.81
  -7   4   3    8.27    0.69
  -9   2  -1   19.51    0.97
  -9   5  -1    0.18    0.24
  -8   1   0  114.98    2.03
  -9   2  -5    0.77    0.41
  -9   2   0    6.08    0.68
  -9   3  -6    0.25    0.27
  -9   4   1    9.42    0.73
  -8   2   2  254.55    2.92
  -8   6   0    0.37    0.21
  -7   1   2    3.43    0.49
  -7   2   3   62.00    1.37
  -6   0   1   16.20    0.62
  -9   5   0    1.37    0.37
  -8   1   1  155.79    2.34
  -8   5   2    2.14    0.47
  -7   0   0   27.81    0.90
  -6   1   3   75.87    1.33
  -9   2   1   14.90    1.00
  -8   3   3   33.25    1.23
  -9   1  -4    5.36    0.67
  -9   1  -1   11.87    0.85
  -8   0  -3    7.63    0.76
  -8   0  -2  106.29    2.00
  -8   4   3   28.21    1.14
  -6   2   4  120.01    1.68
 -10   4  -1    0.31    0.28
  -8   0  -4  142.39    2.42
  -7   0   1   24.81    0.89
  -7   3   4   49.34    1.28
 -10   2  -2    3.41    0.55
 -10   3   0    1.81    0.45
  -9   1   0    8.01    0.68
  -9   5   1    0.31    0.27
  -8   2   3  251.29    2.93
  -7   1   3   15.59    0.79
  -6  -1  -2    9.17    0.56
  -6   0   2   10.00    0.52
 -10   2  -3    1.51    0.41
 -10   2  -1    0.89    0.46
 -10   4   0    1.99    0.36
  -9   1  -5    0.37    0.39
  -9   2   2   15.60    0.91
  -8   0   0    0.38    0.50
   4   4   1   42.48    1.20
   4   4   3    5.04    0.67
   6   4  -1   58.87    1.62
   3   3   6   38.71    1.29
   4   4   2   58.81    1.58
   5   3   7   36.88    1.38
   5   4   0   41.49    1.25
   8   4   3    1.62    0.63
   6   4   4   19.56    1.23
   7   4   0   26.38    1.23
   9   2   7    1.45    0.45
  10   2   6    0.07    0.24
   5   4   2   16.14    1.02
   5   4   3    1.07    0.57
   6   4   0   16.57    1.03
   7   2   8    0.46    0.44
   8   3   6    0.01    0.49
   9   3   5    2.28    0.51
  10   3  -1    1.37    0.49
   4   3   6    9.68    0.86
   6   4   1   11.68    1.04
   6   4   2   24.78    1.33
   7   4   1    3.01    0.73
   7   4   2   10.53    0.98
  10   3   3    1.53    0.45
  11   2   4    0.50    0.23
   3   3   5   25.71    1.04
   9   3  -2    1.44    0.55
  10   3   0    1.79    0.49
   5   3   6    8.01    0.90
  10   3   1    0.44    0.48
  10   3   2    5.16    0.64
   6   3   6   26.53    1.34
   8   3   5    1.89    0.63
   3   3   4    7.13    0.64
   8   3  -2    3.05    0.71
  10   2   5    0.07    0.32
  11   2  -1    0.34    0.34
  11   2   3    0.06    0.30
   4   3   5   12.39    0.83
   3   3   3    6.85    0.53
   4   2   7   39.58    1.29
   5   3   5   11.40    0.92
   6   3  -2   11.91    0.80
   7   3  -2    6.25    0.74
   9   3   0    1.04    0.58
  11   2   0    0.13    0.36
  11   2   2    0.18    0.31
   6   3   5   58.02    1.93
   7   2   7   11.89    0.94
   9   1   7    0.01    0.42
   9   3   1    1.74    0.67
   9   3   2    5.58    0.84
  11   2   1    1.98    0.43
   5   2   7   11.96    0.88
   8   3  -1    6.57    0.84
  10   1   6    2.38    0.42
   3   2   6   13.01    0.75
   7   3   4    1.40    0.70
   4   3   1   52.47    1.22
   4   3   2   19.60    0.85
   4   3   3    4.07    0.52
   5   3   4    9.34    0.77
   6   3  -1    3.55    0.60
   7   3  -1    4.20    0.71
   8   3   0    8.32    0.90
   8   3   2    3.41    0.74
   9   2   5    1.01    0.52
  11   1   4    0.26    0.31
   7   3   3    5.52    0.80
   8   3   1   14.97    0.97
   5   3   3    4.40    0.59
  -2   0   0   20.18    0.28
   3  -1  -1   46.09    0.54
   3  -1   3   69.94    0.59
  -1   0   3  149.35    0.63
  -2   0   1  958.17    1.73
  -1   0   0 1723.47    1.49
   2  -1  -3  205.86    0.94
  -1   0   2  594.26    1.07
   1   0   1  982.96    0.92
   1  -1  -4  239.62    0.90
   1   0   0 1746.87    1.51
   4  -1   3  297.31    1.53
   2  -1  -4   93.00    0.77
  -3  -1  -1   15.87    0.37
   3  -1  -4   37.11    0.69
   4  -1  -3   40.86    0.73
   5  -1  -1  408.55    2.52
   5  -1   1   14.31    0.51
   2   0   0   24.95    0.35
   2   0   1    5.35    0.22
   5  -1   2  175.94    1.67
   0  -4  -6    0.97    0.28
   0  -4  -5  183.76    1.58
   2  -2  -6  105.98    0.81
  -4  -3   1  102.05    0.83
   1  -3  -4    8.70    0.30
  -3  -4  -1   36.10    0.70
  -1  -4  -3   21.75    0.57
   0  -3  -2    0.38    0.20
   1  -3  -7   16.49    0.51
   1  -3  -5   87.82    0.93
   2  -1  -4  112.49    0.56
   2   0  -4    1.99    0.06
  -2  -4  -2   88.70    1.06
  -2  -3   0   22.19    0.42
  -4  -4  -1   23.21    0.64
  -2  -2   1  176.84    0.77
  -1  -4  -4   97.99    1.21
  -1  -3  -1  201.92    1.17
   0  -2  -1 1001.88    1.98
   2  -1  -5  139.83    0.69
  -3  -4  -2   34.40    0.70
  -2  -4  -3   12.80    0.46
   0  -3  -3   12.07    0.37
   2  -1  -6  291.71    1.10
  -3  -3   0   78.59    0.76
  -1  -2   0  153.47    0.74
   0  -3  -8    0.76    0.30
  -5  -4  -2   12.66    0.55
  -2  -4  -4   26.14    0.67
  -1  -3  -2   94.83    0.83
   0  -3  -7   15.15    0.52
   0  -3  -4  258.69    1.48
   1  -1  -2   59.60    0.36
  -4  -4  -3    4.04    0.36
  -2  -3  -1  141.53    0.98
   0  -3  -6   41.19    0.71
   1  -2  -4  424.30    1.46
  -4  -3   0   71.33    0.72
  -3  -4  -4   14.09    0.54
   1  -2  -7  214.41    1.35
  -4  -4  -4   16.69    0.67
  -3  -2   1    5.79    0.17
   1  -2  -5  100.90    0.77
   2   0  -5   36.32    0.23
  -1  -3  -3    4.32    0.25
   1  -2  -6  400.62    1.63
   0  -2  -2  131.41    0.72
  -3  -3  -1   21.80    0.43
  -1  -3  -7   35.34    0.76
  -2  -3  -2  108.99    0.91
  -4  -2   1   11.06    0.25
  -1  -3  -5  226.62    1.63
  -5  -3  -1   19.98    0.51
  -4  -3  -1   47.25    0.71
  -1  -2  -1  132.59    0.74
   0  -2  -8   52.23    0.88
  -2  -3  -3   43.10    0.70
  -2  -3  -7    3.00    0.39
   4  -1  -3   45.11    0.72
   1  -1  -4  284.31    1.12
   2  -1  -4   95.91    0.82
   4  -2  -5   65.59    1.06
   5  -1  -2  309.90    1.95
   3  -1  -4   34.04    0.59
   1   0  -1 1387.63    1.55
   2   0  -1  983.64    1.78
   3   0   2  139.31    0.65
   6  -1  -1   12.32    0.51
   6  -1   1    3.99    0.32
   0  -1  -4 1277.19    1.69
   6  -1  -2   64.03    1.07
   4   0   1    6.13    0.23
   5  -1  -4    3.38    0.34
   3  -1  -5   26.84    0.54
   6  -1  -3   61.37    1.07
   4  -1  -5   28.70    0.65
   4   0  -2   45.09    0.63
   4   0   2  100.65    0.70
   1   0  -2  579.87    1.18
   7  -1   0   63.26    1.09
   1  -1  -5  513.42    1.61
   3   0   3    2.70    0.12
   5   0  -1   20.65    0.51
   2   0  -3  113.89    0.78
   5   0   1  103.22    0.95
   6  -2  -6   -0.01    0.36
   4   0  -3    0.07    0.23
   5   0  -2  118.68    1.21
   3  -1  -6   59.21    0.98
   4  -1  -6   64.44    1.13
   6  -1  -5    5.59    0.52
   5   0  -3 1268.90    4.21
   6   0  -1   18.70    0.63
  -3  -2  -2  208.98    1.21
  -6  -1  -2    9.78    0.40
  -5  -2  -4   36.32    0.84
  -5   0   0  110.94    0.75
  -5  -2  -5   39.44    1.04
  -3  -2  -3  629.48    2.57
   1  -2  -6  340.42    1.78
  -6  -1  -3   15.98    0.61
  -4  -2  -4  176.13    1.77
  -2  -2  -3   41.52    0.64
  -6  -1  -4   11.67    0.58
  -5  -1  -2  218.74    1.54
  -4  -2  -5   23.37    0.74
  -3  -2  -4   58.21    0.90
  -3  -1  -1   16.05    0.33
  -1  -2  -4   46.34    0.67
  -1  -1  -1 1283.50    1.95
   0  -2  -5  330.26    1.71
  -6  -1  -5   22.62    0.81
  -3  -2  -5   40.45    0.87
  -2  -2  -4  183.12    1.42
   0  -2  -7  207.88    1.76
  -3  -2  -6   15.35    0.64
   0  -2  -6  244.15    1.69
  -5  -1  -3   30.15    0.66
  -4   0   0   42.95    0.41
  -2  -2  -7   59.82    1.20
  -2  -2  -6  129.93    1.50
  -1  -2  -7   85.67    1.28
  -1  -2  -5  706.00    2.75
  -6   0  -2    1.19    0.24
  -4  -1  -2   55.42    0.69
  -1  -2  -6  108.67    1.23
  -5  -1  -4   68.74    1.06
   2  -1  -4   97.30    0.49
  -5  -1  -6   15.28    0.67
  -5  -1  -5    5.76    0.44
  -6   0  -3   88.87    1.12
  -4  -1  -3  293.43    1.76
   0  -1  -2 4447.75    3.40
  -6   0  -4   50.49    1.00
  -3   0   0   15.90    0.23
  -6   0  -5    0.38    0.35
  -4  -1  -4  331.31    2.10
   1   1  -5  618.30    1.96
   3   0  -8   21.13    0.57
   2   0  -7  104.93    1.04
   2  -2  -6  132.70    0.95
   3  -1  -8   45.15    0.80
   3   3  -6   14.24    0.49
   4   3  -7  171.11    1.75
   1  -2  -4  461.45    1.15
   0   0  -3 4949.37    3.83
   0   1  -2 4169.66    3.28
   2   3  -5   37.00    0.64
   1  -1  -6   62.80    0.67
   3   3  -7   18.93    0.62
   2   0  -8   55.65    0.87
   3   0  -9    2.98    0.36
   3   1  -9   34.15    0.84
   2   3  -6   22.05    0.55
   0  -1  -3 6016.59    3.61
   2  -1  -8   11.35    0.44
   1  -2  -5  120.30    0.68
   0   0  -5   19.73    0.35
   1   3  -4    6.99    0.26
   1   3  -1  149.44    0.62
   2   2  -8  172.70    1.62
   0  -1  -4 1337.73    2.06
   0   1  -5  482.11    1.70
   0   2  -2  131.32    0.65
   1   3  -5   81.53    0.83
   2   0  -9    5.90    0.38
   2   3  -7   33.76    0.68
   0   2  -4  407.51    1.49
   1   2  -7  249.75    1.68
   0   0  -6  100.08    0.84
   0   1  -6  606.64    2.18
   1   0  -8   97.11    1.08
   1   1  -8  149.34    1.40
   0   2  -1  789.62    1.26
   1   3  -6   20.47    0.51
   1   2  -8    4.01    0.34
   0   1  -7  120.20    1.13
   0   2  -6  363.14    1.83
   2   4  -6   20.69    0.56
   4  -1  -2  342.93    1.83
   4  -1   2   54.57    0.72
   5  -2   3   32.53    0.79
   5  -2  -3   12.37    0.52
   4  -1  -1  268.59    1.53
   4  -1   1   41.48    0.63
   4  -1   0   40.94    0.61
   5  -3  -4    2.59    0.38
   6  -3   0    8.00    0.51
  -1   0   1 1415.17    1.67
   4  -2   4  175.35    1.40
   5  -2   1   38.30    0.78
   3  -1   3   78.32    0.70
   5  -2   0   32.33    0.72
  -1   0   0 1705.90    1.77
  -1   0   2  598.51    1.20
   4  -2  -3   16.05    0.52
   5  -3   3    3.66    0.41
   2  -1  -3  233.28    1.14
   2  -1   4  538.69    1.52
   4  -2   3  115.39    1.22
   5  -4  -3    4.47    0.56
   3  -1   2  999.60    2.57
   5  -3   2   12.88    0.62
   4  -2  -2    2.55    0.33
   5  -3   1   17.31    0.69
   4  -3   4    0.89    0.32
   4  -2   2  268.54    1.82
   5  -4   2   10.26    0.69
   4  -2  -1   10.32    0.44
   4  -3  -3   21.03    0.68
   4  -2   0  331.66    1.93
   4  -2   1  324.14    1.91
  -1   0  -1 1000.92    1.27
   2  -1  -2  344.30    1.15
   4  -3   3    3.31    0.34
   4  -4  -3    1.77    0.27
   1   0  -4  128.42    0.61
   4   3  -2   56.56    0.63
   2  -1  -6  289.47    1.36
   3  -1  -7   60.94    0.77
   5   2  -6   22.04    0.60
   5   0  -8   -0.08    0.29
   0  -1  -2 4419.15    2.03
   5   3  -4    4.02    0.38
   0   0  -1    2.38    0.06
   0   0  -2  247.79    0.66
   4   1  -8   21.53    0.72
   1  -2  -5  121.32    0.63
   4   3  -5   46.53    0.80
   2   0  -7   93.56    0.94
   3   3  -4   29.39    0.51
   1   1  -5  538.25    1.72
   1   2  -2   54.42    0.43
   1   2  -1  460.67    1.02
   1  -1  -6   49.83    0.49
   1   0  -6   10.04    0.27
   3   1  -8   32.72    0.68
   4   3  -6   14.98    0.48
   2   1  -7   55.11    0.72
   3   3  -5  128.96    1.08
   2   2  -6  124.56    1.05
   2   3  -2  410.26    1.40
   1   2  -4  419.74    1.61
   2   0  -8   55.87    0.83
   3   0  -9    1.20    0.31
   0   1  -2 4162.95    3.52
   0  -4   1  141.03    1.26
   2  -3  -3  199.11    1.38
  -1  -4   2    8.64    0.37
   1  -4  -1  213.41    1.64
   2  -3  -5   35.13    0.67
   2  -3  -4    9.38    0.37
   2  -2  -5  216.39    1.24
   2  -2  -4    4.69    0.23
   1   0  -5    3.27    0.08
   1  -4  -2    8.67    0.42
  -1  -5   0  160.38    1.64
   0  -1   1 1681.51    1.60
  -2  -5   1    0.56    0.30
  -2  -3   3  223.13    1.05
   0  -4   0   77.16    0.95
   0  -3   1   86.88    0.77
   1  -4  -5   32.71    0.77
   1  -4  -3  106.23    1.22
   1  -3  -1  213.08    1.28
   1  -1  -1  483.15    1.07
   1   0  -4  120.45    0.35
  -2  -4   2  161.73    1.26
  -1  -5  -1   11.60    0.55
   0  -2   1 1050.57    1.93
   1  -2  -1  603.36    1.63
  -2  -5   0   80.76    1.17
  -2  -2   3  410.89    0.96
   1  -3  -3 2427.33    4.47
   0  -4  -2   54.68    0.82
   0   1  -2 4111.34    2.69
  -1  -2   2   67.02    0.44
   1  -1  -6   50.18    0.47
  -1  -4   0  337.89    1.82
   0  -4  -3   22.40    0.57
   1  -2  -2   65.38    0.55
   1  -1  -2   61.48    0.39
  -3  -5   0   25.53    0.71
  -2  -5  -2  286.72    2.28
  -2  -4   1  171.43    1.26
  -2  -5  -3  285.47    2.42
  -1  -3   1  185.92    1.03
  -3  -5  -1    5.06    0.40
  -1  -4  -1  184.82    1.35
   0  -3  -1   73.73    0.70
   1  -1  -5  539.73    1.33
   0  -2   0  619.99    1.42
  -3   1  -2 1031.41    2.67
  -2   0  -6   14.61    0.60
   0  -1  -4 1277.18    2.84
  -4   2  -5   27.61    0.83
  -4   2  -4  188.37    1.76
   0  -1  -6  571.73    2.66
  -3   1  -7   80.43    1.52
  -4   2  -6   52.67    1.24
  -2   0  -7   10.39    0.56
  -1   0  -9    3.88    0.54
   0  -1  -7   87.63    1.25
  -4   2  -2  276.56    1.59
  -3   2   0  636.59    1.38
  -2   0  -8   43.90    1.17
  -4   1  -5  101.82    1.42
  -3   0  -5   23.66    0.67
  -1  -1  -6    1.09    0.30
  -1  -1  -5  234.23    1.58
   0  -1  -8   60.15    1.18
  -4   1  -4  337.82    2.18
  -3   0  -6    5.61    0.46
  -3   0  -4   82.51    1.00
   1  -1  -2   60.58    0.27
  -4   1  -3  348.02    1.99
  -1  -1  -7   15.18    0.62
  -4   1  -7   31.29    1.06
  -3   0  -7    3.01    0.39
  -3   0  -3    3.55    0.29
  -1  -1  -8   22.63    0.83
  -1  -1  -3  149.09    0.93
  -4   2  -1  366.18    1.50
  -2  -1  -5  516.14    2.58
  -4   1  -2   59.36    0.71
  -2  -1  -7    2.35    0.41
   0  -1  -2 4439.45    3.34
  -5   2  -3   52.52    0.87
  -4   0  -5    5.01    0.39
  -2  -1  -8   32.89    0.99
   0   1   1 1652.00    1.73
   1   0   0 1700.53    1.58
  -5   1  -5    6.05    0.47
  -4   0  -7    0.50    0.37
  -4   0  -4   13.84    0.50
  -5   1  -4   73.17    1.09
  -4   0  -3   57.81    0.78
  -3  -1  -6   40.48    0.89
  -3  -1  -7   69.97    1.28
  -3  -1  -5  326.58    2.08
  -1  -1  -2 3942.64    3.69
   3   0  -6    4.95    0.24
   2   0  -5   48.34    0.51
   4   1  -4   27.91    0.48
   2   1  -1 1054.42    1.65
   2   1   0  613.11    1.09
   5   1  -4    3.40    0.28
   4   0  -6   26.96    0.58
   5   0  -6  233.98    1.84
   7   1  -2    2.70    0.30
   2  -1  -6  307.78    1.47
   4   1  -3   49.82    0.64
   7   1  -1    6.10    0.37
   5  -1  -7   16.79    0.61
   5   1  -3   94.28    0.99
   0   0   1    1.22    0.05
   3   1  -1   45.89    0.46
   4   1  -2  372.99    1.57
   6   1  -1   12.55    0.43
   3   1   1   13.28    0.21
   4   0  -5    5.44    0.32
   5   0  -5    5.60    0.36
   4  -1  -6   55.71    0.85
   6  -1  -6    0.52    0.29
   0   0   2  239.31    0.63
   2  -2  -6   79.99    0.82
   4   0  -4 1128.26    3.09
   5   0  -4  216.74    1.59
   7   0  -2   48.22    0.94
   1   0  -2  585.40    1.15
   6  -2  -6    0.26    0.32
   6   0  -3    5.85    0.38
   3  -2  -6    3.56    0.31
   3  -1  -5   32.03    0.57
  -1  -2  -6   96.02    0.99
   1  -1  -4  268.75    0.77
  -6  -2  -2   38.06    0.81
  -5  -1   1  400.40    1.50
  -4  -1   1  266.83    1.06
  -2  -2  -2  171.92    1.00
  -1  -2  -7  101.11    1.10
  -5  -2  -1   40.33    0.67
  -3  -2  -1  329.80    1.46
  -6  -1   1   12.06    0.36
  -7  -2  -2    1.46    0.33
  -6  -2  -1   31.93    0.69
   0  -2  -6  292.35    1.50
   0  -2  -5  369.41    1.53
  -7  -2  -1   14.25    0.59
  -5  -2   0   39.42    0.65
  -4  -3  -5   10.14    0.57
  -4  -3  -4    1.51    0.31
  -4  -2   0  336.65    1.64
  -2   1   2  312.97    0.69
  -5  -3  -4    5.82    0.44
  -3  -3  -6   25.95    0.86
  -3  -3  -4    6.46    0.42
  -1  -1   0  932.73    1.43
  -6  -2   0   13.76    0.48
  -5  -3  -3    4.25    0.43
  -4  -3  -3    4.72    0.38
  -2  -3  -6   18.91    0.65
   0  -1  -1 1653.72    1.79
  -5  -3  -2   16.97    0.60
  -4  -3  -2   24.06    0.63
   0  -2  -3  203.93    1.03
  -6  -3  -2    7.56    0.54
  -3  -3  -2   37.47    0.71
  -2  -3  -3   40.59    0.71
  -5  -3  -1   21.52    0.63
  -5  -2   1    8.22    0.34
  -1  -3  -6    5.47    0.36
  -1  -3  -5  235.16    1.68
  -4  -3  -1   56.18    0.86
  -4  -2   1   10.48    0.31
  -4  -1   2  343.69    1.13
  -1  -3  -4   42.81    0.67
  -6  -3  -1   12.48    0.54
  -6  -2   1   15.04    0.44
  -2  -3  -2  106.33    0.99
  -3  -3  -1   23.23    0.49
  -2   0  -6   14.76    0.45
  -2   0  -4   92.29    0.74
  -2   2  -7   74.97    1.00
  -2   1  -7    2.52    0.30
  -2   1  -3 1818.18    2.77
  -2   2  -6  137.50    1.20
  -2   2  -4  181.41    1.05
  -1  -1  -3  129.02    0.74
  -2   1  -6   61.27    0.82
  -2   2  -5  267.93    1.46
   0  -2  -6  241.48    1.62
   0  -2  -5  308.11    1.54
  -2   1  -5  560.48    2.10
  -1  -1  -6    1.62    0.27
  -1   1  -9   26.04    0.86
  -1  -1  -5  284.71    1.51
   1  -2  -8    4.48    0.42
  -1   2  -8    4.42    0.42
   0  -1  -8   69.19    1.16
   1  -1   0  978.99    0.81
  -1   0  -7   23.92    0.64
  -1   0  -2   57.53    0.42
   1  -2  -7  212.35    1.74
   1  -2  -6  377.09    1.98
   1  -1  -9   10.74    0.64
  -1   1  -7   17.79    0.57
  -1   2  -7  120.26    1.32
   0   1  -9   55.08    1.14
   1  -2  -5  105.26    0.90
  -1   0  -3  260.85    1.05
   0   0  -8   -0.24    0.26
  -1   1  -6    1.49    0.25
   0  -1  -2 4380.88    3.17
   1  -1  -8  148.20    1.60
   0   1  -8   83.91    1.18
   0   2  -8   47.06    0.91
   2  -1  -9   25.00    0.79
  -1   1  -2 3414.17    2.76
  -1   2  -5  760.47    2.31
  -1   2  -2  106.09    0.49
   0  -1  -3 6293.37    4.56
   1  -1  -7   31.70    0.65
   2  -2  -6   95.71    0.94
   2  -5  -3    4.15    0.82
   2  -5   3  294.20    3.58
   2  -4   4   27.31    0.89
   2  -3  -4    9.38    0.43
   3  -4  -1   19.72    0.76
   3  -4   1   40.96    1.03
   2  -5  -4    3.11    0.57
   2  -3   4   57.41    0.92
   3  -4  -2   29.23    0.86
   3  -3   0   85.02    1.08
   1  -1  -3  226.49    0.75
   3  -5  -1    2.11    0.48
   3  -4   2   25.38    0.80
   3  -3   1   23.86    0.62
  -1   0   3  139.08    0.46
   3  -3   2   32.90    0.68
   1  -2  -5   77.24    0.58
   2  -1   0  716.95    1.63
   3  -3   3    6.02    0.36
   3  -2  -1    5.13    0.27
   3  -2   0  524.31    1.96
   2  -3   5   30.64    0.64
   2  -2   4  163.60    1.08
   2  -1  -1  944.90    1.87
   2  -1   1  515.27    1.42
   3  -2   1  298.28    1.51
   3  -2  -2  108.47    0.92
   3  -2   2  221.98    1.36
   4  -4  -2    5.32    0.47
   1  -1   4  149.30    0.76
   2  -1   2 1506.50    2.67
   3  -3   4    4.73    0.38
   4  -4   2   32.01    1.00
   2  -1  -2  413.17    1.37
   4  -3   1   47.23    0.94
   3  -2  -3   52.56    0.77
   3  -2   3  671.87    2.95
   4  -4  -3    3.06    0.47
   4  -3  -2   58.82    1.06
   4  -3  -3   29.60    0.91
   2  -4   1  111.13    0.95
   2  -1  -7   44.97    0.62
   3  -4  -1   18.07    0.49
   2  -1  -1  987.00    1.79
   3  -3  -1 1089.72    2.98
   3  -2  -6    5.28    0.32
   3  -2  -2  125.42    0.94
   3  -2  -5   52.26    0.75
   3  -2  -3   58.19    0.70
   1  -3   2   83.68    0.59
   1   0  -5    3.76    0.16
   3  -4  -6   14.15    0.64
   3  -3  -6   12.20    0.52
   3  -2  -4   98.13    0.95
   3  -4  -5    9.63    0.55
   3  -4  -3   56.90    0.96
   2  -5  -1    0.22    0.29
   2  -3  -8    7.95    0.50
   2  -1  -2  421.90    1.29
   3  -4  -4   77.28    1.15
   3  -3  -5  124.30    1.31
   3  -3  -3   62.49    0.83
   1   0  -3  143.24    0.55
   2  -4   0   36.12    0.61
   2  -1  -5  144.67    0.94
   3  -3  -4   23.70    0.55
   2  -2  -7   13.84    0.45
   2  -3   0   19.04    0.37
   2  -3  -7   24.54    0.71
   1  -1  -7   40.25    0.57
   1  -5   0  113.68    1.19
   2  -4  -6   24.78    0.75
   2  -2  -6  116.28    1.05
   1  -4   1  127.65    0.97
   2  -3  -6   19.58    0.56
   1  -2   1  136.45    0.62
   1  -1   0  941.49    1.29
   2  -4  -5    7.89    0.44
   2  -4  -2  148.58    1.28
   2  -3  -1  427.91    1.68
  -1   1  -2 3449.11    2.33
   2  -4  -3  200.37    1.62
   2  -2  -5  224.97    1.34
   1  -5  -1   35.45    0.78
   2  -3  -5   34.56    0.70
   1  -3   1  200.93    1.02
   1  -1  -6   57.92    0.65
   2  -3  -4    9.13    0.39
   2  -3  -2  485.84    1.95
   2  -2  -3  439.55    1.66
   1  -5  -4   13.57    0.68
   1  -5  -2    3.99    0.42
   2  -3  -3  242.46    1.57
   1  -4   0  328.46    1.92
   1   1   2 3463.07    1.75
   5   2   1   40.36    0.74
   5   2   2  193.18    1.56
   6   2   1   22.19    0.72
   5   0  -5    6.08    0.40
   6  -1  -6    0.11    0.34
   5  -1  -6   33.65    0.74
   6   2   0    9.67    0.48
   4   0  -5    5.57    0.33
   6   1  -4   17.02    0.62
   5   1  -4    3.60    0.32
   5   2  -1    6.39    0.35
   4   1  -4   27.41    0.50
   2   0  -4    2.85    0.16
   1   1   0  771.95    1.07
   3   0  -5  333.55    1.38
   2  -1  -5  136.87    0.64
   5   1  -5   63.76    0.84
   4   0  -6   24.08    0.50
   1   0  -3  132.81    0.54
   2   1  -3  265.41    1.07
   4   1  -5   40.92    0.63
   0   0   2  224.31    0.59
   1   1  -1  400.58    0.96
   5   2  -4   30.58    0.72
   6   1  -6    0.15    0.32
   6   3   0    8.57    0.57
   5   0  -7   34.37    1.00
   6   3  -1    3.91    0.48
   1  -2  -8    5.25    0.30
   0  -1  -6  587.34    1.79
   4   2  -5   76.44    0.74
  -1  -2  -3   71.25    0.35
   0   0  -4  233.10    0.90
   2   1  -6  266.94    1.42
   3   1  -7   63.36    0.81
   1   1  -1  411.58    0.75
   5   2  -5   19.62    0.49
   1   1  -3  202.37    0.85
   4   2  -4    2.07    0.22
   1   1  -2   56.92    0.39
   3   0  -8   18.46    0.57
  -1  -2   0  159.19    0.52
   2  -1  -8   11.42    0.47
   2   0  -7  105.78    1.10
   2   1  -5  173.33    1.11
   4   1  -7   18.24    0.57
   0   0  -3 4998.33    3.85
   3   1  -6   88.11    0.95
   4   2  -2    2.73    0.18
   5   2  -4   36.44    0.59
   2  -2  -8  157.70    1.54
   5   1  -7   25.19    0.70
   4   0  -8    5.23    0.41
   5   2  -3   16.12    0.38
   6   1  -7   35.73    0.88
   0   0  -2  228.19    0.65
   3  -1  -8   30.96    0.78
   5   0  -8    0.05    0.28
   1  -1  -6   61.50    0.70
   3   0  -7    0.69    0.20
   2  -1  -7   51.51    0.78
   3   1  -5   33.53    0.53
   0  -1  -4 1373.83    2.25
   0   0  -1    2.09    0.05
   3  -2  -8   73.14    1.04
   5   1  -6   43.89    0.76
   6   1  -6    0.55    0.26
   4  -1  -8   17.96    0.60
   4   0  -7   51.65    0.81
   1  -2  -6  346.90    1.57
   2   1  -3  264.70    0.96
   1   0  -4  132.89    0.73
   2  -2  -7   13.08    0.40
   4   1  -5   36.58    0.55
   3  -1  -7   57.46    0.76
   3   0  -6    6.88    0.28
   3   1  -4   33.50    0.43
   5   0  -7   28.08    0.62
   6   0  -7   -0.07    0.23
   1  -1  -5  512.24    1.54
   2  -1  -6  282.39    1.35
  -4   0  -3   51.83    0.64
   0  -1  -2 4437.06    3.65
   1  -1  -2   60.31    0.39
  -3  -1  -6   44.92    0.87
  -3  -1  -7   96.05    1.39
  -1  -1  -2 3971.61    3.73
  -3  -1  -8   15.00    0.69
  -3  -1  -4  438.05    1.97
  -5   0  -6    0.14    0.27
  -5   0  -5    9.16    0.42
   0  -2  -6  244.40    1.81
  -4   0  -2  109.54    0.74
  -3  -1  -3   76.51    0.76
   1  -2  -5   87.96    0.92
  -4  -1  -6  115.42    1.52
  -2  -1  -2 1620.77    2.72
  -1  -2  -7   89.80    1.39
  -1  -2  -6  110.14    1.32
   2  -1  -2  325.93    0.72
  -4  -1  -7   29.36    0.91
  -4  -1  -5   95.29    1.20
  -1  -2  -8    4.45    0.51
  -1  -2  -5  667.03    2.84
  -2  -2  -6  108.09    1.44
   0  -2  -4  417.03    1.84
   2  -2  -5  193.61    1.27
  -4  -1  -4  345.76    2.01
  -2  -2  -5  282.98    2.00
  -3  -2  -7   24.87    0.92
  -3  -2  -6   19.64    0.69
  -5  -1  -6   22.46    0.77
  -3  -2  -5   50.20    0.94
  -5  -1  -5    6.96    0.46
  -1  -2  -3   92.65    0.84
  -3  -2  -4   68.91    0.95
   0  -1  -1 1675.87    1.88
  -5  -1  -4   66.96    0.96
  -2  -2  -3   38.48    0.59
  -4  -2  -6   52.99    1.07
  -1   1  -6    1.38    0.27
  -1   2  -7  108.01    1.44
   1   1  -9   15.36    0.64
  -1   4  -5   53.75    1.05
  -1   4  -1  121.71    0.99
   0   0  -6  106.77    0.94
   1  -1  -5  505.27    1.32
  -1   3   0  149.89    0.81
  -1   4  -3   21.77    0.57
  -1   4  -2  187.37    1.34
  -1   1  -1 1061.66    1.61
  -1   2   0  156.60    0.65
  -1   2  -5  813.38    2.84
  -1   3  -5  246.16    1.78
   0   3  -7   10.53    0.54
   0   4  -6    1.49    0.36
  -1   3  -4   44.44    0.71
   0   2  -7  217.77    1.87
   1   0  -7    1.85    0.23
   1   1  -8  181.81    1.62
   2   1  -9   32.39    0.82
  -1   3  -2   80.44    0.75
  -1   2  -3   81.74    0.72
  -1   2  -1  120.60    0.66
   0   1  -6  602.48    2.38
   0   4  -5  168.58    1.66
   1  -1  -4  257.33    0.73
  -1   2  -2  116.41    0.74
   0   4  -4    9.19    0.40
   1   0  -6    7.87    0.27
   1   1  -7   34.39    0.63
   0   1  -5  485.83    1.68
   0   3  -5   27.91    0.55
   0   4  -3   16.17    0.42
   2   1  -8    8.88    0.39
   1   2  -7  208.58    1.49
  -2   1  -5  511.09    2.29
  -1   0  -4  548.00    1.72
  -1   0  -2   58.87    0.41
   2  -1  -3  267.72    0.60
   0   0  -7    0.46    0.19
  -1   1  -8   15.97    0.59
  -3   2  -6   11.54    0.54
  -1   0  -6   14.05    0.43
  -2   1  -7    1.97    0.31
  -4   3  -4    0.96    0.35
  -3   1  -4  496.69    2.42
  -3   2  -7   26.82    0.98
  -4   3  -2   18.57    0.63
  -4   4  -2   53.17    1.12
  -3   1  -5  390.77    2.57
  -1   0  -7   28.56    0.75
  -1   0  -1  955.85    1.49
  -4   2  -4  219.18    2.12
  -4   2  -3  133.22    1.53
  -2   0  -3  914.89    2.66
  -4   2  -2  280.74    2.00
  -4   3  -1   55.91    0.93
  -3   3   1 1036.91    2.61
  -4   2  -6   37.59    1.17
  -2   0  -6   14.24    0.55
  -3   1  -7   92.72    1.57
  -2   0  -2 9893.85    6.51
   5   0  -3 1264.56    4.71
   6  -2  -6   -0.12    0.38
   6   0  -1   17.52    0.60
   6   0   1   49.40    0.88
   0   0   2  241.24    0.52
   3  -1  -5   20.95    0.42
   4  -1  -5   21.37    0.49
   2   0  -2  110.71    0.59
   3   0  -2   24.39    0.36
   7  -1   1   15.03    0.54
   1  -1  -4  276.36    0.95
   0   0   3 5005.76    3.31
   4  -1  -4   27.04    0.57
   4  -3  -6    9.11    0.60
   6  -1  -2   67.76    1.13
   3  -1  -4   33.02    0.58
   4   0   2  112.58    0.85
   5  -1  -3   90.09    1.17
   1   0  -1 1357.64    1.64
   2  -1  -4   95.68    0.84
   4  -2  -5   76.36    1.23
   6  -1  -1   15.98    0.65
   0  -5   2   56.00    1.16
   0  -3   4  250.08    1.59
   1  -4   1  156.07    1.56
  -1  -4   5   21.97    0.66
   0  -1   3 6183.15    4.02
   1  -3  -4    9.35    0.32
   1  -3   2   91.55    0.94
   0  -4   4   10.64    0.48
   1  -4   2  215.69    1.71
   1  -2  -4  425.83    1.27
   1  -2   2  120.46    0.82
   1  -5  -2    3.47    0.41
   1  -5   0  135.75    1.61
   1  -1   0  967.19    1.53
   1  -1  -2   61.33    0.36
   1  -5  -3   14.17    0.65
   1  -3   3    4.59    0.32
  -2   0   4    2.99    0.11
   2  -3  -1  420.24    2.00
   0  -5   4   17.97    0.79
   1  -5   2   37.51    1.00
   2  -4  -1  145.79    1.54
   2  -3   0   22.24    0.54
   0  -4   5  190.42    1.95
   1  -1   1 1286.24    2.08
   2  -4  -2  127.87    1.48
   2  -4   0   37.96    0.85
   2  -3   1  158.61    1.33
   2  -4  -3  206.51    1.84
   2  -4   1  103.25    1.35
   2  -3  -3  204.08    1.40
   1  -4   4   92.30    1.31
   1  -3   4   42.84    0.72
   2  -5  -1    0.39    0.38
   2  -2  -1  188.48    1.06
   2  -4   2   71.28    1.06
   2  -3   2  100.14    1.02
  -6  -1  -5   11.64    0.62
  -6   1   1   11.11    0.33
  -4  -1  -1   43.05    0.55
   1  -1  -4  300.24    0.75
  -7   0  -2    0.37    0.31
  -5  -1  -2  174.29    1.55
  -2  -1  -1  581.91    1.56
  -7   0  -3   20.33    0.89
  -6   0  -1   62.36    1.06
  -5  -1  -3   30.14    0.81
  -5  -1  -5    6.02    0.58
   1  -1  -5  497.52    1.21
  -7   1  -1   25.87    0.81
  -6   0  -2    1.69    0.35
  -4  -1  -6  110.63    1.68
  -4  -1  -3  326.14    2.09
  -1  -1  -2 3802.59    3.82
  -7   1  -2   47.63    1.05
  -6   1   0  171.26    1.41
  -4  -1  -5   87.10    1.31
  -4  -1  -4  315.06    2.18
  -3  -1  -7   86.36    1.42
  -2  -1  -2 1623.86    2.95
   0  -1  -3 6283.00    4.18
  -5   0  -1  100.87    1.03
  -6   0  -5    0.40    0.31
  -6   0  -4   45.79    1.11
  -3  -1  -3   74.38    0.85
  -3  -1  -6   39.91    0.93
  -2  -1  -7    2.23    0.36
  -1  -1  -7   12.71    0.55
  -3  -1  -5  328.70    2.35
  -3  -1  -4  420.74    2.36
   2  -4  -6   20.07    0.86
   2  -2  -5  221.76    1.51
   2  -3  -6   18.84    0.65
   3  -4  -2   31.99    0.80
   0   0  -4  229.85    0.69
   3  -4  -1   16.39    0.59
   3  -3  -3   62.30    0.94
   3  -3  -2  113.02    1.16
   3  -4  -4   73.54    1.30
   3  -3  -4   26.84    0.68
   3  -3  -1 1110.74    3.34
   2  -2  -6   89.39    0.98
   2  -1  -3  264.26    1.11
   2  -1  -2  392.08    1.24
   3  -5  -1    2.23    0.36
   3  -4  -5   10.95    0.58
   2  -3  -7   25.23    0.66
   2  -1  -1  943.07    1.66
   3  -2  -3   50.62    0.60
   3  -4   1   32.99    0.56
   3  -2  -1    5.41    0.20
   2  -2  -7   14.02    0.50
   2  -1  -5  142.40    1.05
   3  -3   1   23.43    0.48
   3  -2  -5   43.11    0.67
   4  -4  -3    2.80    0.40
   4  -4  -2    8.56    0.49
  -1   1   0  766.38    0.63
  -3   1  -7   93.41    1.29
  -3   2  -3  592.29    2.01
  -3   1  -4  483.03    2.05
  -1  -1  -3  154.03    0.91
  -3   1  -5  416.63    2.27
  -3   2  -7   26.94    0.83
  -2   0  -8   39.41    1.05
   1  -2  -7  181.69    1.69
  -3   2  -6   17.14    0.64
  -2   0  -7    9.27    0.55
  -2   0  -3  962.27    2.48
   0  -1  -9   44.24    1.23
   1  -2  -6  334.01    1.98
  -2   0  -6   13.20    0.54
  -1  -1  -5  288.24    1.72
  -1   0  -9    4.62    0.58
  -2   0  -5   13.62    0.48
  -2   1  -8   41.18    1.09
   0  -1  -8   63.35    1.23
   0  -1  -2 4426.77    3.32
  -2   2  -8   65.15    1.35
  -2   1  -7    2.43    0.36
  -1   0  -8    7.75    0.51
   1  -1  -9   12.59    0.67
   0  -1  -7  105.86    1.21
   0   1   1 1599.89    1.55
  -2   1  -6   58.50    0.89
  -2   2  -7   74.82    1.19
  -2   1  -3 1770.08    2.98
   0   0  -9   86.76    1.50
  -2   1  -4  480.56    1.80
   0  -1  -6  601.61    2.42
   2   1  -5  130.12    0.82
   3   2  -5   40.52    0.54
   4   1  -7   15.06    0.43
   4   3  -4   19.19    0.42
   5   0  -8    0.13    0.20
   5   3  -5   13.04    0.43
   2  -1  -6  268.21    1.13
   3  -1  -7   60.74    0.65
   3   0  -7    0.77    0.18
   2   0  -6  229.41    1.13
   2   2  -4    3.61    0.18
   4   0  -8    5.54    0.32
   4   3  -5   41.32    0.66
   3   1  -7   64.75    0.79
   3   2  -6    5.24    0.27
   3   3  -4   27.50    0.48
   4   2  -7   27.70    0.60
   5   3  -6   18.56    0.55
   2   1  -6  296.40    1.44
   4   1  -8   22.63    0.57
   1  -1  -5  502.56    1.26
   2   2  -5  192.07    1.15
   2   3  -2  369.92    1.31
   2   3   0   18.11    0.24
   4   3  -6   15.48    0.48
   3   0  -8   20.48    0.52
   3   3  -5  137.62    1.15
   1   1  -5  572.35    1.78
   2   0  -7   95.20    0.87
   3   2  -7   29.22    0.60
   4   4  -3    3.24    0.27
   2   1  -7   54.82    0.79
   2   2  -6  131.97    1.16
   4   0  -9    0.07    0.27
   0   0  -3 4993.35    3.51
   1   2  -4  399.58    1.55
   3   3  -6   15.73    0.51
  -3  -4   1   18.51    0.44
  -3  -2   3   57.87    0.46
  -1  -4  -2  214.67    1.45
   1  -2  -4  433.32    1.32
  -1  -4  -6   29.58    0.72
   0  -3  -2   -0.02    0.18
  -1  -3   0  162.06    1.03
  -4  -4   1    4.10    0.34
  -3  -3   2  111.81    0.90
  -2  -4  -1  152.79    1.33
  -1  -2   1  619.97    1.52
   1  -1  -3  228.58    0.66
  -3  -4   0   15.92    0.51
  -2  -2   2   60.06    0.49
  -5  -4   1   23.80    0.67
   0  -2  -1  933.58    1.89
  -2  -4  -2   81.32    1.03
   1  -1  -5  528.21    1.10
  -4  -4   0   41.80    0.79
  -4  -3   2   64.23    0.75
  -2  -4  -3   13.21    0.48
  -1  -3  -1  207.22    1.18
   1  -1  -4  276.67    0.74
  -3  -4  -1   42.64    0.76
  -5  -4   0   27.28    0.70
  -3  -1   3   68.85    0.34
  -3  -4  -2   29.84    0.67
  -3  -3   1 1050.69    2.70
  -2  -3   0   21.75    0.41
  -5  -3   2    8.77    0.34
  -4  -4  -1   31.40    0.71
  -1  -3  -6    4.45    0.32
  -1  -3  -2   93.40    0.81
   0  -2  -2  136.15    0.72
  -3  -4  -5   21.39    0.68
  -3  -4  -3   22.54    0.63
  -5  -4  -1    2.86    0.37
  -1  -3  -3    4.44    0.27
  -1  -2   0  171.96    0.80
  -1  -5   0  138.15    1.38
   0  -4   0   69.85    0.80
   1  -3  -4   10.03    0.34
   1  -3  -2  420.32    1.66
   1  -2  -5  123.28    0.85
   1  -1  -4  279.21    0.90
   0  -4  -6    1.55    0.33
   1  -3  -1  181.23    1.08
   0  -5  -3  111.93    1.40
   1  -1  -5  540.77    1.38
  -1  -5   1   39.34    0.78
   0  -5  -2   58.81    0.98
   1  -4  -3   93.23    1.08
   0  -5  -1   52.62    0.95
   0  -4   1  140.16    1.15
   1  -4  -4    1.67    0.30
   1  -4  -2    8.27    0.38
   1  -1  -1  477.56    1.03
   0  -2   2  138.27    0.65
   1  -4  -5   32.58    0.76
   1  -3   0  158.27    1.04
   1  -2   0  176.57    0.84
   1  -4  -1  229.49    1.60
   1  -1  -6   58.99    0.52
   0  -4   2   49.36    0.74
   1  -5  -4   11.35    0.62
   1  -5  -3   12.74    0.60
   1  -4   0  305.49    1.84
   0  -5   1   51.99    0.96
   2  -3  -3  213.45    1.42
   1  -5  -1   40.04    0.90
   1  -3   1  185.30    1.13
   2  -3  -5   33.76    0.67
   2  -3  -2  461.18    2.01
   2  -2  -4    4.08    0.23
   1  -2   1  145.59    0.78
   2  -4  -4   49.01    0.92
   2  -4  -3  201.78    1.72
   1  -1   0  962.67    1.46
   2  -3  -1  405.70    1.80
   2  -2  -5  209.69    1.22
  -5  -3  -1   22.03    0.81
  -7  -2   1   11.44    0.59
  -4  -3  -2   22.80    0.66
  -3  -3  -5   14.55    0.60
  -3  -3  -4    6.30    0.41
  -3  -3  -3    7.65    0.39
  -6  -3  -2    5.44    0.44
  -5  -3  -2   11.72    0.50
  -4  -2   1   10.03    0.33
  -3  -1   2   73.00    0.52
  -4  -3  -3    3.02    0.30
  -4  -3  -4    1.22    0.25
  -3  -2   0  487.63    1.57
  -1  -2  -3   62.22    0.51
  -7  -1   2    1.46    0.23
  -4   0   3    0.35    0.11
  -2  -1   1  944.36    1.56
  -6  -1   2   95.80    0.99
  -6  -2   0   12.04    0.44
  -5  -2   0   36.27    0.67
  -5  -1   2  324.80    1.57
  -4  -2   0  334.21    1.68
   1   0  -2  596.69    0.70
  -7  -2  -1   17.87    0.69
  -2   0   2  113.48    0.40
   0  -1  -2 4415.27    2.81
  -7  -2  -2    1.08    0.39
  -6  -2  -1   35.82    0.85
  -2  -2  -6  102.24    1.10
  -7  -1   1    7.81    0.42
  -5  -2  -1   39.29    0.67
  -4  -2  -1  313.14    1.70
   1  -1  -6   55.96    0.70
   3   0  -9    1.28    0.30
   0   2  -3  195.38    0.91
   0   2  -1  777.05    1.08
   1  -2  -4  438.42    1.38
   2   2  -8  179.19    1.74
   2   3  -7   31.30    0.75
   2  -1  -8    9.78    0.47
   3  -1  -9   30.99    0.85
   0  -1  -3 6242.06    4.32
   2   1  -9   29.03    0.79
   0  -1  -4 1358.52    2.33
   1   3  -6   22.53    0.50
   0   0  -6  103.26    0.88
   0   1  -6  625.80    2.16
   1   1  -8  165.61    1.47
   2   3  -8    5.69    0.39
   0  -1  -5  432.31    1.43
   1   2  -8    4.72    0.32
   2  -1  -9   26.46    0.65
   1  -2  -6  331.86    1.39
   0   0  -7    0.39    0.19
   0   1  -7  104.19    0.93
   0  -1  -6  604.75    1.88
   1   0  -9   27.18    0.61
   0   3  -5   29.30    0.45
   1  -2  -7  210.62    1.31
  -1   1  -3  119.60    0.64
   0   1  -8   67.07    0.95
   1   3  -8    3.84    0.34
   1   0  -2  565.82    1.22
   1   0  -1 1398.43    1.60
   4  -1  -3   49.60    0.75
   5  -2   0   34.67    0.66
   3  -1  -5   29.36    0.59
   4  -1  -2  331.98    1.66
  -1   0   0 1744.09    1.57
   1  -1  -6   37.17    0.55
   5  -2  -3   12.71    0.46
   5  -2  -1    6.18    0.33
   3  -1   1   14.53    0.26
   0  -1  -6  500.08    1.77
   3  -1  -4   31.66    0.55
   4  -2  -5   68.08    1.06
   0   0  -2  239.30    0.53
   2  -1  -5  129.66    1.06
   3  -2  -6    3.90    0.36
   4  -3  -6    8.83    0.59
   5  -3  -4    2.46    0.39
   3  -1  -3   84.40    0.82
   3  -1   0  157.12    0.87
   4  -2  -4    1.75    0.28
   5  -3  -2    6.54    0.42
   5  -3  -1    4.84    0.37
  -1   0   1 1382.86    1.67
   3  -1  -1   47.82    0.51
   4  -2  -3   16.09    0.42
  -4   1  -5   84.83    1.16
  -4   1  -4  320.78    1.90
  -3   0  -5   25.14    0.63
  -1  -1  -6    1.32    0.30
  -1  -1  -5  251.03    1.60
   0  -1  -8   55.19    1.15
  -4   1  -6  122.88    1.59
  -3   0  -6    5.84    0.45
  -3   0  -4   76.88    0.88
  -4   1  -3  382.65    1.81
  -1  -1  -7   16.08    0.63
   1  -1  -2   61.58    0.35
  -4   1  -7   27.49    0.92
  -3   0  -7    3.61    0.39
  -1  -1  -8   20.07    0.78
  -1  -1  -3  144.86    0.91
  -2  -1  -6   60.34    1.02
  -2  -1  -7    1.69    0.39
  -2  -1  -4  522.42    2.18
  -2   0  -1    5.40    0.18
  -4   0  -6   19.64    0.69
  -4   0  -5    5.20    0.40
  -5   1  -5    6.15    0.46
  -4   0  -7    0.38    0.38
  -4   0  -4   15.13    0.48
   1   0   0 1725.81    1.45
  -5   1  -6   17.65    0.71
  -5   1  -4   92.11    1.11
  -3  -1  -6   39.57    0.92
  -3  -1  -5  346.01    2.24
  -4   0  -3   64.43    0.79
  -3  -1  -7   83.61    1.45
   1  -2  -7  159.13    1.58
   1  -2  -6  280.37    1.80
   0  -2  -7  180.11    1.84
   0  -2  -6  252.04    1.86
   0  -2  -5  300.51    1.79
  -1  -5  -1   13.04    0.59
  -1  -3   2  446.68    1.70
   1  -2  -1  572.49    1.57
  -2  -4   2  170.24    1.32
  -1  -4   1  200.96    1.45
   0  -2   1  998.84    1.93
  -2  -5   0   76.79    1.14
  -2  -1   3  228.73    0.40
   0  -4  -1  160.55    1.32
  -3  -5   1    3.12    0.37
   1  -3  -3 2403.51    4.30
  -2  -2   3  399.56    1.08
  -1  -5  -3   98.05    1.37
   0  -4  -6    1.17    0.33
   0  -4  -2   52.26    0.79
   1  -3  -4   10.24    0.35
  -1  -2   2   65.46    0.48
   1  -2  -2   62.31    0.54
  -2  -5  -1   34.45    0.86
  -1  -4   0  325.09    1.85
   1  -1  -2   58.79    0.37
  -3  -5   0   24.40    0.73
  -3  -4   2   31.11    0.64
  -3  -3   3   73.39    0.68
  -2  -4   1  165.21    1.33
   1  -2  -5  129.18    0.89
  -1  -3   1  201.67    1.14
  -3  -5  -1    5.59    0.45
  -1  -4  -1  196.16    1.47
   0  -3  -1   68.82    0.70
  -2  -3   2  467.54    1.67
  -1  -4  -6   22.93    0.76
   0  -2   0  626.85    1.51
   1  -1  -3  224.29    0.70
   1  -1  -4  273.28    0.79
  -1  -4  -2  197.58    1.41
   0  -3  -2    0.02    0.16
  -1  -4  -3   20.80    0.52
   0  -3  -5   31.07    0.48
   0  -3  -3    9.81    0.27
  -2   0   4    1.94    0.12
  -2  -3   3  233.44    1.38
  -2  -2   9  107.20    1.27
  -1  -4   9    5.36    0.44
  -1  -3   1  206.86    1.10
  -1  -3  10    3.82    0.37
   0  -5   3   93.41    1.20
   0  -5   8    4.86    0.44
   2  -6   5    2.08    0.33
  -2   0   5   41.94    0.43
  -2   0   6  199.68    1.01
   0  -4  10   12.98    0.61
   0  -3  11    1.48    0.29
  -2  -3   4    9.74    0.35
  -2  -3   7   28.13    0.71
  -2  -1   8   10.07    0.41
  -1  -4   3   77.37    0.96
  -1  -4   8    2.77    0.38
   0  -5   4   17.25    0.60
   0  -5   7   14.05    0.69
  -2  -3   5   35.47    0.64
  -2  -2   3  410.71    1.54
   0  -5   5    2.52    0.38
   0  -5   6   13.11    0.63
   1  -5   8    2.84    0.36
  -2  -1   7   48.90    0.69
  -1  -4   4    1.13    0.23
  -1  -4   6   26.08    0.75
  -1  -3   9   67.55    1.13
  -1  -2   1  611.79    1.55
   1  -4  10    5.93    0.42
  -2  -2   4    4.63    0.23
  -2  -2   5  237.99    1.38
  -2  -2   6  124.35    1.07
   1  -5   3   92.97    1.21
   1  -5   7    0.21    0.30
  -1  -3   8    4.07    0.40
  -1  -2   9    8.56    0.46
   0  -4   2   41.45    0.66
   0  -4   8   18.58    0.71
   1  -5   6   35.66    0.93
   2  -5   8    2.38    0.37
   1  -5   4   18.00    0.62
   0  -2  10   23.25    0.71
   1  -4   9   14.27    0.65
  -1  -3   7   15.73    0.53
   0  -4   7   38.74    0.92
   0  -3   9   22.49    0.78
   2  -5   7   16.38    0.73
  -1  -3   4    7.80    0.35
  -1  -3   6   14.51    0.52
   1  -3  10   13.65    0.67
  -1  -3   5   74.54    0.93
  -1  -2   2   66.78    0.58
   0  -4   4   12.08    0.46
   0  -3   1   72.24    0.66
   2  -5   6   35.49    0.96
   1  -4   8   20.91    0.72
   2  -5   4  218.52    2.07
   2  -5   5  107.53    1.58
   2  -4   9   14.91    0.68
   3  -5   7   14.72    0.68
  -1  -2   7  204.12    1.63
   0  -3   8    0.89    0.34
   0  -2   9   50.52    0.96
   1  -4   7    2.16    0.37
   2  -3  10    1.42    0.35
   3  -5   6    1.74    0.40
   4  -5   7    3.33    0.39
   1  -4   2  192.14    1.43
   1  -3   9   10.41    0.57
   1  -2  10    6.72    0.46
   3  -5   5    4.67    0.44
   3  -4   9    3.24    0.36
  -1  -2   6  391.26    1.96
  -1  -1   7   39.97    0.64
   0  -1   9   50.40    0.93
   2  -4   8   49.95    1.17
   3  -5   4   75.73    1.34
  -1  -2   4  452.23    1.78
  -1  -2   5  117.35    1.00
   0  -3   2    0.15    0.18
   1  -4   3   21.31    0.58
   1  -4   6   23.53    0.72
   3  -3  10    5.96    0.47
  -1   0   6    8.85    0.26
   4  -5   3   21.14    0.79
   4  -5   5   27.32    0.98
  -1  -1   6   47.32    0.62
   0  -3   3   10.25    0.36
   0  -3   6   28.54    0.67
   2  -4   1  117.77    1.10
   2  -4   7   47.05    1.21
   2  -3   9   56.20    1.18
   2  -2  10    8.07    0.52
   3  -4   8    2.35    0.44
   4  -5   4   41.79    1.09
   5  -5   5    1.13    0.34
  -1  -1   3  230.72    0.96
   0  -3   4  206.87    1.52
   0  -3   5   29.05    0.64
   1  -2   9   10.40    0.52
   5  -5   4   15.58    0.72
  -1  -1   5  514.05    1.80
  -1   0   5    2.81    0.15
   4  -4   8   10.48    0.64
   0  -2   1  993.38    1.99
   0  -2   7  204.94    1.72
   2  -4   6  110.54    1.59
   1  -3   7   33.34    0.84
   2  -4   2   63.94    0.92
   2  -4   5  179.08    1.87
   2  -1  10    6.40    0.47
   3  -4   7   13.75    0.68
   3  -3   9   11.78    0.72
   3  -2  10    1.48    0.35
   1  -1   9   32.20    0.80
   4  -4   7    9.45    0.64
   4  -3   9    0.75    0.32
   4  -2  10    6.18    0.46
   2  -2   9   31.76    0.88
   3  -4   1   32.51    0.71
   3  -4   6   24.60    0.84
   0  -2   2  134.34    0.86
   0  -1   7  117.65    1.13
   3  -1  10    0.10    0.30
   1  -3   2   91.24    0.87
   1  -3   5  215.97    1.75
   3  -3   8   32.27    0.95
   4  -4   6   43.81    1.10
   0  -2   4  409.24    1.83
   0   0   7    0.71    0.20
   3  -4   2   24.25    0.68
   3  -4   4   13.48    0.63
   1  -2   7  105.42    1.39
   3  -2   9    7.99    0.55
   4  -3   8   30.14    0.95
   4  -1  10    4.57    0.44
   5  -4   6   20.83    0.88
   6  -4   6    0.67    0.33
   0  -1   6  535.42    2.25
   2  -2   8   79.12    1.35
   4  -4   5   36.79    1.05
   6  -3   8    0.55    0.29
   3  -3   7   10.74    0.62
   4  -4   1   29.01    0.71
   4  -2   9    2.12    0.41
   5  -3   8    3.08    0.39
   4  -4   4   26.66    0.86
   5  -4   5   22.66    0.87
   5  -2   9   10.78    0.61
   6  -4   5   12.13    0.72
   1  -2   6  113.55    1.28
   4  -4   3    3.94    0.45
   7  -4   4    4.44    0.51
   0   0   6  113.28    0.90
   2  -3   5   38.26    0.82
   3  -1   9    0.27    0.34
   4  -3   7   22.90    0.93
   5  -4   4    2.75    0.45
   6  -4   4   20.61    0.83
   1  -1   7   15.81    0.52
   2  -3   1  114.31    0.98
   3  -3   6   28.07    0.91
   3  -2   8   29.57    0.86
   5  -4   3    0.96    0.37
   2  -3   4   55.10    0.89
   6  -4   3    0.55    0.37
   6  -3   7    3.22    0.45
   0  -1   4 1465.48    2.94
   1  -2   5  718.52    2.79
   2  -3   2  108.46    1.04
   2  -3   3   38.58    0.71
   3   0   9    2.50    0.39
   4  -2   8   15.97    0.72
   4  -1   9    0.91    0.36
   4  -3   6    5.21    0.53
   5  -1   9   11.10    0.62
   6  -1   9    1.02    0.33
   0  -1   3 6036.98    5.32
   0   0   5   13.28    0.32
   1  -2   4   39.15    0.65
   1   0   7   26.56    0.62
   5  -2   8    1.46    0.39
   7  -3   6    0.91    0.38
   1  -2   1  138.40    0.83
   2  -2   6  143.16    1.52
   4   0   9   14.10    0.67
   5  -3   6    5.86    0.57
   6  -3   6   17.01    0.84
   1  -2   3   90.46    0.85
   1  -1   6    1.61    0.25
   3  -3   4    5.68    0.42
   8  -3   5    0.65    0.35
   1  -2   2  126.22    0.89
   2  -1   7    2.80    0.35
   4  -3   5   11.60    0.62
   3  -3   3    6.03    0.40
   7  -3   5   15.86    0.79
   3  -3   2   27.70    0.64
   4  -1   8    6.83    0.56
   6  -3   5   53.55    1.34
   7  -2   7   11.46    0.65
   7  -1   8    1.89    0.38
   8  -3   4    5.81    0.58
   0   0   4  236.96    1.03
   3   0   8  120.69    1.54
   5  -2   7   11.23    0.62
   5  -1   8    0.77    0.39
   6  -2   7   17.54    0.81
   6  -1   8   16.55    0.74
   1  -1   5  253.40    1.51
   5  -3   4    6.93    0.57
   7  -3   4    0.68    0.43
   8  -3   3    0.17    0.37
   8  -2   6    5.87    0.52
   4  -3   3    4.50    0.38
   6  -3   4   15.24    0.77
   2  -1   6   62.79    0.92
   4  -3   0   58.10    0.84
   4  -3   2   17.54    0.60
   4   0   8   23.69    0.83
   7   0   8    3.35    0.43
   3  -2   5   40.44    0.85
   4  -3   1   53.26    0.87
   5   0   8    0.20    0.38
   6  -2   6   27.52    1.05
   6   0   8    4.27    0.50
   7  -3   3    4.84    0.53
   8  -3   2    3.23    0.47
   1  -1   4  158.89    1.09
   2  -2   3   37.53    0.63
   7  -1   7    4.91    0.54
   8  -2   5    5.77    0.57
   5  -1   7   20.11    0.84
   6  -1   7    8.44    0.63
   5  -3   1   19.57    0.66
   5   1   8    0.12    0.38
   7  -3   1    1.93    0.46
   1   0   5  173.64    1.18
   2  -1   5  520.76    2.47
   3  -2   4   73.42    1.03
   7  -2   5   12.21    0.73
   8   0   7   31.68    1.08
   1  -1   3  155.36    0.96
   2  -2   1   23.68    0.42
   5  -2   5   53.93    1.20
   6  -2   5   33.85    1.12
   8  -1   6   21.14    0.90
   8  -2   4    7.17    0.67
   9  -2   3    0.87    0.38
   9  -1   5    0.47    0.34
   4   0   7    1.23    0.37
   7   0   7    0.31    0.36
   3  -2   3  647.93    2.73
   4  -2   4  190.11    1.83
   5   0   7   64.65    1.32
   6   0   7    8.81    0.64
   5  -1   6   25.83    0.83
   6  -1   6   29.14    0.94
   9  -2   2    2.51    0.55
   6  -2   4   43.26    1.12
   8  -2   3    2.45    0.52
   8  -1   5    3.47    0.55
   1   1   5  212.18    1.20
   3  -2   2  203.23    1.47
   4   1   7   40.43    0.95
   8   0   6    0.46    0.38
   9  -1   4    5.30    0.54
   1   0   4  511.83    1.79
   6   1   7    9.22    0.61
   9  -2   1   15.55    0.80
   4  -1   5   82.07    1.27
   7  -1   5   21.67    0.92
   8  -2   2   12.19    0.72
   9   0   5    3.30    0.46
   3  -2   1  326.93    1.68
   5  -2   3   53.69    1.05
   8  -1   4    2.19    0.44
   8   1   6   19.14    0.86
   3  -2   0  453.26    1.81
   3  -1   4  469.10    2.40
   5   0   6    0.29    0.39
   7  -2   2    1.53    0.46
   8  -2   1    3.43    0.52
   9  -1   3   10.76    0.75
   8   0   5   39.61    1.31
   8   2   6    4.82    0.51
   9   1   5    0.12    0.34
  10  -1   1   23.18    0.93
   7   1   6   25.61    0.93
   8  -2   0   64.43    1.35
   4  -2   1  315.87    1.90
   7  -2   1   23.91    0.85
   3   0   5   29.91    0.66
   4  -1   4  348.53    2.28
   6  -1   4   14.74    0.73
   6   1   6   31.65    0.96
   7   0   5   70.05    1.50
   8  -1   3   56.22    1.40
   9  -1   2    6.69    0.65
   5  -2   1   48.60    0.89
   5  -1   4   88.89    1.33
   5   1   6   25.92    0.82
   6  -2   1   45.40    0.97
   2   1   5  512.85    2.14
   4  -2   0  275.99    1.65
   6   0   5    1.19    0.41
   8   1   5    4.83    0.59
   2   0   4   89.04    0.87
   3  -1   3   83.06    0.91
   7  -1   3    8.70    0.61
   8   0   4  148.83    2.46
   4   2   6   67.94    1.13
   5  -2   0   33.42    0.71
   6  -2   0   14.06    0.58
   9   0   3    0.05    0.37
   9   1   4    6.27    0.55
   6  -2  -1   16.52    0.62
   5  -2  -1    7.69    0.38
   5  -1   3   31.04    0.79
   9  -1   0    8.93    0.66
  10   0   1    0.80    0.40
   3   1   5  355.30    2.08
   9   0   2   35.70    1.14
  10   1   2    2.45    0.46
   2  -1   1  532.72    1.62
   3  -1   2 1064.17    2.98
   7   2   5   15.58    0.74
   8   1   4    2.11    0.39
   9  -1  -1   26.60    0.96
   4   0   4   16.21    0.55
   4   1   5  107.35    1.31
   6  -1   2   12.82    0.59
   2   0   3  791.65    2.31
   6   2   5   53.22    1.19
   8  -1   0  134.36    1.93
   8   2   4    9.61    0.69
  10   0  -1    0.82    0.41
   9   0   1    2.91    0.53
   9   2   3    0.97    0.40
  10   1   1   28.63    1.01
   2   1   4  525.82    1.97
   4   2   5   39.37    0.83
  10   0  -2    0.41    0.38
   8  -1  -1  193.55    2.18
   3  -1   1   15.82    0.37
   7   2   4   16.33    0.74
   9   0   0    0.09    0.40
  10   2   1    0.71    0.35
   8  -1  -2   37.12    1.00
   3   1   4  516.53    2.27
   4   0   3   64.19    0.92
   5   0   3  126.05    1.41
   7   0   2   -0.05    0.38
   7   1   3    9.30    0.62
   6  -1   0  165.81    1.68
   8   3   3   -0.22    0.36
   6   0   2    1.22    0.33
   7  -1  -2    3.15    0.42
   9   0  -2    0.02    0.42
   3  -1   0  144.41    0.93
   5  -1   0  336.93    1.98
   5   2   4   51.09    0.99
   8   0   0    1.18    0.39
   4  -1   0   44.02    0.64
   6  -1  -1   17.70    0.58
   7   4   3   22.93    0.89
   9   0  -3    4.26    0.52
  10   1  -3    1.32    0.38
  10   2  -1   22.75    0.96
   3   2   4   67.17    0.84
   4   2   4  237.85    1.78
   5   0   2   14.47    0.50
   5   3   4    9.62    0.52
   8   4   2    1.56    0.41
   9   3   1    1.14    0.41
   5   1   3   36.28    0.80
   2   1   3 1776.45    3.27
   3   0   2  160.84    1.09
   4   0   2  115.26    1.07
   6  -1  -2   89.31    1.16
  10   2  -2    3.33    0.45
   4   1   3  412.83    2.15
   5  -1  -1  419.33    2.11
   6   0   1   61.22    1.05
   6   2   3   17.97    0.71
   9   2   0    3.76    0.51
   3   1   3   75.67    0.82
   4  -1  -1  239.12    1.34
   6  -1  -3   86.36    1.07
   6   1   2   11.96    0.55
   6   3   3    7.70    0.51
   9   3   0    0.62    0.37
   8   0  -3    4.27    0.50
   8   4   1    0.99    0.38
   5  -1  -2  349.27    1.82
   5   0   1  110.66    1.18
   5   4   3    0.52    0.37
   6   0   0   47.68    0.89
   7   5   1   23.45    0.81
   9   1  -4    1.25    0.42
   9   3  -1    2.45    0.43
   4   0   1    7.85    0.33
   4   2   3  138.03    1.27
   6   1   1    4.18    0.38
   8   4   0    9.32    0.63
   3   2   3  574.66    2.21
   4   1   2   60.90    0.80
   4   3   3    6.22    0.40
   6   3   2   11.99    0.59
   9   3  -2    3.35    0.40
   5   0   0  117.53    1.11
   6   0  -1   20.56    0.59
   7   3   1    1.93    0.43
   7   5   0   46.14    1.09
   9   3  -3    0.47    0.31
   3   1   2 1065.15    2.70
   3   3   3    6.44    0.33
   5   2   2  261.73    1.94
   6   5   1   30.80    0.92
   8   1  -3    0.71    0.38
   8   4  -1    0.16    0.34
   2   1   2 1371.30    2.55
   5   1   1   18.43    0.52
   7   2   0   21.11    0.75
   8   3  -1    6.07    0.54
   9   3  -4    2.75    0.39
   6   0  -2   12.01    0.46
   6   1   0  181.47    1.68
   9   3  -5    4.61    0.43
  -2  -2   0   25.07    0.36
  -1  -4   7    6.78    0.46
   0  -7   3    7.24    0.57
  -1  -6  -1   17.70    0.61
  -2  -3   6   10.78    0.48
  -1  -5   7    2.32    0.37
  -3  -4   2   35.93    0.69
   0  -5   8    2.75    0.38
  -3  -3   2  107.90    0.98
  -2  -6   1  132.49    1.53
  -2  -2  -1   22.09    0.32
  -1  -7   2    8.24    0.50
  -1  -6   6    2.87    0.35
  -1  -2   7  188.91    1.36
  -3  -3   4   23.29    0.56
  -2  -5   6   31.43    0.84
  -2  -3  -2  111.83    0.79
  -1  -7   1    7.89    0.48
  -1  -7   3    3.50    0.40
  -3  -5   2    7.36    0.45
  -3  -5   3    1.01    0.31
  -2  -6   0   43.14    0.87
  -2  -4   7   11.73    0.54
  -1  -4   8    3.53    0.38
  -3  -5   4    1.16    0.32
  -3  -4   0   16.17    0.46
  -3  -4   5   13.63    0.54
  -2  -6   5    4.46    0.38
  -2  -1   2  386.41    1.19
  -3  -3   5  124.49    1.23
  -1  -6   7    0.76    0.26
  -1  -5   8    4.42    0.42
  -3  -5   0   32.03    0.70
  -3  -2   2  134.36    0.93
  -3  -2   3   68.26    0.70
  -2  -5   7   36.85    0.91
  -2  -1   1  933.09    1.73
  -3  -4   6   15.09    0.59
  -3  -2   4   92.33    0.87
  -2  -6   6   12.87    0.58
  -3  -6   2   31.01    0.88
  -3  -6   3   11.00    0.59
  -3  -2   1    6.10    0.22
  -2  -7   2   28.43    0.81
  -3  -6   1   30.67    0.79
  -3  -6   4   11.05    0.54
  -3  -2   5   50.30    0.68
  -2  -4   8    5.28    0.46
  -2  -2   7   12.78    0.42
  -4  -4   3    1.81    0.30
  -3  -6   5   33.67    0.88
  -3  -3  -1   22.21    0.42
  -4  -4   4   54.98    0.94
  -4  -3   3   22.55    0.55
  -3  -4   7    0.62    0.31
  -2  -3   8    6.98    0.41
  -4  -5   3    6.09    0.42
  -4  -3   2   67.05    0.83
  -3  -5   7    4.72    0.43
  -3  -3   7   17.90    0.59
  -3  -6   6    1.63    0.29
  -4  -5   1   18.82    0.59
  -4  -5   5    1.79    0.31
  -4  -3   1  104.31    1.01
  -4  -4   6   28.14    0.76
  -4  -6   2    5.03    0.43
  -4  -5   6    0.90    0.30
  -4  -3   0   75.69    0.84
  -4  -3   6   19.48    0.58
  -3  -5   8   10.17    0.52
  -3  -3  -2   37.16    0.52
  -3  -1   3   72.80    0.64
  -4  -6   5    2.65    0.35
  -4  -4   7    3.81    0.43
  -3  -2  -1  243.92    1.14
  -3  -2   7   22.07    0.56
  -3  -1   2   75.66    0.61
  -3  -1   4   32.86    0.46
  -5  -4   3    3.65    0.38
  -4  -4  -1   35.12    0.68
  -5  -5   3    0.80    0.32
  -5  -4   2   18.36    0.58
  -4  -5   7    4.10    0.36
  -4  -2   1   10.80    0.33
  -3  -1   5   25.02    0.44
  -5  -4   5   17.69    0.63
  -3  -1   1   43.74    0.45
  -5  -5   5    6.60    0.45
  -5  -4   1   36.13    0.75
  -5  -3   2    9.59    0.40
  -4  -3  -1   52.88    0.70
  -4  -2   6   15.16    0.47
  -5  -5   1    3.08    0.37
  -5  -4   6   41.94    0.95
  -4  -4   8    5.91    0.48
  -5  -6   3   14.40    0.60
  -5  -6   4    2.60    0.35
  -5  -3   1    6.74    0.36
  -4  -2   0  299.78    1.47
  -3  -1   6   53.96    0.68
  -5  -6   2    9.43    0.51
  -5  -4   0   37.01    0.77
  -5  -5   0   27.41    0.73
  -5  -4   7   50.80    1.06
  -3  -1   0  142.53    0.78
  -5  -6   1    0.90    0.32
  -5  -5   7    0.88    0.29
  -4  -1   3   44.85    0.58
  -3  -2  -2  175.73    0.94
  -5  -3   0    6.85    0.35
  -5  -2   2   11.93    0.39
  -4  -1   4   34.27    0.52
  -6  -5   4    2.86    0.38
  -6  -4   2  162.84    1.69
  -4  -1   2  353.45    1.49
  -4  -1   5   22.73    0.49
  -6  -5   2   44.23    0.97
  -6  -5   5    1.26    0.29
  -5  -4  -1    4.67    0.38
  -5  -4   8    6.96    0.51
  -5  -2   1    7.16    0.33
  -4  -3  -2   23.12    0.47
  -4  -2  -1  282.88    1.41
  -6  -4   6   11.76    0.57
  -6  -3   2   15.94    0.54
  -6  -3   5  392.47    2.69
  -6  -5   6    0.31    0.25
  -6  -4   1   73.39    1.14
  -5  -3   8   25.56    0.79
  -4  -1   1  280.49    1.29
  -6  -5   1   19.63    0.65
  -5  -3  -1   24.83    0.56
  -5  -2   7  102.74    1.24
  -2   0   5   23.05    0.34
  -5  -2   0   39.72    0.64
  -3  -1  -1   12.34    0.24
  -6  -5   0   97.80    1.40
  -6  -3   7   75.91    1.26
  -5  -1   3   94.72    0.95
  -4  -1   0   43.10    0.52
  -4  -1   7   21.53    0.52
  -7  -4   4   35.54    0.92
  -5  -1   2  382.01    1.80
  -5  -1   5   74.53    0.91
  -3   0   4  396.29    1.44
  -7  -5   3    4.27    0.40
  -7  -5   4    6.62    0.46
  -6  -4   8   15.19    0.66
  -7  -4   2    3.35    0.38
  -7  -3   3   13.94    0.60
  -7  -3   4   42.07    0.97
  -6  -2   1   16.84    0.52
  -5  -1   6   48.85    0.79
  -3   0   2   24.48    0.35
  -3   0   5  317.80    1.36
  -7  -5   2   12.59    0.59
  -7  -3   2    5.63    0.43
  -6  -4  -1   15.55    0.59
  -5  -3  -2   16.01    0.49
  -5  -2  -1   48.75    0.70
  -5  -1   1  464.00    1.98
  -6  -2   7   28.78    0.77
  -7  -5   1    2.87    0.37
  -7  -4   7    7.28    0.47
  -7  -3   1    8.14    0.49
  -7  -2   4   16.88    0.65
  -6  -2   0   14.69    0.49
  -6  -1   4   21.77    0.57
  -4  -1  -1   41.59    0.52
  -4   0   4 1114.31    2.79
  -3   0   1  391.06    1.26
  -7  -2   3   62.91    1.09
  -6  -1   3   72.82    0.97
  -4   0   3    0.35    0.14
  -7  -2   2   11.43    0.52
  -6  -1   2   73.72    0.98
  -5  -1   0  315.62    1.62
  -4   0   2   49.89    0.57
  -8  -4   3   20.59    0.79
  -8  -4   4   13.76    0.62
  -6  -1   6    0.35    0.27
  -7  -3   0   16.21    0.62
  -7  -3   8    5.20    0.45
  -5  -2  -2  245.33    1.54
  -8  -3   3   31.17    0.89
  -8  -3   5   52.91    1.16
  -7  -2   1   18.47    0.62
  -7  -2   7    2.08    0.37
  -6  -2  -1   44.60    0.80
  -6  -1   1   17.95    0.50
  -4   0   6   26.04    0.51
  -8  -3   2    3.69    0.44
  -6  -1   7   50.58    0.93
  -5   0   4  282.72    1.66
  -4   0   1   36.14    0.48
  -3   0   0   14.74    0.27
  -5   0   3 1285.88    3.37
  -5   0   5    5.34    0.30
  -8  -4   1    0.17    0.27
  -8  -3   7   11.62    0.60
  -8  -2   4   14.62    0.69
  -7  -2   0   18.95    0.63
  -7  -1   3   16.18    0.59
  -7  -1   4    6.19    0.39
  -7  -1   5   29.68    0.80
  -5  -1  -1   14.54    0.40
  -5   0   2  126.78    1.06
  -8  -3   1    8.85    0.53
  -8  -2   3  205.01    2.15
  -8  -2   5   22.46    0.75
  -7  -3  -1    1.71    0.33
  -7  -2   8    0.59    0.30
  -8  -2   2  176.99    2.02
  -8  -2   6   28.38    0.88
  -7  -1   6    0.79    0.32
  -5   0   6  273.40    1.80
  -5   0   1   22.09    0.48
  -4   0   0   41.64    0.51
  -8  -2   7    8.47    0.55
  -6   0   4   50.83    0.84
  -9  -3   3    0.29    0.28
  -9  -3   4    1.30    0.31
  -8  -3   0   10.84    0.58
  -8  -2   1   58.91    1.17
  -7  -2  -1   25.12    0.72
  -6  -1  -1    4.09    0.31
  -6   0   2    9.91    0.41
  -5   0   7   31.28    0.67
  -9  -3   2    1.69    0.38
  -8  -1   3    0.38    0.32
  -8  -1   4    5.92    0.45
  -8  -1   5    1.64    0.39
  -5   0   0  109.91    0.98
  -3   0  -1  253.63    1.05
  -9  -2   4    3.24    0.42
  -9  -2   5    3.99    0.41
  -6   0   1   18.69    0.52
  -9  -2   3   47.91    1.17
  -8  -2   0   61.86    1.19
  -8  -1   2   32.74    0.88
  -9  -3   1    1.86    0.38
  -9  -2   2   15.10    0.72
  -9  -2   6    7.77    0.54
  -8  -3  -1    9.27    0.57
  -7   0   5   10.38    0.53
  -6   0   7    0.14    0.31
  -4   0  -1    6.39    0.25
  -8  -1   1  171.45    1.93
  -8  -1   7    1.35    0.36
  -7   0   6   -0.30    0.30
  -6   0   0   47.17    0.78
  -3   1   3   66.67    0.62
  -3   1   4   25.35    0.41
  -9  -2   1   14.22    0.75
  -6  -1  -2   10.94    0.46
  -5   0  -1   98.53    0.96
  -4  -1  -3  288.12    1.37
  -4   1   3   44.25    0.61
  -4   1   4   25.16    0.48
  -9  -3   0    0.59    0.32
  -9  -1   3   21.86    0.83
  -9  -1   5   12.18    0.67
  -8  -2  -1    3.75    0.43
  -4   1   2  310.30    1.51
  -4   1   5   30.99    0.56
  -3   1   2   68.14    0.61
  -8  -1   0  144.23    1.79
  -5   1   3   96.25    1.01
  -5   1   4    3.85    0.28
  -9  -1   2   12.33    0.65
  -9  -1   6   15.40    0.71
  -8   0   3    3.52    0.43
  -8   0   4   30.42    0.86
  -8   0   5    5.29    0.48
  -5   1   2  368.07    1.92
 -10  -2   3    4.27    0.44
  -9  -2   0    5.40    0.50
  -8   0   2    6.55    0.50
  -5  -1  -3   30.52    0.58
  -4   1   1  284.40    1.44
  -3   1   1   44.99    0.50
  -9  -1   1   26.28    0.91
  -9  -1   7    1.74    0.35
  -8   0   6    4.27    0.45
  -6   0  -1   56.43    0.87
  -6   1   3   87.68    1.13
  -6   1   4   23.46    0.64
  -6   1   2   88.25    1.12
  -5   1   1  469.81    2.18
  -5   1   6   41.79    0.76
  -8  -1  -1   94.78    1.49
  -8   0   1   26.63    0.83
  -8   0   7   24.11    0.81
  -5   0  -2   13.62    0.41
 -10  -2   1   23.31    0.88
 -10  -1   3    0.93    0.33
 -10  -1   5    6.08    0.54
  -9  -2  -1   11.54    0.71
  -9  -1   0    6.58    0.57
  -9   0   3    3.37    0.47
  -9   0   4    6.76    0.53
  -9   0   5   -0.11    0.36
  -7   1   4    7.53    0.50
  -6  -1  -3   21.61    0.61
  -6   1   1   14.70    0.51
  -4   1   0   47.23    0.61
  -8   0   0    0.35    0.37
  -7   1   5   30.18    0.82
  -5   1   0  349.11    1.91
 -10  -1   2   10.85    0.66
  -9   0   2    0.33    0.28
  -9   0   6    6.57    0.52
  -6   0  -2    1.41    0.29
  -7   1   6    0.56    0.34
  -6   1   0  190.52    1.64
 -10  -1   1    8.08    0.62
  -9   0   1   10.81    0.65
  -8  -1  -2  155.45    1.89
  -8   1   3    0.01    0.32
  -8   1   4    5.26    0.52
  -9  -1  -1   11.48    0.66
  -9   0   7   19.44    0.80
  -8   1   5    0.89    0.37
 -10   0   4   -0.01    0.28
  -8   0  -1   80.96    1.38
  -8   1   2   33.55    0.94
  -5   1  -1   18.32    0.50
  -4   1  -1   50.35    0.64
  -2   1   0  661.97    1.60
 -10   0   3    0.40    0.31
 -10   0   5    1.86    0.38
  -9   0   0    0.00    0.38
  -8   1   6   16.87    0.73
  -4   0  -3   47.01    0.61
 -10  -1   0    8.78    0.61
 -10   0   2    0.75    0.35
  -8   1   1  148.20    1.93
  -6   1  -1    3.85    0.36
  -5   0  -3  131.77    1.18
  -3   1  -1   14.45    0.31
  -9   1   3   21.75    0.87
  -9   1   4    1.84    0.43
  -9   1   5   10.39    0.67
  -5   2   3   12.99    0.48
  -5   2   4   27.88    0.68
 -10   0   1    1.10    0.34
  -9   0  -1    2.47    0.43
  -9   1   2   13.11    0.68
  -8   0  -2  115.76    1.71
  -8   1   0  110.09    1.71
  -5   2   2   12.58    0.47
  -4   2   3   19.41    0.48
  -6   2   2   49.13    0.95
  -5   1  -2  229.64    1.63
  -5   2   5   23.10    0.63
  -4   2   2    2.77    0.27
  -9   1   1   22.99    0.90
  -7   2   3   71.20    1.31
  -5   2   1    8.06    0.41
 -10   0   0    3.60    0.50
  -7   0  -3   23.86    0.75
  -7   2   2    9.83    0.59
  -7   2   5   22.18    0.79
  -6   1  -2   12.96    0.52
  -6   2   1   15.80    0.57
  -4   2   5   81.29    0.95
  -2   1  -1  531.91    1.49
 -10   1   3    1.24    0.35
 -10   1   4    8.49    0.63
  -8   1  -1  109.46    1.72
  -3   2   3   47.65    0.62
 -10   1   2    9.91    0.65
  -9   1   0    7.79    0.60
  -8   2   3  204.58    2.45
  -7   1  -2   73.28    1.27
  -7   2   1   13.83    0.63
  -3   1  -2 1017.24    2.54
  -3   2   2  117.69    0.96
  -3   2   4   80.55    0.79
  -9   0  -2   24.88    1.00
  -8   2   5   24.10    0.90
  -6   2   0   11.53    0.51
  -4   2   0  369.79    1.93
 -10   0  -1    0.74    0.39
 -10   1   1    6.66    0.59
  -8   0  -3    9.74    0.64
  -7   2   0   16.60    0.71
  -5   0  -4   67.08    0.93
  -3   2   1    5.99    0.26
  -8   2   1   45.71    1.18
  -4   0  -4   13.23    0.37
  -9   1  -1   12.73    0.73
  -9   2   3   45.00    1.31
  -9   2   4    3.99    0.51
  -5   1  -3   30.29    0.68
  -5   2  -1   56.30    0.91
 -10   1   0   10.03    0.67
  -9   2   2   12.07    0.75
  -9   2   5    2.16    0.46
  -8   2   0   59.56    1.35
  -4   1  -3  350.39    1.84
  -3   2   0  648.85    2.26
  -7   2  -1   18.16    0.77
  -4   2  -1  368.46    1.97
  -9   2   1   15.39    0.80
  -7   1  -3    8.41    0.56
  -2   2   2   52.45    0.56
  -2   2   3  279.01    1.28
 -10   2   3    4.03    0.51
  -9   1  -2    7.61    0.61
  -9   2   0    3.30    0.51
  -8   2  -1    2.78    0.50
  -2   2   1  177.50    1.03
 -10   2   2    2.29    0.43
  -8   1  -3   59.65    1.32
  -6   3   2   11.04    0.63
  -6   3   3   42.66    1.03
  -3   2  -1  369.94    1.74
  -7   2  -2    1.98    0.44
  -7   3   2    5.80    0.56
  -7   3   3   14.05    0.71
  -7   3   4   54.30    1.21
  -6   3   1    3.95    0.45
  -6   3   4   17.37    0.70
  -5   3   2    9.58    0.51
  -5   3   3   15.10    0.59
  -4   2  -2  319.55    1.93
 -10   2   1   24.52    0.98
  -7   3   1    4.91    0.54
  -5   1  -4   80.06    1.12
  -9   2  -1   19.03    0.88
  -8   2  -2   13.62    0.76
  -8   3   2    3.86    0.56
  -8   3   3   31.35    1.08
  -8   3   4   69.65    1.60
  -7   3   5   19.74    0.82
  -4   3   2   56.90    0.90
  -2   2   0   24.92    0.43
 -10   2   0    9.35    0.69
  -7   1  -4    7.53    0.58
  -7   3   0   13.37    0.71
  -6   3   0   11.80    0.60
  -4   3   1  111.13    1.25
  -4   3   3   26.44    0.65
  -9   1  -3    7.61    0.67
  -8   3   5   31.90    1.16
  -5   2  -3   58.95    1.01
  -4   3   4   24.25    0.65
  -3   2  -2  257.92    1.53
  -9   3   2    2.19    0.46
  -8   3   0    9.55    0.68
  -7   2  -3   12.93    0.67
  -9   2  -2    7.35    0.62
  -9   3   4    1.47    0.39
  -7   3  -1    2.18    0.44
  -6   3  -1   18.17    0.75
  -4   2  -3  140.15    1.33
  -2   2  -1   28.11    0.47
  -9   3   1    3.07    0.45
  -2   1  -3 1659.04    3.07
  -3   3   1 1098.43    3.46
  -3   3   2   87.27    1.00
  -9   3   0    0.74    0.38
  -8   3  -1    9.73    0.64
  -4   3  -1   48.05    0.87
  -3   1  -4  395.64    1.78
  -7   3  -2    2.36    0.47
  -6   3  -2    9.46    0.59
  -6   2  -4   43.23    1.07
  -5   2  -4   51.73    0.98
  -3   3   4   23.85    0.56
  -9   2  -3    0.52    0.38
  -9   3  -1    1.18    0.42
  -8   3  -2    2.72    0.49
  -7   2  -4    9.60    0.68
  -4   3  -2   23.25    0.67
  -1   2   1  551.51    1.61
  -1   2   2   54.55    0.50
  -7   4   1    4.23    0.60
  -6   3  -3    8.03    0.58
  -6   4   1   73.88    1.44
  -6   4   3  109.97    1.71
  -4   2  -4  199.27    1.74
   3   4   5   28.07    0.79
   3   5   5    6.55    0.49
   4   4   4   30.22    0.90
   4   5   4   76.07    1.41
   5   2  -1    9.21    0.43
   6   4  -3  131.76    1.70
   4   2   2  294.62    1.90
   5   2  -2   13.32    0.47
   6   4  -2  148.40    1.89
   6   4  -1   84.33    1.40
   6   5  -2   49.10    1.16
   3   1   1   16.69    0.37
   5   4   2   14.80    0.70
   2   3   5   60.83    0.84
   4   3   3    5.78    0.40
   2   2   4  156.35    1.14
   3   3   4    6.29    0.37
   5   5   1   32.48    0.90
   5   6   0    4.76    0.43
   2   1   2 1434.81    2.54
   4   4   3    4.90    0.44
   5   3   0    5.94    0.36
   5   4   1    4.85    0.39
   5   6  -3   19.83    0.66
   5   6  -1    1.91    0.34
   5   3  -1    8.37    0.41
   5   6  -2   16.59    0.63
   3   1  -3   69.48    0.56
   4   2  -4    2.02    0.23
   4   3   2   19.18    0.56
   5   5   0   33.98    0.87
   3   1  -1   47.01    0.49
   3   6   3    1.46    0.35
   4   2   0  363.47    1.73
   5   5  -1    5.62    0.41
   4   5   2    5.68    0.44
   4   6   1    1.10    0.32
   5   4  -3    7.07    0.42
   5   4  -1   28.29    0.71
   5   5  -2    5.69    0.45
   3   2   2  243.74    1.31
   4   2  -3   20.19    0.42
   4   2  -1   12.06    0.36
   3   3   3    7.68    0.34
   4   2  -2    2.39    0.21
   4   3   1   44.86    0.74
   1   2   4   37.46    0.44
   2   3   4   62.07    0.73
   4   6  -4   18.85    0.58
   4   6   0   25.67    0.70
   2   1   1  452.46    1.26
   2   2   3   33.46    0.46
   3   7   0    7.97    0.45
   4   6  -2    5.06    0.40
   2   6   3   13.53    0.51
   4   4  -5   55.09    0.84
   4   5   0   13.49    0.51
   1   6   4    3.44    0.33
   2   7   1   13.09    0.52
   3   3   2   45.11    0.63
   3   6   1    8.39    0.45
   4   3  -3   26.53    0.53
   4   3  -1  104.08    0.95
   4   5  -1   14.30    0.53
   3   6  -5   45.48    0.81
   4   3  -2   61.47    0.73
   1   7   2   25.78    0.66
   2   1   0  653.94    1.38
   2   3   3   36.92    0.53
   2   5   3  401.03    2.22
   2   7   0   33.56    0.75
   3   6   0   33.32    0.73
   1   3   4   44.51    0.54
   1   5   4   26.53    0.59
   2   2   2  183.79    0.94
   2   7  -1   22.60    0.62
   3   3   1   23.90    0.45
   3   5   1    5.76    0.37
   3   6  -4   18.30    0.55
   3   6  -1   32.35    0.74
   2   4   3   13.60    0.40
   2   7  -2   40.77    0.82
   3   6  -3   15.27    0.55
   3   6  -2   49.02    0.90
   1   4   4  119.40    1.00
   1   7   1   20.17    0.60
   3   4   1   44.33    0.68
   1   2   3   73.38    0.55
   3   2  -3   47.78    0.50
   3   2  -2  115.26    0.75
   0   7   2   22.60    0.63
   3   3  -5  142.91    1.02
   1   7   0   40.93    0.85
   2   6  -5    5.43    0.35
   3   4   0   11.70    0.38
   1   6   2   82.58    1.09
   2   3   2  109.58    0.84
   2   6   0   28.73    0.71
   3   5  -3    2.00    0.29
   0   5   4   21.02    0.51
   1   5   3   96.94    1.06
   1   7  -3    5.68    0.37
   1   7  -2   11.59    0.47
   1   7  -1    9.97    0.44
   3   3  -4   28.40    0.47
   3   3  -1 1105.44    2.68
   3   4  -1   18.54    0.45
   0   6   3   17.67    0.54
   0   7   1   15.48    0.54
   2   5   1   41.06    0.72
   3   3  -3   54.86    0.63
   3   3  -2   79.38    0.75
  -1   7   2    9.21    0.44
   2   6  -2   47.30    0.85
   3   4  -3   68.85    0.80
   3   4  -2   34.02    0.58
   1   3   3    3.96    0.20
   1   4   3   28.25    0.51
   1   6   1   20.33    0.60
   0   3   4  230.59    1.09
   0   4   4   12.28    0.34
   0   7  -1   12.70    0.51
   1   5   2   40.65    0.71
   2   3   1  138.39    0.91
   2   4   1  127.60    1.03
   2   5  -5   35.84    0.67
  -2   7   2   24.30    0.68
  -1   6   3   13.28    0.49
  -1   7   1    9.78    0.45
   0   6   2    1.63    0.29
   0   7  -3   20.87    0.62
   0   7  -2   17.40    0.58
   1   6  -5    3.36    0.32
  -1   5   4   12.09    0.41
   0   5   3  115.08    1.12
   1   2   2  115.27    0.65
   2   5  -1    0.66    0.22
  -1   7   0   42.88    0.89
   1   6  -4    3.04    0.33
   1   6  -1    1.32    0.29
   2   4   0   28.67    0.52
   2   5  -3    4.19    0.33
   1   5  -6    3.75    0.32
   1   6  -3   11.29    0.49
   1   6  -2   11.21    0.49
   2   3   0   17.59    0.35
  -2   7   1   13.55    0.53
  -1   7  -1   12.87    0.53
   0   6   1   49.85    0.90
   2   2  -4    3.69    0.17
   2   3  -5   35.14    0.50
  -2   6   3   20.78    0.60
  -1   7  -3    1.94    0.28
  -1   7  -2   15.66    0.57
   1   3   2   86.19    0.69
   2   4  -4   43.25    0.65
   2   4  -1  124.52    1.03
  -1   4   4    1.41    0.22
  -1   6   2   12.80    0.48
   0   4   3   16.51    0.40
   0   6  -5    0.04    0.25
   2   2  -3  337.28    1.16
   2   2  -2   45.12    0.44
   2   3  -1  344.01    1.41
   2   4  -3  182.00    1.27
  -2   7   0   23.81    0.68
   0   5   2   50.32    0.78
   0   6   0  560.67    2.94
   1   5  -5    1.06    0.26
   2   3  -4    9.00    0.27
  -2   7  -1    7.66    0.44
  -1   5   3   12.55    0.45
  -1   6  -6    0.64    0.25
   0   3   3    9.21    0.26
   0   6  -4    0.61    0.26
   1   4   1  143.51    1.08
   2   3  -3  151.01    0.96
  -3   6   3   14.47    0.53
  -2   7  -2    3.46    0.34
   0   6  -1   43.89    0.85
   1   5  -4   12.37    0.45
  -1   6   1    1.86    0.32
   0   6  -3   17.22    0.55
   0   6  -2    1.45    0.25
   1   2   1  119.25    0.65
   1   5  -3   12.90    0.47
   1   5  -2    3.79    0.31
  -2   6   2   32.16    0.74
   0   5  -6   19.16    0.56
  -1   6  -5    0.13    0.24
   1   4   0  237.26    1.41
  -1   6   0   26.03    0.68
   0   4   2   39.87    0.59
  -2   4   4   41.93    0.62
  -1   6  -4    2.33    0.34
  -3   6   2   38.21    0.84
  -2   5   3    3.11    0.31
  -2   6   1  101.00    1.34
  -1   4   3   64.11    0.76
  -1   6  -3    7.75    0.45
  -1   6  -2   63.61    1.06
  -1   6  -1   14.87    0.55
   0   5  -5    2.95    0.32
   1   4  -1  187.62    1.26
   1   4  -4    1.31    0.23
   1   4  -2    7.16    0.31
  -2   6  -5    2.15    0.32
   0   5  -4   18.79    0.57
   0   5  -1   39.32    0.76
   1   2   0  150.27    0.72
   1   3  -5   84.78    0.77
   1   4  -3   85.47    0.89
  -4   6   2    4.01    0.37
  -2   6   0   27.34    0.75
   0   4   1  127.12    1.06
   0   5  -3  113.11    1.26
   0   5  -2   43.82    0.80
  -3   6   1   25.03    0.73
  -2   6  -4   13.65    0.59
   1   2  -5  104.97    0.68
   1   3  -1  163.25    0.98
  -3   5   3    2.16    0.29
  -3   6  -5    2.19    0.33
  -2   6  -3    8.33    0.48
  -2   6  -2  296.59    2.37
  -2   6  -1  123.31    1.53
   1   3  -4    7.20    0.27
  -2   3   4    6.66    0.24
  -2   5   2   10.38    0.45
  -1   3   3 1454.44    2.89
   1   3  -2  335.38    1.43
  -3   6   0   18.94    0.70
  -1   4   2    6.83    0.30
  -1   5  -5   24.70    0.68
  -1   5   0  119.63    1.30
  -3   6  -4    2.25    0.35
  -2   4   3  164.55    1.27
   1   2  -4  383.00    1.26
  -5   6   1    0.97    0.31
  -4   5   3    6.29    0.42
  -3   6  -2    7.96    0.50
  -3   6  -1    6.11    0.44
  -2   5  -6   39.09    0.86
  -1   5  -4   21.87    0.66
  -1   5  -1   12.04    0.49
   0   3   1   67.02    0.64
  -4   6   0   11.44    0.61
  -2   5   1    0.80    0.30
  -1   5  -3   98.90    1.26
  -1   5  -2   30.96    0.73
   0   4  -4   11.49    0.41
   0   4  -1  121.54    1.09
   1   2  -3  162.96    0.81
  -4   6  -4    1.08    0.27
  -3   5   2    5.30    0.39
   0   3  -6   45.31    0.62
   0   4  -3   18.66    0.48
   0   4  -2   42.87    0.68
  -5   6   0    3.66    0.39
  -4   6  -3   12.94    0.63
  -4   6  -2   13.76    0.62
  -4   6  -1    0.90    0.30
  -1   4   1  163.24    1.28
  -5   6  -3   10.66    0.56
  -5   6  -1    1.71    0.34
  -2   5  -5  108.09    1.47
  -2   5   0   59.95    1.01
  -1   4  -6   38.07    0.73
   0   2   1  787.74    1.68
  -5   6  -2    3.64    0.39
  -3   5  -6    3.23    0.38
  -4   5   2   31.94    0.79
  -3   5   1    3.89    0.40
  -2   4   2  106.82    1.08
  -2   5  -4  259.95    2.18
  -2   5  -1   35.58    0.82
  -1   3   2  304.69    1.41
   0   3  -5   35.29    0.58
  -3   4   3   53.20    0.81
  -2   5  -3  305.98    2.35
  -2   5  -2  238.43    2.07
  -1   4   0  239.75    1.58
  -4   5  -6   14.10    0.65
  -3   5  -5    6.03    0.47
   0   3  -1   65.06    0.67
  -5   5   2    5.97    0.46
  -3   5   0   26.62    0.75
   0   3  -4  245.16    1.40
  -6   5   2   39.82    0.97
  -4   5   1   17.57    0.67
  -1   4  -4  116.28    1.23
  -1   4  -1  113.20    1.14
   0   3  -2    0.24    0.18
  -4   5  -5   51.60    1.14
  -3   5  -4  100.29    1.44
  -3   5  -1    5.71    0.45
  -2   4  -6  128.20    1.50
  -2   4   1  127.91    1.23
  -1   4  -3   27.90    0.62
  -1   4  -2  207.10    1.55
   0   3  -3   11.44    0.33
  -3   5  -2   81.53    1.33
  -1   3   1  161.29    1.07
   0   2   0  591.30    1.53
  -5   5  -5    1.26    0.36
  -5   5   1    2.88    0.44
  -4   5   0   12.08    0.60
  -3   4   2   31.19    0.67
  -1   3  -6    6.08    0.33
   0   2  -5  347.39    1.41
  -6   5   1   13.81    0.66
  -4   5  -4   59.96    1.27
  -2   4  -5  189.50    1.75
  -4   5  -3   29.70    0.90
  -4   5  -2    3.92    0.45
  -4   5  -1   14.60    0.66
  -7   5   0   30.77    0.96
  -6   5  -4    6.97    0.53
  -5   4   3    7.62    0.45
  -5   5  -4   23.88    0.86
  -5   5   0   30.64    0.92
  -6   5   0  131.05    1.83
  -5   5  -3    5.64    0.50
  -5   5  -1   23.90    0.84
  -2   4  -1  110.34    1.23
  -1   3  -5  232.33    1.58
  -1   3   0  144.03    1.05
   0   2  -4  443.74    1.55
  -7   5  -2    1.06    0.33
  -7   5  -1   19.50    0.79
  -6   5  -3   14.32    0.73
  -6   5  -2   13.57    0.68
  -6   5  -1   34.43    1.02
  -5   5  -2    6.55    0.49
  -3   3   3   62.48    0.75
  -2   4  -3   12.63    0.50
  -2   4  -2   73.47    1.04
  -4   4  -6   45.33    1.08
   0   2  -3  195.60    1.00
  -3   4  -5   24.62    0.78
  -1   3  -1  166.34    1.17
  -5   4  -6   28.82    0.90
  -3   4   0   15.00    0.54
  -2   3  -6   18.53    0.59
  -6   4  -6    0.93    0.34
  -5   4   2   17.95    0.64
  -3   4  -4   21.09    0.71
  -1   3  -3    4.39    0.29
  -1   3  -2   92.87    0.91
  -4   4  -5   44.73    1.07
  -3   4  -1   41.44    0.85
  -2   3   1  405.18    1.85
  -1   2   1  504.97    1.52
  -6   4   2  157.55    1.84
  -7   4  -5    5.54    0.53
  -5   4  -5   28.07    0.93
  -4   3   3   29.92    0.61
  -8   4   1    0.38    0.35
  -6   4  -5   16.82    0.83
  -5   4   1   28.80    0.84
  -4   3  -7   29.26    0.90
  -4   4  -4   34.09    0.95
  -3   3   2   77.28    0.90
  -2   3  -5   54.83    0.88
  -7   4   1    6.70    0.55
  -6   4   1   66.27    1.31
  -4   4  -3    4.24    0.45
  -2   3   0   20.19    0.48
  -8   4  -3    2.11    0.38
  -8   4   0    5.24    0.57
  -7   4  -4    4.80    0.53
  -5   3  -7   21.68    0.88
  -5   4  -4    3.89    0.51
  -4   4  -2   66.42    1.21
  -1   2  -5  773.95    2.48
  -8   4  -2    1.47    0.40
  -8   4  -1    0.63    0.39
  -6   4  -4   20.60    0.85
  -5   4   0   40.98    0.97
  -2   3  -4   62.14    0.89
  -7   4  -3   19.83    0.89
  -7   4   0   30.93    0.99
  -6   4  -3    1.62    0.41
  -6   4   0   24.37    0.88
  -5   4  -3    0.69    0.33
  -5   4  -2   20.56    0.80
  -5   4  -1    3.75    0.47
  -2   2   2   47.34    0.52
  -2   3  -3   39.23    0.71
  -2   3  -1  142.34    1.20
  -1   2   0  148.68    0.88
  -7   4  -2   10.37    0.68
  -7   4  -1    2.88    0.48
  -6   4  -2   30.46    1.00
  -6   4  -1   14.17    0.72
  -4   3  -6    9.38    0.57
  -3   3   1 1076.37    3.36
  -2   3  -2  115.03    1.13
  -7   3  -6    1.13    0.40
  -4   3   2   59.58    0.87
  -3   2   3   46.04    0.57
  -3   3  -5   22.11    0.70
  -1   2  -4   41.01    0.58
  -5   3  -6    9.35    0.62
  -2   2  -6  174.56    1.41
  -8   3  -5    0.88    0.35
  -6   3  -6   19.68    0.86
  -1   2  -1  129.52    0.86
  -3   3  -4    5.94    0.42
  -3   3   0   91.93    1.05
  -1   2  -3   87.81    0.78
  -1   2  -2  124.47    0.89
  -9   3   1    2.86    0.45
  -8   3   2    3.53    0.48
  -5   3   2   10.01    0.50
  -4   3  -5   12.76    0.62
  -9   3   0    1.06    0.42
  -7   3  -5   11.74    0.78
  -5   3  -5    9.88    0.62
  -4   2  -7   38.83    0.96
  -4   3   1  101.41    1.20
  -3   3  -3    7.55    0.42
  -3   3  -2   40.36    0.77
  -2   2   1  187.00    1.07
  -8   3   1    6.63    0.60
  -6   2  -7   14.54    0.74
  -5   2  -7    9.83    0.63
  -2   2  -5  274.49    1.72
  -7   3  -4    1.52    0.43
  -4   3   0   73.89    1.06
  -3   2  -6   22.30    0.63
  -8   2  -6    5.13    0.54
  -8   3  -2    2.76    0.47
  -8   3   0   11.23    0.73
  -7   3   1    6.61    0.56
  -6   3  -4   15.01    0.76
  -5   3  -4    7.21    0.52
  -4   2   3   20.10    0.45
  -4   3  -2   19.61    0.64
  -4   3  -1   56.06    0.97
  -8   3  -1   11.44    0.69
  -7   3  -3    5.42    0.56
  -5   3   0    5.99    0.44
  -1   1  -5  221.25    1.14
  -7   3  -2    1.57    0.45
  -7   3   0   15.63    0.78
  -6   3  -3    7.06    0.58
  -6   3   0   15.88    0.71
  -5   3  -3    3.87    0.42
  -2   2  -4  185.27    1.34
  -2   2   0   27.07    0.46
 -10   2   0    7.88    0.61
  -7   2  -6    6.02    0.58
  -7   3  -1    2.51    0.41
  -6   3  -2    8.47    0.61
  -6   3  -1   17.45    0.75
  -5   3  -1   18.42    0.67
 -10   2  -1    0.39    0.34
  -9   2  -4    1.04    0.37
  -9   2   2   12.39    0.72
  -8   2  -5    4.83    0.54
  -6   2  -6   36.93    1.08
  -5   2  -6   50.84    1.17
  -3   2  -5   45.94    0.84
  -2   2  -3   35.18    0.59
  -5   2   3   12.65    0.46
  -2   2  -2  184.55    1.22
  -2   2  -1   24.37    0.46
  -6   2   3   31.00    0.78
  -9   2  -3    0.85    0.33
  -9   2   1   17.83    0.85
  -7   2  -5   12.76    0.74
  -3   2   1    5.89    0.29
  -9   2  -2    5.69    0.58
  -8   2   2  203.66    2.32
  -4   2  -5   33.67    0.84
  -3   2  -4   61.09    0.89
  -1   1  -4  121.44    0.82
  -9   2  -1   14.11    0.85
  -9   2   0    4.25    0.52
  -6   1  -7    7.01    0.56
  -6   2  -5   45.70    1.19
  -5   2  -5   51.90    1.14
  -9   1  -5    0.30    0.34
  -8   1  -6   17.09    0.85
  -5   1  -7   18.21    0.73
  -8   2  -3    2.65    0.43
  -8   2   1   53.42    1.24
  -5   2   2   14.59    0.48
  -3   2  -3  641.34    2.64
  -3   2   0  594.96    2.22
  -8   2  -2   11.01    0.71
  -8   2   0   65.04    1.42
  -6   2   2   40.84    0.91
  -4   2  -4  230.03    1.90
  -3   2  -2  244.03    1.57
  -3   2  -1  348.06    1.79
 -10   1  -2    2.29    0.44
 -10   1   1    6.49    0.59
  -8   2  -1    1.78    0.45
  -7   1  -6   22.50    0.90
  -7   2  -3    9.87    0.65
  -6   2  -4   46.16    1.12
  -1   1  -3  119.66    0.74
  -9   1  -4    3.72    0.51
  -7   2   1   15.24    0.69
  -4   2  -3  127.25    1.38
  -2   1  -5  517.34    2.04
  -8   1  -5    6.28    0.60
  -7   2  -2    1.93    0.45
  -7   2   0   20.07    0.78
  -6   2   1   18.85    0.66
  -5   2   1    7.44    0.41
  -7   2  -1   17.12    0.76
  -6   1  -6   23.70    0.89
  -4   1  -6  144.45    1.58
  -4   2  -2  296.85    1.94
  -9   1  -3    7.88    0.66
  -9   1   2   11.84    0.68
  -6   2   0   12.25    0.57
  -5   1  -6   24.10    0.80
  -5   2  -2  194.42    1.86
  -5   2   0   39.10    0.78
  -9   0  -5    2.71    0.45
  -7   1  -5   18.73    0.86
  -5   2  -1   43.76    0.86
  -7  -4   0   15.01    0.75
  -6  -3   6  443.73    2.83
  -5  -1   2  375.47    1.84
  -4  -1   5   30.74    0.52
  -7  -4   5   43.19    1.07
  -7  -3   3   12.53    0.60
  -6  -3  -2    7.94    0.48
  -5  -1   1  435.01    1.97
  -5  -1   3   95.25    0.97
  -7  -5  -1    8.78    0.61
  -7  -4  -1    2.42    0.42
  -7  -3   0   10.34    0.57
  -6  -4  -3    0.98    0.35
  -6  -2  -1   43.94    0.85
  -5  -1   0  328.90    1.73
  -5  -1   4    3.23    0.26
  -4  -1  -2   51.74    0.63
  -7  -3   5   24.73    0.80
  -7  -4   6    9.98    0.57
  -5  -2  -3   52.14    0.83
  -4  -2  -4  174.08    1.33
  -8  -4   2   44.36    1.13
  -7  -2   2    9.20    0.53
  -5  -1  -1   16.00    0.45
  -3   0   1  372.38    1.32
  -3   0   2   24.45    0.36
  -8  -4   1    0.35    0.30
  -8  -4   3   22.68    0.83
  -7  -4  -2   11.12    0.62
  -7  -2   1   12.78    0.56
  -6  -2   6   -0.19    0.29
  -5  -1   5   76.89    0.93
  -3   0   3    0.36    0.13
  -8  -4   4   19.05    0.77
  -7  -2   0   12.43    0.60
  -7  -2   4   24.78    0.78
  -6  -1   1   12.33    0.48
  -6  -1   2   95.10    1.11
  -6  -1   3   89.14    1.12
  -3   0   0   15.40    0.30
  -8  -4   0    6.16    0.55
  -8  -3   2    4.13    0.47
  -8  -3   3   30.11    0.96
  -8  -4   5    4.08    0.44
  -8  -3   1    8.14    0.51
  -7  -2   5   20.53    0.71
  -6  -1   0  161.18    1.53
  -6  -1   4   20.72    0.61
  -5  -1  -2  183.21    1.41
  -4   0   2   48.28    0.60
  -8  -3   0   11.45    0.68
  -7  -2  -1   23.99    0.79
  -4   0   1   36.93    0.53
  -8  -4  -1    0.76    0.33
  -4   0   3    0.14    0.17
  -3   0   4  351.04    1.39
  -8  -3   5   62.07    1.32
  -6  -1  -1    4.85    0.36
  -6  -1   5    8.70    0.45
  -5  -2  -4   42.07    0.79
  -4   0   0   44.44    0.58
  -3   0  -1  232.90    1.09
  -8  -3  -1   10.14    0.67
  -8  -2   1   42.88    1.11
  -8  -2   2  182.21    2.18
  -7  -2   6   55.25    1.13
  -8  -2   4   20.90    0.82
  -7  -3  -3    4.58    0.48
  -5   0   2  126.50    1.13
  -8  -4  -2    1.10    0.36
  -8  -3   6   24.93    0.90
  -7  -1   4    8.10    0.49
  -5   0   1   23.26    0.53
  -5   0   3 1310.93    3.61
  -4   0  -1    7.31    0.29
  -9  -3   2    2.02    0.39
  -9  -3   3    0.32    0.32
  -5  -1  -3   24.85    0.60
  -8  -3  -2    1.96    0.45
  -8  -2   5   25.13    0.87
  -5   0   0  116.90    1.08
  -8  -2  -1    3.79    0.50
  -5   0   4  243.92    1.66
  -3   0  -2  163.69    0.94
  -7  -2  -3   10.92    0.62
  -6  -2  -4   44.85    0.96
  -4  -1  -4  282.81    1.62
  -4   0   5    5.09    0.28
  -9  -3   5    3.07    0.46
  -8  -1   2   30.22    0.95
  -6   0   1   19.20    0.58
  -6   0   3    7.81    0.42
  -5   0  -1  107.80    1.07
  -9  -2   1   17.59    0.82
  -9  -2   2   14.96    0.72
  -8  -1   1  147.30    1.96
  -8  -1   3    0.90    0.37
  -4   0  -2   94.10    0.89
  -9  -3  -1    0.94    0.36
  -9  -2   4    4.52    0.52
  -8  -3  -3    0.02    0.36
  -8  -2  -2   11.82    0.68
  -8  -1   0  111.83    1.74
  -8  -1   4    6.24    0.53
  -7  -1  -2   60.51    1.20
  -6   0   4   49.12    0.88
  -9  -2   0    4.41    0.55
  -7  -1   6    0.21    0.34
  -5  -1  -4   76.69    1.05
  -9  -2   5    3.91    0.50
  -6   0  -1   57.92    0.96
  -5   0  -2   15.74    0.47
  -8  -1  -1   97.80    1.68
  -9  -3  -2    4.75    0.52
  -6   0   5   17.07    0.57
  -8  -2  -3    3.38    0.48
  -7  -1  -3    9.09    0.57
  -3   0  -3    2.44    0.18
  -9  -1   1   23.88    0.94
  -6   0  -2    1.07    0.30
  -4   0  -3   46.41    0.67
 -10  -2   1   24.43    0.97
 -10  -2   2    3.50    0.44
 -10  -2   3    5.07    0.54
  -9  -1   0    6.44    0.58
  -9  -1   4    1.62    0.44
  -8  -1  -2  171.80    2.18
  -8  -1   6   16.60    0.73
  -8   0   1   28.03    0.92
  -8   0   2    6.88    0.55
  -7   0   5   11.72    0.57
  -5   0  -3  119.34    1.22
 -10  -2   0    9.08    0.68
  -9  -1   5   13.57    0.74
  -4   1   2  383.05    1.79
  -9  -1  -1   11.36    0.73
  -8   0   0    0.60    0.39
  -8   0   4   38.04    1.02
  -5   1   1  521.71    2.46
  -5   1   2  370.30    2.06
  -7   0  -2    0.81    0.36
  -4   1   0   50.84    0.67
  -4   1   3   50.39    0.68
  -3   1   2   79.40    0.71
 -10  -1   2   10.59    0.69
  -8  -1  -3   54.39    1.29
  -7  -1  -4    5.54    0.51
  -6   1   1   14.93    0.56
  -3   1   0  156.85    1.00
  -9  -2  -3    0.02    0.36
  -8   0   5    5.99    0.54
  -6   1   3   96.87    1.25
  -4   1  -1   53.21    0.71
 -10  -1   4    8.31    0.63
  -9  -1  -2    6.67    0.59
  -9   0   2    0.56    0.38
  -9   0   3    4.01    0.53
  -6   1   0  181.61    1.70
  -5   1   4    3.50    0.31
  -4   0  -4   12.29    0.41
  -3   1   3   69.62    0.66
 -10  -1   0   10.16    0.67
  -7   0  -3   24.68    0.82
  -5   0  -4   81.74    1.08
  -4   1   4   27.98    0.53
  -3   1  -1   15.95    0.36
  -9   0   0   -0.14    0.29
  -9   0   4    7.92    0.61
  -8   0  -2  116.77    1.83
 -10  -1  -1   20.81    0.91
  -9  -1  -3   10.61    0.70
  -9   0  -1    1.95    0.49
  -9   0   5    0.47    0.39
  -7   1   4    5.95    0.49
  -6   0  -4   71.77    1.16
  -5   1  -2  236.40    1.74
  -4   1  -2   61.71    0.79
  -2   1   0  728.83    1.76
  -8   1   1  152.88    2.08
  -8   1   2   30.97    0.99
  -6   1  -2   13.61    0.55
  -6   1   5    8.49    0.49
  -3   1   4   31.68    0.46
 -10   0   2    0.34    0.35
 -10   0   3    0.33    0.34
  -8   0  -3    9.40    0.67
  -8   1   3    0.46    0.42
  -3   1  -2  934.73    2.50
 -10   0   1    0.44    0.33
  -9   0  -2   31.63    1.08
  -8   1   0  118.90    1.84
  -7   1   5   31.95    0.87
 -10   0   0    2.75    0.49
 -10   0   4    0.47    0.34
  -8   1   4    7.15    0.54
  -7   0  -4   14.17    0.66
  -7   1  -2   76.20    1.35
  -2   1  -1  476.52    1.48
  -8   1  -1   88.02    1.63
  -5   1  -3   34.98    0.72
 -10   0  -1    0.47    0.36
  -9   1   1   21.60    0.95
  -9   1   2   12.57    0.73
  -9   1   3   29.13    1.01
  -6   1  -3   23.74    0.72
  -4   1  -3  339.87    1.86
  -9   1   0    5.33    0.57
  -8   1   5    1.60    0.41
  -9   1   4    1.32    0.42
  -8   0  -4  165.78    2.24
  -8   1  -2  163.51    2.22
  -9   1  -1   13.00    0.76
  -7   1  -3    8.98    0.57
  -6   2   1   15.80    0.61
  -6   2   2   49.65    0.99
  -5   2   1    9.74    0.45
  -5   2   2   15.93    0.53
  -3   1  -3   71.09    0.73
 -10   0  -2   11.15    0.78
  -7   2   1   15.13    0.69
  -6   2   0   12.92    0.57
  -6   2   3   36.37    0.88
  -5   2   0   41.25    0.80
  -2   1  -2 1304.57    2.51
 -10   1   1    6.84    0.61
 -10   1   2    7.32    0.65
  -9   1   5    8.98    0.64
  -7   2   0   16.60    0.73
  -7   2   2   14.48    0.64
  -5   1  -4   87.28    1.16
  -5   2   3   16.47    0.53
  -4   2   0  375.25    1.99
  -4   2   1   11.60    0.42
 -10   1   3    1.30    0.39
  -8   1  -3   41.75    1.20
  -7   2   3   85.81    1.42
  -5   2  -1   50.74    0.90
 -10   1   0    7.18    0.61
  -9   1  -2    7.33    0.62
  -8   2   1   38.90    1.17
  -8   2   2  211.00    2.49
  -7   2  -1   20.96    0.81
  -4   1  -4  360.79    1.94
 -10   1   4   10.39    0.64
  -8   2   3  232.73    2.59
  -7   1  -4    6.04    0.55
  -7   2   4   25.46    0.84
  -5   2   4   37.79    0.76
  -4   2  -1  379.95    2.01
  -4   2   3   21.14    0.51
 -10   1  -1   16.85    0.92
  -8   2  -1    2.62    0.46
  -8   2   4   23.01    0.84
  -3   2   0  643.16    2.28
  -9   1  -3    9.19    0.70
  -9   2   1   14.45    0.80
  -9   2   2   15.80    0.82
  -4   2  -2  276.19    1.79
  -3   1  -4  427.16    1.81
  -3   2   2  120.61    0.97
 -10   1  -2    1.94    0.45
  -9   2   3   56.10    1.38
  -8   1  -4    1.09    0.40
  -7   2   5   21.59    0.76
  -4   2   4    2.02    0.27
  -3   2  -1  357.94    1.74
  -8   2  -2   11.72    0.71
  -5   2  -3   57.08    0.98
  -5   2   5   22.52    0.61
  -9   2  -1   14.03    0.79
  -9   2   4    4.42    0.51
  -8   2   5   22.18    0.82
  -7   2  -3   11.49    0.65
  -5   1  -5    8.12    0.43
  -3   2   3   51.80    0.65
 -10   2   1   19.97    0.92
 -10   2   2    2.73    0.46
  -4   2  -3  133.71    1.28
  -3   2  -2  253.67    1.49
 -10   2   3    3.92    0.49
 -10   2   0    7.82    0.63
  -9   2  -2    6.52    0.61
  -8   2  -3    2.64    0.48
  -6   3   1    3.09    0.43
  -7   3   0   12.26    0.70
  -7   3   1    6.33    0.51
  -7   3   2    5.98    0.56
  -6   2  -4   49.14    1.07
  -6   3   0   11.68    0.62
  -6   3   2   15.69    0.66
  -5   3   1    7.28    0.45
  -2   2   0   26.61    0.44
  -7   2  -4   13.09    0.69
  -7   3   3   13.93    0.71
  -6   3  -1   16.91    0.72
  -6   3   3   46.30    1.03
  -5   2  -4   47.15    0.93
  -5   3   0    6.03    0.43
  -5   3   2    8.54    0.49
  -3   2   4   80.56    0.80
  -8   3   0    7.22    0.64
  -8   3   2    5.46    0.54
  -3   2  -3  593.47    2.33
  -2   2  -1   26.35    0.45
  -2   2   2   49.05    0.56
  -9   2  -3    0.92    0.37
  -8   3   3   32.66    1.06
  -5   3   3   16.13    0.60
  -4   2  -4  199.79    1.62
  -4   3   0   74.40    1.03
  -4   3   1  109.13    1.23
  -9   3   1    2.10    0.44
  -9   3   2    2.18    0.43
  -8   2  -4    7.24    0.62
  -7   3  -2    2.48    0.44
  -7   3   4   43.21    1.12
  -6   3  -2   11.37    0.63
  -6   3   4   18.50    0.71
  -4   3   2   61.69    0.92
  -9   3   0    0.50    0.37
  -8   3   4   82.76    1.59
  -4   3  -1   53.56    0.90
  -2   2  -2  189.75    1.13
  -9   3   3   -0.12    0.33
  -8   3  -2    2.83    0.49
  -5   3   4    4.21    0.41
  -9   3  -1    0.72    0.35
  -6   2  -5   42.81    1.02
  -6   3  -3    7.22    0.55
  -4   3  -2   24.78    0.65
  -4   3   3   28.45    0.66
  -2   2   3  340.91    1.38
  -9   3   4    0.85    0.36
  -7   3  -3    5.45    0.55
  -3   3   0   97.03    1.04
  -3   3   1 1129.28    3.42
  -8   3  -3   -0.19    0.34
  -4   2  -5   34.05    0.73
  -3   3  -1   25.37    0.56
  -3   3   2   88.82    0.99
  -2   2  -3   35.95    0.53
  -4   3  -3    6.65    0.43
  -4   3   4   27.32    0.62
  -3   3  -2   41.70    0.73
  -7   3  -4    1.05    0.41
  -7   4   0   18.32    0.85
  -7   4   1    6.27    0.50
  -6   4   0   15.50    0.76
  -6   4   2  162.06    1.97
  -5   3  -4    6.41    0.48
  -3   3   3   64.17    0.82
  -8   4   0    5.34    0.55
  -8   4   1    0.15    0.34
  -8   4   2   45.38    1.28
  -7   4  -1    2.27    0.45
  -6   4  -1   10.17    0.66
  -5   4   1   29.11    0.85
  -2   2   4    3.23    0.18
  -1   2   0  164.29    0.88
  -6   4   3  106.45    1.58
  -5   4  -1    3.70    0.45
  -5   4   2   14.78    0.65
  -3   3  -3    8.12    0.39
  -1   2  -1  131.28    0.82
  -1   2   1  512.47    1.54
  -8   4  -1    0.63    0.34
  -8   4   3   13.95    0.80
  -7   4  -2   10.80    0.68
  -6   4  -2   19.09    0.84
  -3   2  -5   48.77    0.72
  -2   3   0   19.19    0.46
  -2   3   1  384.91    1.80
  -5   4  -2   17.82    0.71
  -5   4   3    7.35    0.51
  -2   2  -4  154.97    1.09
  -2   3  -1  139.02    1.14
  -8   4  -2    1.91    0.39
  -7   4   4   23.49    0.90
  -3   3   4   26.08    0.55
  -1   2  -2  116.27    0.80
  -8   4   4    6.08    0.60
  -6   4  -3    1.40    0.41
  -6   4   4  169.05    1.94
  -2   3  -2  110.63    1.04
  -2   3   2  384.35    1.80
  -7   4  -3   24.52    0.90
  -5   4  -3    0.87    0.38
  -4   4  -2   50.04    1.04
  -3   3  -4    6.45    0.37
  -8   4  -3    1.84    0.37
  -5   4   4   17.45    0.64
  -3   4  -1   35.72    0.78
  -3   4   0   12.18    0.49
  -3   4   1   20.31    0.59
  -2   3  -3   38.80    0.64
  -1   2  -3   81.29    0.68
  -6   4  -4   18.89    0.77
  -4   4  -3    5.58    0.46
  -2   3   3  157.48    1.12
  -7   4  -4    4.41    0.50
  -5   4  -4    4.55    0.45
  -3   4   2   31.81    0.72
  -2   2  -5  338.83    1.57
  -1   2   3  126.40    0.73
  -7   5   0   20.67    0.90
  -6   5  -1   21.42    0.87
  -6   5   1   16.08    0.72
  -3   3  -5   25.18    0.61
  -1   3   0  152.54    1.05
  -6   5   2   43.07    1.09
  -5   5   0   21.64    0.81
  -5   5   1    3.69    0.48
  -4   4  -4   29.05    0.82
  -2   3  -4   60.24    0.80
  -1   3  -1  171.56    1.12
  -1   3   1  173.80    1.10
  -6   5  -2   10.02    0.64
  -5   5  -1   21.07    0.82
  -5   5   2    5.72    0.47
  -2   4   0   29.04    0.64
  -1   2  -4   40.86    0.51
  -1   3  -2   87.83    0.84
  -7   5  -2    1.05    0.32
  -2   3   4    7.35    0.29
  -2   4  -1  114.43    1.20
  -2   4   1  128.12    1.25
  -5   4  -5   24.85    0.79
  -4   5   0    9.63    0.52
  -4   5   1   14.37    0.65
  -2   4  -2   58.13    0.92
  -1   3   2  337.53    1.51
  -6   5  -3   16.96    0.76
  -5   5   3    1.36    0.37
  -3   4  -4   17.68    0.61
  -2   4   2  131.32    1.22
  -5   5  -3    5.74    0.50
  -4   5  -2    4.22    0.42
  -4   5   2   32.45    0.83
  -3   4   4   94.12    1.10
  -2   3  -5   57.69    0.79
  -2   4  -3   12.05    0.45
  -4   5  -3   25.76    0.87
  -4   5   3    6.62    0.47
  -3   5  -1    4.43    0.43
  -3   5   0   20.29    0.66
  -3   5   1    3.82    0.42
   0   2  -2  137.67    0.77
  -3   5  -2   77.20    1.27
  -2   4   3  184.78    1.43
  -1   3   3 1485.28    3.12
   0   2   1  794.29    1.68
  -5   5  -4   23.40    0.78
  -3   4  -5   24.56    0.71
  -3   5   2    5.28    0.43
  -1   3  -4   46.73    0.64
  -1   4  -1  126.51    1.18
  -1   2  -5  805.82    2.19
  -1   4  -2  201.81    1.49
  -1   4   1  176.75    1.33
  -4   5  -4   67.74    1.22
  -3   5  -3   50.22    1.00
   0   2  -3  193.98    0.95
  -6   6   0    0.25    0.23
  -5   6   0    2.67    0.37
  -3   5   3    2.00    0.35
  -2   5   0   52.28    0.98
   0   3  -1   63.60    0.64
  -5   5  -5    1.66    0.34
  -5   6  -1    1.55    0.33
  -5   6   1    1.42    0.34
  -2   4   4   41.79    0.69
  -2   5  -2  245.30    2.06
  -2   5   1    0.26    0.31
  -1   4  -3   24.85    0.58
   0   2   2  126.53    0.66
   0   3  -2    0.38    0.17
  -5   6  -2    3.34    0.38
  -3   5  -4   84.94    1.33
   0   3   1   67.22    0.65
  -4   5  -5   49.93    1.04
  -4   6  -1    0.77    0.31
  -4   6   0   15.62    0.65
  -4   6   1    4.11    0.42
  -3   4  -6   32.36    0.76
  -2   5  -3  362.74    2.46
  -2   5   2    8.68    0.46
  -1   3  -5  288.51    1.57
   0   3  -3   11.08    0.32
  -4   6  -2   12.26    0.60
  -1   4  -4  104.99    1.12
  -5   6  -3   12.24    0.59
  -4   6   2    3.85    0.40
  -3   5   4    1.67    0.30
  -1   4   3   67.84    0.83
   0   2  -4  437.63    1.48
  -4   6  -3   20.71    0.73
  -3   5  -5    6.59    0.45
  -3   6  -1    5.05    0.45
  -2   5  -4  277.49    2.14
  -1   5  -1   13.27    0.50
   0   4  -1  132.35    1.12
  -3   6  -2    8.28    0.52
  -1   5  -2   35.07    0.77
  -1   5   0  125.07    1.32
   0   3  -4  226.30    1.33
   0   4  -2   43.78    0.68
  -2   4  -6  129.59    1.37
  -1   5   1   35.13    0.76
  -3   6  -3    0.99    0.33
  -3   6   2   38.13    0.88
  -1   5  -3  107.20    1.28
   0   4  -3   19.16    0.48
  -4   6  -4    2.00    0.31
  -2   6  -1  140.00    1.66
  -2   5  -5  132.12    1.50
  -2   6  -2  322.12    2.50
  -2   6   0   27.64    0.75
  -1   4   4    1.54    0.23
   0   3   3    9.75    0.27
  -3   6  -4    2.46    0.35
  -3   6   3   13.27    0.56
  -2   6   1  117.10    1.46
  -1   5  -4   24.48    0.67
   0   2  -5  341.05    1.37
   0   4  -4   11.47    0.40
   0   4   2   41.02    0.61
   1   2  -1  506.82    1.39
  -2   6  -3    6.61    0.47
   0   3  -5   35.44    0.56
   1   2  -2   56.39    0.49
   1   2   0  157.38    0.76
   1   3  -1  151.88    0.98
  -2   6   2   32.08    0.80
  -1   5   3   12.81    0.46
   0   5  -2   48.43    0.83
   0   5  -1   43.08    0.80
   1   3  -2  352.46    1.47
   1   3   0  141.92    0.90
   3   0   8   75.19    1.23
   7  -2   1   15.25    0.65
   7  -2   2    1.51    0.36
   5  -2   0   29.71    0.64
   6  -2   0   10.02    0.46
   6  -2   3   11.53    0.61
   6   0   8    2.21    0.41
   4  -2   1  260.42    1.61
   4  -2   2  262.18    1.73
   4   0   8   16.05    0.69
   5  -2   3   39.68    0.88
   5   0   8    0.59    0.33
   6  -2   1   34.00    0.83
   8  -1   5    1.55    0.45
   1  -1   2 4029.71    4.04
   3  -1   6   44.38    0.85
   5  -2   1   37.94    0.75
   5  -2   2  216.58    1.82
   2   0   7    8.11    0.42
   9  -1   2    4.23    0.54
   1   0   6   15.38    0.40
   7   0   7   -0.21    0.35
   8  -1   4    1.47    0.43
   9  -1   1    8.78    0.62
   8   0   6    0.13    0.35
   6   1   8    5.29    0.64
   3  -1   5  343.10    2.17
   3   1   8   18.02    0.68
   6  -1   5   16.92    0.86
   6   0   7    6.81    0.58
   4  -1   5   59.47    1.12
   4   0   7    1.09    0.37
   5   0   7   40.36    1.21
   5   1   8    0.66    0.38
   9   0   4   23.97    1.05
   7   0   6    0.09    0.40
   2  -1   3 1729.23    3.72
   7   1   7    5.06    0.57
   8  -1   0  114.22    1.71
   8  -1   1   80.33    1.57
   1   0   5  167.86    1.16
   3  -1   4  482.07    2.40
   6  -1   4    9.40    0.66
   7  -1   3    5.28    0.60
   9   1   5    0.98    0.34
   5  -1   4   60.42    1.20
   9   0   3    0.42    0.39
   2  -1   2 1500.77    3.08
   2   1   7    2.24    0.35
   4  -1   4  307.28    2.20
   7  -1   2   54.61    1.27
   3   0   6    6.01    0.41
   5   0   6   -0.04    0.40
   7  -1  -1    6.47    0.50
   7   0   5   38.98    1.34
   8   0   4   98.15    2.28
   9   0   2   25.18    1.00
   3  -1   3   77.96    0.92
   4   0   6   19.34    0.73
   7  -1   0   88.78    1.43
   7   2   7    9.66    0.68
   3   1   7   95.04    1.44
   4  -1   3  326.52    2.14
   5  -1   3   28.54    0.79
   1   1   6    1.20    0.23
   4   1   7   29.40    0.97
   6  -1   2   12.04    0.59
   7   1   6   15.35    0.83
   8   1   5    5.04    0.60
   8   2   6    4.77    0.59
   9   0   0   -0.23    0.38
   1   0   4  452.49    1.77
   2   0   5   12.40    0.43
   3  -1   2 1090.50    3.07
   6  -1  -1   15.39    0.57
   6  -1   1    4.35    0.41
   6   0   5    0.70    0.35
   8   0   3    9.73    0.69
   4  -1   2   59.29    0.88
   5  -1   2  218.44    1.85
   6  -1   0  171.43    1.68
   6   2   7   13.42    0.78
   7   0   4   10.33    0.69
   3  -1   0  145.70    0.97
   3  -1   1   16.49    0.39
   3   0   5   24.91    0.66
   6   1   6   24.35    0.99
   8   0   2   99.47    1.85
   9   1   3    7.97    0.76
   4   0   5    3.90    0.41
   5  -1  -1  448.70    2.16
   9   2   4    1.59    0.41
   4  -1   1   48.06    0.73
   5  -1   0  316.32    1.95
   5   2   7    9.62    0.69
   6   3   7    3.20    0.47
   7   1   5   14.18    0.87
   7   2   6    4.52    0.62
   8   1   4    1.62    0.50
   2   1   6   63.94    0.93
   4  -1   0   42.90    0.63
   5   1   6   20.90    0.90
   7   0   3   20.65    0.84
   8   0   1   64.69    1.45
   8   2   5    3.19    0.55
   4   2   7   44.95    1.10
   8   0  -1   25.06    0.90
   3   1   6   51.15    0.98
   5   3   7   27.43    0.99
   7   3   6    1.31    0.41
   9   1   1   10.20    0.73
   1   0   3  264.58    1.18
   6   1   5   27.26    1.01
   6   2   6   36.05    1.17
   7   0   2    0.47    0.43
   8   1   3   36.89    1.26
   8   3   5    1.57    0.43
   9   2   3    0.52    0.39
   3   0   4   81.05    0.99
   4   0   4   15.17    0.56
   7   1   4    5.60    0.60
   9   1   0    6.25    0.62
   1   1   5  185.31    1.24
   7   2   5    8.99    0.74
   9   1  -1   20.36    0.91
   9   2   2    6.34    0.66
   5   0   3  109.01    1.43
   5   2   6   53.49    1.28
   6   3   6   20.83    0.93
   8   1   2  151.57    2.37
   6   0   2    1.49    0.34
   6   4   6    0.37    0.36
   7   0  -1   22.39    0.76
   4   0   3   63.41    0.95
   4   1   5   93.26    1.37
   6   1   4   16.60    0.78
   7   3   5   10.75    0.82
   8   3   4    6.95    0.59
   9   2   1   16.07    0.86
   2   2   6  169.19    1.52
   3   0   3    3.17    0.28
   6   2   5   37.58    1.22
   7   4   5    6.35    0.61
   8   2   3    3.10    0.53
   9   3   2    7.47    0.62
   3   2   6   22.51    0.69
   5   3   6    7.69    0.63
   6   0   1   62.52    1.07
   7   2   4    8.77    0.72
   5   4   6   23.27    0.92
   8   1   0  117.12    1.86
   6   0   0   42.94    0.86
   7   1   2   57.93    1.35
   9   2  -1   16.57    0.85
   4   3   6    8.55    0.58
   5   2   5   53.53    1.24
   8   1  -2   30.38    0.94
   8   2   2   12.31    0.76
   8   3   3   -0.07    0.35
   9   3   1    0.85    0.40
   4   0   2  119.16    1.14
   6   0  -2   12.21    0.48
   6   0  -1   17.83    0.56
   7   3   4    1.11    0.44
   8   4   3    2.13    0.41
   5   0   1  112.59    1.19
   6   2   4   39.22    1.14
   6   4   5   16.11    0.85
   7   4   4   10.83    0.68
   9   3   0    1.33    0.38
   1   1   4  115.43    0.87
   2   0   2 9746.58    7.24
   4   2   5   39.56    0.92
   8   3   2    2.33    0.48
   9   3  -1    2.81    0.45
   2   1   4  473.74    2.02
   3   1   4  466.55    2.28
   5   1   3   23.67    0.73
   5   3   5    8.37    0.62
   5   5   5    2.07    0.43
   9   3  -2    2.00    0.44
   1   2   5  757.47    2.46
   4   0   1    7.50    0.32
   8   2   0   68.19    1.44
   8   4   2    2.14    0.40
   5   0  -1   17.83    0.47
   5   4   5   20.41    0.89
   6   3   4   14.13    0.77
   6   5   4   10.27    0.62
   7   2   2    2.54    0.46
   7   3   3    6.73    0.54
   2   2   5  341.52    1.90
   7   4   3   24.46    0.96
   8   3   1   12.32    0.75
   3   0   1  256.99    1.29
   4   1   3  398.60    2.24
   4   3   5   11.98    0.60
   5   0  -2  118.12    1.01
   6   1   1    4.22    0.40
   7   1  -2    3.60    0.42
   4   0   0   43.28    0.60
   8   2  -2  228.01    2.34
   8   4   1    0.63    0.34
   5   1   2  226.73    1.78
   7   3   2    1.87    0.42
   8   3   0   12.49    0.71
   5   3   4   10.76    0.60
   7   4   2   12.90    0.68
   8   4   0    7.98    0.60
   4   0  -1   36.40    0.50
   5   2   3   54.12    1.01
   5   4   4    5.72    0.50
   6   5   3   24.90    0.92
   8   3  -1    8.88    0.61
   2   3   5   61.87    0.87
   3   0   0   15.33    0.31
   3   4   5   33.62    0.80
   6   4   3    1.99    0.44
   2   1   3 1943.07    3.49
   3   2   4   72.90    0.92
   4   1   2   61.54    0.83
   6   1  -1   18.24    0.55
   7   3   1    2.44    0.43
   8   3  -3   36.03    0.97
   8   4  -1    0.64    0.35
   1   1   3  121.23    0.74
   7   5   1   20.66    0.81
   8   4  -2   62.29    1.26
   2   2   4  184.54    1.25
   5   3   3    5.42    0.47
   6   3   2   10.71    0.56
   6   5   2   23.89    0.83
   8   4  -3   31.35    0.88
   5   2   2  221.82    1.88
   5   5   3    9.21    0.57
   6   4   2   35.50    0.96
   5   4   3    0.95    0.37
   7   5   0   44.36    1.08
   3   1   2  997.02    2.62
   3   3   4    6.01    0.37
   4   6   3   23.37    0.77
   5   6   2    6.30    0.47
   7   4   0   29.37    0.87
   3   5   4  125.27    1.49
   4   1   1   59.27    0.72
   6   3   1   22.08    0.70
   6   5   1   42.97    1.02
   7   5  -1    5.07    0.43
   4   3   3    5.32    0.38
   5   1  -1  428.78    2.00
   6   4   1   17.50    0.68
   6   6   0    0.38    0.26
   7   3  -2    6.11    0.47
   4   5   3   42.87    0.95
   5   2   1   58.30    0.88
   7   5  -2   19.45    0.71
   3   6   3    2.02    0.36
   4   2   2  323.39    1.83
   5   4   2   23.23    0.72
   5   6   1    2.47    0.36
   7   4  -2    3.11    0.42
   7   5  -3    8.00    0.49
   4   6   2   22.12    0.72
   6   3   0   15.37    0.59
   6   6  -1    0.89    0.28
   2   4   4   37.82    0.69
   4   1   0   41.53    0.57
   6   2  -2   50.60    0.85
   2   2   3   32.99    0.49
   3   1   1   13.74    0.32
   6   4   0   27.00    0.77
   3   3   3    7.27    0.34
   5   2   0   41.57    0.72
   6   2  -3   37.70    0.72
   6   6  -2   11.58    0.54
   3   5   3   63.41    1.03
   5   5   1   36.25    0.86
   5   6   0    3.74    0.39
   6   3  -1    5.63    0.41
   6   5  -1   14.76    0.64
   1   4   4  104.86    0.99
   5   4   1    5.93    0.43
   6   4  -1   72.87    1.19
   3   2   2  269.66    1.41
   3   6   2   14.89    0.59
   4   2   1  376.20    1.82
   4   6   1    0.95    0.33
   4   1  -1  303.40    1.35
   6   3  -2   16.47    0.55
   1   2   3   71.62    0.59
   5   3   0    5.34    0.35
   5   5   0   31.07    0.84
   5   6  -1    1.98    0.30
   6   4  -2  173.22    1.76
   2   5   3  356.40    2.19
   5   4   0   42.99    0.85
   5   6  -2   14.43    0.57
   6   3  -5  493.55    2.58
   6   5  -5    2.17    0.31
   2   4   3   13.08    0.42
   2   6   2  382.09    2.48
   3   1   0  162.99    0.87
   3   5   2   99.40    1.26
   4   3   1   55.52    0.80
   4   6   0   22.96    0.72
   6   4  -4  213.60    1.81
   3   3   2   44.24    0.65
   3   6   1    7.52    0.47
   4   1  -2  266.82    1.24
   5   2  -2   14.32    0.40
   5   5  -1    4.10    0.40
   5   6  -3   18.97    0.64
   3   4   2   36.48    0.70
   2   7   0   24.57    0.72
   5   2  -3   14.80    0.42
   5   4  -1   30.73    0.72
   5   6  -4    4.30    0.34
   3   2   1  335.74    1.46
   4   6  -1    3.27    0.36
   5   5  -2    5.27    0.42
   1   6   2   60.96    0.99
   4   5   0   11.76    0.49
   5   2  -4   33.42    0.58
   5   3  -2   10.79    0.40
   1   4   3   26.38    0.50
   2   5   2  275.31    1.90
   3   6   0   29.70    0.77
   5   2  -5   27.35    0.51
   5   4  -2   13.98    0.52
   5   5  -3    1.55    0.33
   2   6   1  137.56    1.53
   4   1  -4   26.57    0.39
   4   6  -2    4.84    0.40
   5   5  -6    5.30    0.37
   1   7   0   35.93    0.82
   2   3   2  103.52    0.85
   2   7  -1   14.93    0.58
   5   3  -3   16.27    0.49
   5   5  -5    7.22    0.43
   2   4   2   73.64    0.86
   3   3   1   24.88    0.47
   3   4   1   43.34    0.72
   4   5  -1   18.16    0.60
   4   6  -3    4.41    0.38
   5   4  -6   40.46    0.77
   5   4  -4   22.67    0.61
   0   3   3    8.86    0.23
   0   4   3   15.31    0.37
   2   7  -2   33.21    0.83
   3   6  -1   31.48    0.77
   4   3  -1  105.88    1.00
   4   6  -5    5.27    0.38
   5   4  -5   22.08    0.60
   1   6   1   17.25    0.58
   2   6   0   35.14    0.80
   3   2   0  544.25    1.78
   4   2  -2    2.53    0.20
   4   5  -2   29.72    0.74
   1   7  -1    9.10    0.47
   2   1   0  619.64    1.38
   2   5   1   35.37    0.72
   3   6  -2   41.75    0.90
   3   4   0   12.33    0.41
   4   5  -7    3.69    0.34
   4   5  -3    7.01    0.41
   1   4   2  156.26    1.16
   1   7  -2   10.02    0.49
   3   3   0   92.12    0.85
   3   5  -1    2.91    0.32
   3   6  -3   15.27    0.58
   4   2  -3   21.32    0.41
   4   3  -2   62.73    0.77
   4   5  -4    2.40    0.34
   0   6   1   34.71    0.76
   0   7  -1   11.07    0.50
   2   4   1  121.91    1.08
   2   6  -1   90.05    1.29
   4   5  -6    2.05    0.29
   4   5  -5    2.19    0.32
   1   6   0   25.69    0.69
   2   3   1  131.20    0.94
   3   6  -6    1.81    0.29
   3   6  -5   47.70    0.93
   3   6  -4   11.63    0.52
   4   2  -4    2.14    0.20
   1   7  -3    5.65    0.40
   2   5   0   61.56    0.94
   3   2  -1    6.47    0.24
   4   3  -3   27.01    0.53
   4   4  -7    6.71    0.37
   2   6  -2   28.55    0.77
   3   4  -1   16.91    0.47
   3   5  -2    4.62    0.38
   0   7  -2   16.47    0.60
   4   3  -4   23.51    0.52
   4   4  -6   32.16    0.68
   3   1  -3   63.45    0.50
   3   3  -1 1067.50    2.84
   4   3  -5   46.75    0.71
   0   4   2   29.55    0.51
   0   6   0  533.75    2.89
   0   7  -3   18.38    0.63
   1   6  -1    2.12    0.36
   2   6  -3   20.51    0.68
   3   5  -3    1.72    0.31
  -1   7  -2   14.12    0.58
   2   2   0   23.85    0.35
   2   4   0   33.39    0.58
   2   6  -4   17.31    0.63
   3   5  -7    9.07    0.46
   1   4   1  116.34    1.02
   2   6  -5    3.84    0.38
   3   2  -2  128.12    0.85
   3   4  -2   29.94    0.60
   3   5  -4    1.89    0.27
   0   3   2    0.10    0.11
   1   2   1  119.53    0.68
   1   6  -2   11.20    0.54
   2   3   0   20.52    0.40
   3   1  -4   31.30    0.37
   3   3  -2  101.25    0.90
  -1   6   0   24.44    0.67
   0   6  -1   37.70    0.87
   2   5  -2    8.49    0.44
   1   6  -3    9.59    0.52
   2   4  -1  118.73    1.12
   2   5  -8    3.16    0.37
   3   4  -7    0.92    0.29
  -1   4   2    5.80    0.27
   3   3  -3   59.83    0.74
   1   5  -1   29.78    0.72
   1   6  -6    2.87    0.35
   1   6  -5    2.34    0.35
   1   6  -4    2.80    0.32
   2   5  -3    2.88    0.31
   0   6  -2    1.47    0.35
   1   4   0  215.55    1.44
   2   5  -7   44.45    0.92
   2   5  -4    2.95    0.36
  -1   6  -1   14.17    0.59
   2   2  -1  166.36    0.90
   2   3  -1  404.89    1.70
   2   5  -6   30.71    0.84
   2   5  -5   27.17    0.75
   3   3  -4   30.44    0.56
   0   6  -3   16.62    0.65
   2   4  -2  125.66    1.19
   3   3  -5  148.40    1.21
   0   6  -7    0.99    0.29
   1   5  -2    2.95    0.35
   2   1  -2  351.08    1.08
  -2   6  -1  143.20    1.65
  -1   6  -2   63.30    1.16
   0   6  -6    0.98    0.32
   0   6  -4    0.47    0.31
   1   5  -8    4.72    0.45
   2   4  -8   11.88    0.53
   0   6  -5    0.18    0.24
   1   3   0  150.24    1.01
   2   4  -3  173.69    1.50
   1   2   0  153.17    0.82
   1   4  -1  163.52    1.34
   1   5  -3    9.75    0.51
  -3   6  -1    5.96    0.46
  -1   6  -3    7.12    0.54
  -2   6  -2  286.96    2.55
  -1   6  -6    1.05    0.31
  -1   6  -4    2.02    0.38
   1   4  -9    8.13    0.50
   1   5  -6    3.12    0.44
   1   5  -5    0.84    0.34
   1   5  -4   11.82    0.53
  -1   6  -5    0.23    0.32
   0   4   0   54.61    0.76
   0   5  -2   49.62    0.96
   2  -6   5    1.61    0.39
  -1  -4   4    0.87    0.29
   0  -2   6  266.87    1.75
   0  -1   5  361.76    1.50
   1  -6   4    1.53    0.39
   1  -5   6   42.03    1.10
   1  -2   7  115.89    1.27
   0  -5   5    1.88    0.39
   0  -4   6    0.74    0.36
   1  -4   7    2.43    0.40
   2  -7   1    3.13    0.47
  -1  -5   2    4.33    0.41
  -1  -3   5   88.23    1.07
[truncated: 202,688 more chars]
